# Supplementary material for: Reactivity of uranium(iii) with H2E (E = S, Se, Te): synthesis of a series of mononuclear and dinuclear uranium(iv) hydrochalcogenido complexes
Source: Chem Sci. 2014 Sep 29;6(1):275–82. doi: 10.1039/c4sc02602k (PMC5811169; doi:10.1039/c4sc02602k)
Supplement: Supplementary file 2 [file SC-006-C4SC02602K-s002.cif]

# Electronic Supplementary Material (ESI) for Chemical Science.
# This journal is © The Royal Society of Chemistry 2014

#######################################################################
#
#                 Cambridge Crystallographic Data Centre
#                                CCDC 
# 
#######################################################################
# 
#  This CIF contains data from an original supplementary publication
#  deposited with the CCDC, and may include chemical, crystal,
#  experimental, refinement, atomic coordinates,
#  anisotropic displacement parameters and molecular geometry data,
#  as required by the journal to which it was submitted.
#
#  This CIF is provided on the understanding that it is used for bona
#  fide research purposes only. It may contain copyright material
#  of the CCDC or of third parties, and may not be copied or further
#  disseminated in any form, whether machine-readable or not,
#  except for the purpose of generating routine backup copies
#  on your local computer system.
# 
#  For further information on the CCDC, data deposition and
#  data retrieval see:
#                         www.ccdc.cam.ac.uk
#
#  Bona fide researchers may freely download Mercury and enCIFer
#  from this site to visualise CIF-encoded structures and 
#  to carry out CIF format checking respectively.
#
data_sf1313

_audit_creation_method           SHELXL-97
_chemical_name_systematic        
; 
 ? 
;
_chemical_name_common            ?
_chemical_melting_point          ?
_chemical_formula_moiety         'C58 H77 N O5 S U, C4 H10 O2'
_chemical_formula_sum            'C62 H87 N O7 S U'
_chemical_formula_weight         1228.42

loop_
_atom_type_symbol
_atom_type_description
_atom_type_scat_dispersion_real
_atom_type_scat_dispersion_imag
_atom_type_scat_source
C C 0.0033 0.0016 'International Tables Vol C Tables 4.2.6.8 and 6.1.1.4'
H H 0.0000 0.0000 'International Tables Vol C Tables 4.2.6.8 and 6.1.1.4'
N N 0.0061 0.0033 'International Tables Vol C Tables 4.2.6.8 and 6.1.1.4'
O O 0.0106 0.0060 'International Tables Vol C Tables 4.2.6.8 and 6.1.1.4'
S S 0.1246 0.1234 'International Tables Vol C Tables 4.2.6.8 and 6.1.1.4'
U U -9.6767 9.6646 'International Tables Vol C Tables 4.2.6.8 and 6.1.1.4'

_symmetry_cell_setting           triclinic
_symmetry_space_group_name_H-M   P-1
_symmetry_space_group_name_Hall  -P1

loop_
_symmetry_equiv_pos_as_xyz
'x, y, z'
'-x, -y, -z'

_cell_length_a                   14.4228(2)
_cell_length_b                   14.8678(5)
_cell_length_c                   15.4212(9)
_cell_angle_alpha                112.831(3)
_cell_angle_beta                 96.488(4)
_cell_angle_gamma                108.933(2)
_cell_volume                     2772.59(19)
_cell_formula_units_Z            2
_cell_measurement_temperature    150(2)
_cell_measurement_reflns_used    339
_cell_measurement_theta_min      6.00
_cell_measurement_theta_max      20.00

_exptl_crystal_description       prism
_exptl_crystal_colour            green
_exptl_crystal_size_max          0.30
_exptl_crystal_size_mid          0.28
_exptl_crystal_size_min          0.11
_exptl_crystal_density_meas      ?
_exptl_crystal_density_diffrn    1.471
_exptl_crystal_density_method    'not measured'
_exptl_crystal_F_000             1260
_exptl_absorpt_coefficient_mu    3.019
_exptl_absorpt_correction_type   multi-scan
_exptl_absorpt_correction_T_min  0.554
_exptl_absorpt_correction_T_max  0.746
_exptl_absorpt_process_details   'SADABS, Bruker-AXS, 2002'

_exptl_special_details           
; 
 ? 
;

_diffrn_ambient_temperature      150(2)
_diffrn_radiation_wavelength     0.71073
_diffrn_radiation_type           MoK\a
_diffrn_radiation_source         'fine-focus sealed tube'
_diffrn_radiation_monochromator  graphite
_diffrn_measurement_device_type  'Bruker-Nonius KappaCCD'
_diffrn_measurement_method       
;
 \f- and \w-rotations with 2.00 \% and 60 sec per frame
;
_diffrn_detector_area_resol_mean 9
_diffrn_standards_number         ?
_diffrn_standards_interval_count ?
_diffrn_standards_interval_time  ?
_diffrn_standards_decay_%        ?
_diffrn_reflns_number            112535
_diffrn_reflns_av_R_equivalents  0.0318
_diffrn_reflns_av_sigmaI/netI    0.0181
_diffrn_reflns_limit_h_min       -19
_diffrn_reflns_limit_h_max       19
_diffrn_reflns_limit_k_min       -20
_diffrn_reflns_limit_k_max       20
_diffrn_reflns_limit_l_min       -20
_diffrn_reflns_limit_l_max       20
_diffrn_reflns_theta_min         3.80
_diffrn_reflns_theta_max         28.70
_reflns_number_total             14282
_reflns_number_gt                13009
_reflns_threshold_expression     >2sigma(I)

_computing_data_collection       'COLLECT (Bruker-Nonius, 2002)'
_computing_cell_refinement       'EVALCCD (Duisenberg, 2003)'
_computing_data_reduction        'EVALCCD (Duisenberg, 2003)'
_computing_structure_solution    'SHELXTL 6.12 (Bruker AXS, 2002)'
_computing_structure_refinement  'SHELXTL 6.12 (Bruker AXS, 2002)'
_computing_molecular_graphics    'SHELXTL 6.12 (Bruker AXS, 2002)'
_computing_publication_material  'SHELXTL 6.12 (Bruker AXS, 2002)'

_refine_special_details          
; 
 Refinement of F^2^ against ALL reflections.  The weighted R-factor wR and 
 goodness of fit S are based on F^2^, conventional R-factors R are based 
 on F, with F set to zero for negative F^2^. The threshold expression of 
 F^2^ > 2sigma(F^2^) is used only for calculating R-factors(gt) etc. and is 
 not relevant to the choice of reflections for refinement.  R-factors based 
 on F^2^ are statistically about twice as large as those based on F, and R- 
 factors based on ALL data will be even larger. 

 The compound crystallized with one molecule of DME per formula unit.
 Treatment of hydrogen atoms: The position of the sulphur bound H atom H1S
 was derived from a difference fourier synthesis and allowed to ride on the
 S atom. All other hydrogen atoms were placed in positions of optimized
 geometry. The isotropic displacement parameters of all hydrogen atoms were
 tied to those of their corresponding carrier atoms by a factor of 1.2 or 1.5.

;

_refine_ls_structure_factor_coef Fsqd
_refine_ls_matrix_type           full
_refine_ls_weighting_scheme      calc
_refine_ls_weighting_details     
'calc w=1/[\s^2^(Fo^2^)+(0.0170P)^2^+3.1875P] where P=(Fo^2^+2Fc^2^)/3'
_atom_sites_solution_primary     direct
_atom_sites_solution_secondary   difmap
_atom_sites_solution_hydrogens   mixed
_refine_ls_hydrogen_treatment    constr
_refine_ls_extinction_method     none
_refine_ls_extinction_coef       ?
_refine_ls_number_reflns         14282
_refine_ls_number_parameters     656
_refine_ls_number_restraints     0
_refine_ls_R_factor_all          0.0261
_refine_ls_R_factor_gt           0.0189
_refine_ls_wR_factor_ref         0.0492
_refine_ls_wR_factor_gt          0.0450
_refine_ls_goodness_of_fit_ref   1.153
_refine_ls_restrained_S_all      1.153
_refine_ls_shift/su_max          0.003
_refine_ls_shift/su_mean         0.000

loop_
_atom_site_label
_atom_site_type_symbol
_atom_site_fract_x
_atom_site_fract_y
_atom_site_fract_z
_atom_site_U_iso_or_equiv
_atom_site_adp_type
_atom_site_occupancy
_atom_site_symmetry_multiplicity
_atom_site_calc_flag
_atom_site_refinement_flags
_atom_site_disorder_assembly
_atom_site_disorder_group
U1 U 0.106763(5) 0.179368(5) 0.319961(5) 0.01107(2) Uani 1 1 d . . .
S1 S 0.02664(5) 0.16757(5) 0.14017(4) 0.03065(13) Uani 1 1 d . . .
H1S H -0.0138 0.2097 0.1196 0.046 Uiso 1 1 d R . .
O1 O 0.25019(10) 0.29140(11) 0.32593(10) 0.0159(3) Uani 1 1 d . . .
O2 O 0.16004(11) 0.10960(11) 0.40717(10) 0.0172(3) Uani 1 1 d . . .
O3 O -0.00897(10) 0.23743(11) 0.35796(10) 0.0167(3) Uani 1 1 d . . .
O4 O 0.09868(11) 0.00108(12) 0.18474(11) 0.0202(3) Uani 1 1 d . . .
O5 O -0.04620(11) 0.00677(12) 0.28220(11) 0.0194(3) Uani 1 1 d . . .
N1 N 0.18073(12) 0.32616(13) 0.50210(12) 0.0124(3) Uani 1 1 d . . .
C1 C 0.29402(14) 0.37879(16) 0.52911(14) 0.0151(4) Uani 1 1 d . . .
H1A H 0.3213 0.3231 0.5150 0.018 Uiso 1 1 calc R . .
H1B H 0.3191 0.4256 0.6005 0.018 Uiso 1 1 calc R . .
C2 C 0.33675(14) 0.44419(16) 0.47793(14) 0.0142(4) Uani 1 1 d . . .
C3 C 0.32008(14) 0.39464(15) 0.37573(14) 0.0140(4) Uani 1 1 d . . .
C4 C 0.37538(14) 0.45173(16) 0.33003(14) 0.0142(4) Uani 1 1 d . . .
C5 C 0.43758(15) 0.55975(16) 0.38934(15) 0.0168(4) Uani 1 1 d . . .
H5A H 0.4737 0.5998 0.3595 0.020 Uiso 1 1 calc R . .
C6 C 0.44961(15) 0.61184(16) 0.48950(15) 0.0167(4) Uani 1 1 d . . .
C7 C 0.40003(15) 0.55169(16) 0.53307(14) 0.0161(4) Uani 1 1 d . . .
H7A H 0.4095 0.5845 0.6018 0.019 Uiso 1 1 calc R . .
C8 C 0.15045(15) 0.27400(16) 0.56641(14) 0.0158(4) Uani 1 1 d . . .
H8A H 0.0779 0.2236 0.5380 0.019 Uiso 1 1 calc R . .
H8B H 0.1573 0.3292 0.6317 0.019 Uiso 1 1 calc R . .
C9 C 0.21435(15) 0.21473(16) 0.57809(14) 0.0155(4) Uani 1 1 d . . .
C10 C 0.21577(15) 0.13081(15) 0.49483(14) 0.0149(4) Uani 1 1 d . . .
C11 C 0.27680(15) 0.07508(16) 0.50520(14) 0.0151(4) Uani 1 1 d . . .
C12 C 0.33770(16) 0.11250(17) 0.59949(15) 0.0187(4) Uani 1 1 d . . .
H12A H 0.3800 0.0773 0.6078 0.022 Uiso 1 1 calc R . .
C13 C 0.34007(16) 0.19805(17) 0.68172(15) 0.0186(4) Uani 1 1 d . . .
C14 C 0.27651(16) 0.24812(16) 0.67019(15) 0.0181(4) Uani 1 1 d . . .
H14A H 0.2754 0.3055 0.7255 0.022 Uiso 1 1 calc R . .
C15 C 0.14137(15) 0.41126(15) 0.52144(15) 0.0150(4) Uani 1 1 d . . .
H15A H 0.1571 0.4412 0.4751 0.018 Uiso 1 1 calc R . .
H15B H 0.1796 0.4691 0.5881 0.018 Uiso 1 1 calc R . .
C16 C 0.02911(15) 0.37946(15) 0.51372(14) 0.0144(4) Uani 1 1 d . . .
C17 C -0.04363(15) 0.29795(15) 0.42640(14) 0.0145(4) Uani 1 1 d . . .
C18 C -0.14732(15) 0.28295(15) 0.41112(14) 0.0149(4) Uani 1 1 d . . .
C19 C -0.17294(15) 0.34766(16) 0.49038(15) 0.0164(4) Uani 1 1 d . . .
H19A H -0.2423 0.3382 0.4826 0.020 Uiso 1 1 calc R . .
C20 C -0.10278(16) 0.42485(16) 0.57965(15) 0.0165(4) Uani 1 1 d . . .
C21 C -0.00107(15) 0.44097(16) 0.58934(14) 0.0165(4) Uani 1 1 d . . .
H21A H 0.0487 0.4949 0.6486 0.020 Uiso 1 1 calc R . .
C22 C 0.36934(15) 0.40073(16) 0.22089(14) 0.0154(4) Uani 1 1 d . . .
C23 C 0.44336(18) 0.4213(2) 0.08418(17) 0.0261(5) Uani 1 1 d . . .
H23A H 0.4973 0.4706 0.0691 0.031 Uiso 1 1 calc R . .
C24 C 0.37596(17) 0.24259(18) 0.08089(15) 0.0221(4) Uani 1 1 d . . .
H24A H 0.3851 0.1743 0.0630 0.027 Uiso 1 1 calc R . .
C25 C 0.25550(17) 0.3235(2) 0.04973(16) 0.0251(5) Uani 1 1 d . . .
H25A H 0.1867 0.3078 0.0113 0.030 Uiso 1 1 calc R . .
C26 C 0.45110(17) 0.47426(18) 0.19398(16) 0.0221(4) Uani 1 1 d . . .
H26A H 0.4424 0.5419 0.2113 0.026 Uiso 1 1 calc R . .
H26B H 0.5196 0.4912 0.2323 0.026 Uiso 1 1 calc R . .
C27 C 0.26407(16) 0.37674(18) 0.15963(15) 0.0207(4) Uani 1 1 d . . .
H27A H 0.2097 0.3291 0.1748 0.025 Uiso 1 1 calc R . .
H27B H 0.2545 0.4440 0.1771 0.025 Uiso 1 1 calc R . .
C28 C 0.45811(18) 0.3172(2) 0.05698(16) 0.0266(5) Uani 1 1 d . . .
H28A H 0.4532 0.2830 -0.0137 0.032 Uiso 1 1 calc R . .
H28B H 0.5265 0.3323 0.0942 0.032 Uiso 1 1 calc R . .
C29 C 0.27011(18) 0.2192(2) 0.02297(16) 0.0261(5) Uani 1 1 d . . .
H29A H 0.2169 0.1705 0.0382 0.031 Uiso 1 1 calc R . .
H29B H 0.2632 0.1837 -0.0480 0.031 Uiso 1 1 calc R . .
C30 C 0.38553(16) 0.29592(17) 0.19097(14) 0.0186(4) Uani 1 1 d . . .
H30A H 0.4540 0.3115 0.2284 0.022 Uiso 1 1 calc R . .
H30B H 0.3342 0.2466 0.2071 0.022 Uiso 1 1 calc R . .
C31 C 0.3379(2) 0.3981(2) 0.02567(17) 0.0303(5) Uani 1 1 d . . .
H31A H 0.3289 0.4656 0.0426 0.036 Uiso 1 1 calc R . .
H31B H 0.3319 0.3644 -0.0453 0.036 Uiso 1 1 calc R . .
C32 C 0.51754(17) 0.72884(17) 0.54884(17) 0.0237(4) Uani 1 1 d . . .
H32A H 0.5697 0.7384 0.6021 0.036 Uiso 1 1 calc R . .
H32B H 0.4765 0.7681 0.5763 0.036 Uiso 1 1 calc R . .
H32C H 0.5505 0.7559 0.5066 0.036 Uiso 1 1 calc R . .
C33 C 0.27605(16) -0.02296(16) 0.41937(15) 0.0166(4) Uani 1 1 d . . .
C34 C 0.3538(3) -0.1600(2) 0.3640(2) 0.0412(7) Uani 1 1 d . . .
H34A H 0.4060 -0.1830 0.3861 0.049 Uiso 1 1 calc R . .
C35 C 0.29728(19) -0.09863(18) 0.24787(17) 0.0255(5) Uani 1 1 d . . .
H35A H 0.3125 -0.0811 0.1933 0.031 Uiso 1 1 calc R . .
C36 C 0.1682(2) -0.2142(2) 0.2963(2) 0.0429(7) Uani 1 1 d . . .
H36A H 0.0992 -0.2734 0.2731 0.052 Uiso 1 1 calc R . .
C37 C 0.3560(2) -0.0610(2) 0.45022(19) 0.0336(6) Uani 1 1 d . . .
H37A H 0.4247 -0.0028 0.4741 0.040 Uiso 1 1 calc R . .
H37B H 0.3422 -0.0783 0.5045 0.040 Uiso 1 1 calc R . .
C38 C 0.1708(2) -0.11497(19) 0.38246(19) 0.0328(6) Uani 1 1 d . . .
H38A H 0.1182 -0.0929 0.3611 0.039 Uiso 1 1 calc R . .
H38B H 0.1552 -0.1325 0.4363 0.039 Uiso 1 1 calc R . .
C39 C 0.3764(2) -0.1344(2) 0.2805(2) 0.0346(6) Uani 1 1 d . . .
H39A H 0.3744 -0.1983 0.2251 0.041 Uiso 1 1 calc R . .
H39B H 0.4453 -0.0771 0.3023 0.041 Uiso 1 1 calc R . .
C40 C 0.1911(2) -0.1872(2) 0.21235(19) 0.0347(6) Uani 1 1 d . . .
H40A H 0.1875 -0.2512 0.1560 0.042 Uiso 1 1 calc R . .
H40B H 0.1399 -0.1637 0.1908 0.042 Uiso 1 1 calc R . .
C41 C 0.30184(18) 0.00112(17) 0.33403(16) 0.0227(4) Uani 1 1 d . . .
H41A H 0.2529 0.0267 0.3119 0.027 Uiso 1 1 calc R . .
H41B H 0.3710 0.0583 0.3570 0.027 Uiso 1 1 calc R . .
C42 C 0.2492(3) -0.2489(2) 0.3294(2) 0.0531(9) Uani 1 1 d . . .
H42A H 0.2349 -0.2670 0.3833 0.064 Uiso 1 1 calc R . .
H42B H 0.2469 -0.3132 0.2743 0.064 Uiso 1 1 calc R . .
C43 C 0.4093(2) 0.2348(2) 0.78057(16) 0.0309(5) Uani 1 1 d . . .
H43A H 0.4778 0.2411 0.7744 0.046 Uiso 1 1 calc R . .
H43B H 0.3825 0.1829 0.8054 0.046 Uiso 1 1 calc R . .
H43C H 0.4127 0.3043 0.8261 0.046 Uiso 1 1 calc R . .
C44 C -0.22675(15) 0.20967(16) 0.31109(15) 0.0162(4) Uani 1 1 d . . .
C45 C -0.31510(17) 0.02431(18) 0.16750(17) 0.0259(5) Uani 1 1 d . . .
H45A H -0.3196 -0.0504 0.1418 0.031 Uiso 1 1 calc R . .
C46 C -0.27320(19) 0.1839(2) 0.13656(17) 0.0302(5) Uani 1 1 d . . .
H46A H -0.2511 0.2134 0.0905 0.036 Uiso 1 1 calc R . .
C47 C -0.41227(18) 0.1383(2) 0.21490(19) 0.0331(6) Uani 1 1 d . . .
H47A H -0.4804 0.1390 0.2210 0.040 Uiso 1 1 calc R . .
C48 C -0.23732(16) 0.09296(16) 0.26884(16) 0.0206(4) Uani 1 1 d . . .
H48A H -0.1702 0.0910 0.2634 0.025 Uiso 1 1 calc R . .
H48B H -0.2594 0.0631 0.3140 0.025 Uiso 1 1 calc R . .
C49 C -0.33381(17) 0.2072(2) 0.31624(17) 0.0265(5) Uani 1 1 d . . .
H49A H -0.3564 0.1784 0.3618 0.032 Uiso 1 1 calc R . .
H49B H -0.3303 0.2809 0.3423 0.032 Uiso 1 1 calc R . .
C50 C -0.28046(18) 0.0695(2) 0.09735(17) 0.0292(5) Uani 1 1 d . . .
H50A H -0.3298 0.0250 0.0317 0.035 Uiso 1 1 calc R . .
H50B H -0.2131 0.0686 0.0912 0.035 Uiso 1 1 calc R . .
C51 C -0.3782(2) 0.1842(2) 0.1454(2) 0.0378(6) Uani 1 1 d . . .
H51A H -0.3742 0.2579 0.1706 0.045 Uiso 1 1 calc R . .
H51B H -0.4284 0.1408 0.0802 0.045 Uiso 1 1 calc R . .
C52 C -0.19540(17) 0.25344(18) 0.23793(16) 0.0230(4) Uani 1 1 d . . .
H52A H -0.1908 0.3274 0.2628 0.028 Uiso 1 1 calc R . .
H52B H -0.1273 0.2549 0.2321 0.028 Uiso 1 1 calc R . .
C53 C -0.41999(18) 0.0239(2) 0.17532(19) 0.0320(5) Uani 1 1 d . . .
H53A H -0.4701 -0.0207 0.1101 0.038 Uiso 1 1 calc R . .
H53B H -0.4433 -0.0064 0.2198 0.038 Uiso 1 1 calc R . .
C54 C -0.13506(17) 0.49207(18) 0.66206(16) 0.0220(4) Uani 1 1 d . . .
H54A H -0.0940 0.5677 0.6833 0.033 Uiso 1 1 calc R . .
H54B H -0.1249 0.4754 0.7170 0.033 Uiso 1 1 calc R . .
H54C H -0.2072 0.4767 0.6393 0.033 Uiso 1 1 calc R . .
C55 C 0.15826(19) 0.0030(2) 0.11604(17) 0.0275(5) Uani 1 1 d . . .
H55A H 0.1673 -0.0640 0.0881 0.041 Uiso 1 1 calc R . .
H55B H 0.2251 0.0627 0.1497 0.041 Uiso 1 1 calc R . .
H55C H 0.1229 0.0116 0.0636 0.041 Uiso 1 1 calc R . .
C56 C -0.00343(18) -0.08002(18) 0.13711(17) 0.0267(5) Uani 1 1 d . . .
H56A H -0.0018 -0.1478 0.0914 0.032 Uiso 1 1 calc R . .
H56B H -0.0438 -0.0579 0.0995 0.032 Uiso 1 1 calc R . .
C57 C -0.05025(17) -0.09440(17) 0.21533(18) 0.0260(5) Uani 1 1 d . . .
H57A H -0.1219 -0.1471 0.1859 0.031 Uiso 1 1 calc R . .
H57B H -0.0122 -0.1207 0.2502 0.031 Uiso 1 1 calc R . .
C58 C -0.08050(18) 0.0026(2) 0.36556(18) 0.0267(5) Uani 1 1 d . . .
H58A H -0.1499 -0.0524 0.3430 0.040 Uiso 1 1 calc R . .
H58B H -0.0801 0.0719 0.4078 0.040 Uiso 1 1 calc R . .
H58C H -0.0348 -0.0146 0.4025 0.040 Uiso 1 1 calc R . .
C101 C 0.7438(3) 0.4784(3) 0.1404(4) 0.0730(12) Uani 1 1 d . . .
H10A H 0.6909 0.4863 0.1738 0.109 Uiso 1 1 calc R . .
H10B H 0.7725 0.4340 0.1573 0.109 Uiso 1 1 calc R . .
H10C H 0.7139 0.4445 0.0695 0.109 Uiso 1 1 calc R . .
O102 O 0.8223(2) 0.5805(2) 0.1705(2) 0.0751(8) Uani 1 1 d . . .
C103 C 0.8881(3) 0.5783(3) 0.1095(3) 0.0637(10) Uani 1 1 d . . .
H10D H 0.9323 0.6525 0.1258 0.076 Uiso 1 1 calc R . .
H10E H 0.8466 0.5439 0.0408 0.076 Uiso 1 1 calc R . .
C104 C 0.9543(3) 0.5208(3) 0.1172(3) 0.0541(8) Uani 1 1 d . . .
H10F H 1.0179 0.5502 0.1004 0.065 Uiso 1 1 calc R . .
H10G H 0.9729 0.5312 0.1852 0.065 Uiso 1 1 calc R . .
O104 O 0.9025(2) 0.4116(2) 0.05334(19) 0.0608(7) Uani 1 1 d . . .
C106 C 0.9566(3) 0.3513(3) 0.0674(3) 0.0648(10) Uani 1 1 d . . .
H10H H 0.9193 0.2762 0.0198 0.097 Uiso 1 1 calc R . .
H10I H 0.9633 0.3580 0.1338 0.097 Uiso 1 1 calc R . .
H10J H 1.0246 0.3782 0.0583 0.097 Uiso 1 1 calc R . .

loop_
_atom_site_aniso_label
_atom_site_aniso_U_11
_atom_site_aniso_U_22
_atom_site_aniso_U_33
_atom_site_aniso_U_23
_atom_site_aniso_U_13
_atom_site_aniso_U_12
U1 0.01065(3) 0.01090(3) 0.00961(3) 0.00291(2) 0.00220(2) 0.00424(2)
S1 0.0317(3) 0.0386(3) 0.0192(3) 0.0137(2) 0.0006(2) 0.0126(3)
O1 0.0144(7) 0.0143(7) 0.0128(6) 0.0037(5) 0.0037(5) 0.0014(5)
O2 0.0189(7) 0.0163(7) 0.0142(7) 0.0048(5) 0.0010(5) 0.0084(6)
O3 0.0143(7) 0.0184(7) 0.0141(6) 0.0027(5) 0.0037(5) 0.0084(6)
O4 0.0203(7) 0.0176(7) 0.0155(7) 0.0019(6) 0.0030(6) 0.0065(6)
O5 0.0177(7) 0.0155(7) 0.0227(7) 0.0083(6) 0.0049(6) 0.0047(6)
N1 0.0119(7) 0.0131(7) 0.0128(7) 0.0060(6) 0.0040(6) 0.0052(6)
C1 0.0126(9) 0.0175(9) 0.0129(8) 0.0056(7) 0.0022(7) 0.0053(7)
C2 0.0118(8) 0.0164(9) 0.0134(9) 0.0055(7) 0.0031(7) 0.0061(7)
C3 0.0109(8) 0.0136(9) 0.0143(9) 0.0041(7) 0.0029(7) 0.0040(7)
C4 0.0130(8) 0.0164(9) 0.0133(8) 0.0063(7) 0.0046(7) 0.0061(7)
C5 0.0136(9) 0.0168(9) 0.0211(10) 0.0092(8) 0.0070(7) 0.0058(7)
C6 0.0129(9) 0.0129(9) 0.0203(10) 0.0043(8) 0.0046(7) 0.0043(7)
C7 0.0128(9) 0.0167(9) 0.0149(9) 0.0035(7) 0.0034(7) 0.0059(7)
C8 0.0186(9) 0.0177(9) 0.0147(9) 0.0084(8) 0.0077(7) 0.0091(8)
C9 0.0164(9) 0.0166(9) 0.0165(9) 0.0093(8) 0.0058(7) 0.0074(7)
C10 0.0162(9) 0.0140(9) 0.0146(9) 0.0075(7) 0.0033(7) 0.0053(7)
C11 0.0141(9) 0.0150(9) 0.0168(9) 0.0080(7) 0.0044(7) 0.0055(7)
C12 0.0186(10) 0.0231(10) 0.0188(10) 0.0122(8) 0.0048(8) 0.0105(8)
C13 0.0197(10) 0.0221(10) 0.0150(9) 0.0104(8) 0.0032(7) 0.0075(8)
C14 0.0241(10) 0.0175(9) 0.0143(9) 0.0080(8) 0.0067(8) 0.0087(8)
C15 0.0146(9) 0.0133(9) 0.0170(9) 0.0058(7) 0.0046(7) 0.0068(7)
C16 0.0142(9) 0.0141(9) 0.0164(9) 0.0074(7) 0.0049(7) 0.0068(7)
C17 0.0167(9) 0.0144(9) 0.0144(9) 0.0063(7) 0.0059(7) 0.0084(7)
C18 0.0148(9) 0.0146(9) 0.0159(9) 0.0066(7) 0.0048(7) 0.0068(7)
C19 0.0156(9) 0.0175(9) 0.0188(9) 0.0084(8) 0.0069(7) 0.0089(8)
C20 0.0194(10) 0.0158(9) 0.0166(9) 0.0071(8) 0.0078(7) 0.0092(8)
C21 0.0185(9) 0.0139(9) 0.0146(9) 0.0042(7) 0.0039(7) 0.0065(7)
C22 0.0144(9) 0.0183(9) 0.0134(9) 0.0071(7) 0.0051(7) 0.0061(7)
C23 0.0265(11) 0.0359(13) 0.0210(10) 0.0171(10) 0.0127(9) 0.0115(10)
C24 0.0260(11) 0.0271(11) 0.0149(9) 0.0068(8) 0.0070(8) 0.0153(9)
C25 0.0225(11) 0.0388(13) 0.0150(10) 0.0105(9) 0.0027(8) 0.0166(10)
C26 0.0220(10) 0.0254(11) 0.0204(10) 0.0129(9) 0.0093(8) 0.0070(9)
C27 0.0186(10) 0.0280(11) 0.0176(10) 0.0100(9) 0.0049(8) 0.0122(9)
C28 0.0261(11) 0.0423(14) 0.0177(10) 0.0140(10) 0.0118(9) 0.0187(10)
C29 0.0267(11) 0.0315(12) 0.0129(9) 0.0037(9) 0.0034(8) 0.0117(10)
C30 0.0214(10) 0.0217(10) 0.0139(9) 0.0074(8) 0.0058(8) 0.0106(8)
C31 0.0410(14) 0.0432(14) 0.0191(11) 0.0183(10) 0.0119(10) 0.0248(12)
C32 0.0201(10) 0.0139(9) 0.0270(11) 0.0028(8) 0.0086(9) 0.0021(8)
C33 0.0191(9) 0.0161(9) 0.0171(9) 0.0079(8) 0.0056(7) 0.0094(8)
C34 0.067(2) 0.0406(15) 0.0335(14) 0.0158(12) 0.0145(13) 0.0432(15)
C35 0.0353(13) 0.0236(11) 0.0225(11) 0.0098(9) 0.0144(9) 0.0163(10)
C36 0.0426(16) 0.0178(11) 0.0432(16) -0.0009(11) 0.0220(13) -0.0030(11)
C37 0.0466(15) 0.0368(14) 0.0274(12) 0.0129(11) 0.0075(11) 0.0314(13)
C38 0.0298(13) 0.0197(11) 0.0335(13) 0.0024(10) 0.0169(10) 0.0009(9)
C39 0.0355(14) 0.0362(14) 0.0362(14) 0.0108(11) 0.0159(11) 0.0241(12)
C40 0.0356(14) 0.0270(12) 0.0251(12) -0.0035(10) 0.0035(10) 0.0134(11)
C41 0.0296(11) 0.0188(10) 0.0229(10) 0.0099(9) 0.0128(9) 0.0109(9)
C42 0.110(3) 0.0241(13) 0.0467(17) 0.0223(13) 0.0464(19) 0.0365(17)
C43 0.0413(14) 0.0373(13) 0.0160(10) 0.0094(10) 0.0009(10) 0.0236(12)
C44 0.0135(9) 0.0156(9) 0.0170(9) 0.0042(7) 0.0028(7) 0.0072(7)
C45 0.0221(11) 0.0162(10) 0.0272(11) 0.0012(9) 0.0021(9) 0.0053(8)
C46 0.0312(13) 0.0308(12) 0.0192(11) 0.0101(10) -0.0024(9) 0.0057(10)
C47 0.0164(10) 0.0373(14) 0.0292(12) -0.0002(11) -0.0026(9) 0.0131(10)
C48 0.0198(10) 0.0157(9) 0.0235(10) 0.0069(8) 0.0037(8) 0.0069(8)
C49 0.0166(10) 0.0299(12) 0.0233(11) 0.0007(9) 0.0022(8) 0.0126(9)
C50 0.0235(11) 0.0295(12) 0.0184(10) 0.0001(9) 0.0018(9) 0.0061(9)
C51 0.0356(14) 0.0342(14) 0.0299(13) 0.0044(11) -0.0120(11) 0.0170(12)
C52 0.0244(11) 0.0196(10) 0.0206(10) 0.0092(9) 0.0005(8) 0.0054(8)
C53 0.0179(11) 0.0297(12) 0.0314(13) 0.0046(10) 0.0012(9) 0.0026(9)
C54 0.0247(11) 0.0224(10) 0.0191(10) 0.0051(8) 0.0095(8) 0.0139(9)
C55 0.0338(13) 0.0283(12) 0.0202(10) 0.0067(9) 0.0110(9) 0.0161(10)
C56 0.0233(11) 0.0178(10) 0.0220(11) -0.0021(8) -0.0025(9) 0.0046(9)
C57 0.0206(10) 0.0133(10) 0.0332(12) 0.0055(9) 0.0007(9) 0.0023(8)
C58 0.0217(11) 0.0287(12) 0.0331(12) 0.0197(10) 0.0098(9) 0.0064(9)
C101 0.059(2) 0.063(3) 0.095(3) 0.036(2) 0.024(2) 0.021(2)
O102 0.0676(18) 0.0618(17) 0.083(2) 0.0171(15) 0.0233(16) 0.0286(15)
C103 0.059(2) 0.052(2) 0.085(3) 0.033(2) 0.014(2) 0.0270(18)
C104 0.056(2) 0.0451(18) 0.055(2) 0.0191(16) 0.0120(16) 0.0192(16)
O104 0.0668(16) 0.0483(14) 0.0549(15) 0.0122(12) 0.0022(12) 0.0268(13)
C106 0.088(3) 0.056(2) 0.057(2) 0.0220(18) 0.014(2) 0.043(2)

_geom_special_details            
; 
 All esds (except the esd in the dihedral angle between two l.s. planes) 
 are estimated using the full covariance matrix.  The cell esds are taken 
 into account individually in the estimation of esds in distances, angles 
 and torsion angles; correlations between esds in cell parameters are only 
 used when they are defined by crystal symmetry.  An approximate (isotropic) 
 treatment of cell esds is used for estimating esds involving l.s. planes. 
;

loop_
_geom_bond_atom_site_label_1
_geom_bond_atom_site_label_2
_geom_bond_distance
_geom_bond_site_symmetry_2
_geom_bond_publ_flag
U1 O3 2.1537(14) . ?
U1 O1 2.1597(14) . ?
U1 O2 2.2002(14) . ?
U1 O5 2.5823(15) . ?
U1 O4 2.6160(14) . ?
U1 N1 2.6164(16) . ?
U1 S1 2.7965(6) . ?
S1 H1S 1.0872 . ?
O1 C3 1.367(2) . ?
O2 C10 1.354(2) . ?
O3 C17 1.359(2) . ?
O4 C55 1.440(3) . ?
O4 C56 1.442(3) . ?
O5 C57 1.434(3) . ?
O5 C58 1.445(3) . ?
N1 C1 1.490(2) . ?
N1 C15 1.491(2) . ?
N1 C8 1.500(2) . ?
C1 C2 1.505(3) . ?
C1 H1A 0.9900 . ?
C1 H1B 0.9900 . ?
C2 C7 1.391(3) . ?
C2 C3 1.408(3) . ?
C3 C4 1.416(3) . ?
C4 C5 1.400(3) . ?
C4 C22 1.533(3) . ?
C5 C6 1.393(3) . ?
C5 H5A 0.9500 . ?
C6 C7 1.386(3) . ?
C6 C32 1.510(3) . ?
C7 H7A 0.9500 . ?
C8 C9 1.507(3) . ?
C8 H8A 0.9900 . ?
C8 H8B 0.9900 . ?
C9 C14 1.394(3) . ?
C9 C10 1.409(3) . ?
C10 C11 1.425(3) . ?
C11 C12 1.401(3) . ?
C11 C33 1.538(3) . ?
C12 C13 1.392(3) . ?
C12 H12A 0.9500 . ?
C13 C14 1.391(3) . ?
C13 C43 1.508(3) . ?
C14 H14A 0.9500 . ?
C15 C16 1.508(3) . ?
C15 H15A 0.9900 . ?
C15 H15B 0.9900 . ?
C16 C21 1.390(3) . ?
C16 C17 1.404(3) . ?
C17 C18 1.416(3) . ?
C18 C19 1.406(3) . ?
C18 C44 1.538(3) . ?
C19 C20 1.393(3) . ?
C19 H19A 0.9500 . ?
C20 C21 1.388(3) . ?
C20 C54 1.510(3) . ?
C21 H21A 0.9500 . ?
C22 C26 1.544(3) . ?
C22 C27 1.545(3) . ?
C22 C30 1.549(3) . ?
C23 C28 1.532(3) . ?
C23 C31 1.535(3) . ?
C23 C26 1.538(3) . ?
C23 H23A 1.0000 . ?
C24 C28 1.528(3) . ?
C24 C29 1.535(3) . ?
C24 C30 1.537(3) . ?
C24 H24A 1.0000 . ?
C25 C31 1.531(4) . ?
C25 C29 1.535(3) . ?
C25 C27 1.537(3) . ?
C25 H25A 1.0000 . ?
C26 H26A 0.9900 . ?
C26 H26B 0.9900 . ?
C27 H27A 0.9900 . ?
C27 H27B 0.9900 . ?
C28 H28A 0.9900 . ?
C28 H28B 0.9900 . ?
C29 H29A 0.9900 . ?
C29 H29B 0.9900 . ?
C30 H30A 0.9900 . ?
C30 H30B 0.9900 . ?
C31 H31A 0.9900 . ?
C31 H31B 0.9900 . ?
C32 H32A 0.9800 . ?
C32 H32B 0.9800 . ?
C32 H32C 0.9800 . ?
C33 C38 1.534(3) . ?
C33 C37 1.544(3) . ?
C33 C41 1.545(3) . ?
C34 C42 1.511(5) . ?
C34 C39 1.518(4) . ?
C34 C37 1.542(4) . ?
C34 H34A 1.0000 . ?
C35 C39 1.519(3) . ?
C35 C40 1.524(4) . ?
C35 C41 1.535(3) . ?
C35 H35A 1.0000 . ?
C36 C42 1.534(5) . ?
C36 C40 1.536(4) . ?
C36 C38 1.540(3) . ?
C36 H36A 1.0000 . ?
C37 H37A 0.9900 . ?
C37 H37B 0.9900 . ?
C38 H38A 0.9900 . ?
C38 H38B 0.9900 . ?
C39 H39A 0.9900 . ?
C39 H39B 0.9900 . ?
C40 H40A 0.9900 . ?
C40 H40B 0.9900 . ?
C41 H41A 0.9900 . ?
C41 H41B 0.9900 . ?
C42 H42A 0.9900 . ?
C42 H42B 0.9900 . ?
C43 H43A 0.9800 . ?
C43 H43B 0.9800 . ?
C43 H43C 0.9800 . ?
C44 C49 1.545(3) . ?
C44 C48 1.545(3) . ?
C44 C52 1.547(3) . ?
C45 C53 1.529(3) . ?
C45 C50 1.530(4) . ?
C45 C48 1.538(3) . ?
C45 H45A 1.0000 . ?
C46 C50 1.530(4) . ?
C46 C51 1.537(4) . ?
C46 C52 1.539(3) . ?
C46 H46A 1.0000 . ?
C47 C51 1.524(4) . ?
C47 C53 1.528(4) . ?
C47 C49 1.542(3) . ?
C47 H47A 1.0000 . ?
C48 H48A 0.9900 . ?
C48 H48B 0.9900 . ?
C49 H49A 0.9900 . ?
C49 H49B 0.9900 . ?
C50 H50A 0.9900 . ?
C50 H50B 0.9900 . ?
C51 H51A 0.9900 . ?
C51 H51B 0.9900 . ?
C52 H52A 0.9900 . ?
C52 H52B 0.9900 . ?
C53 H53A 0.9900 . ?
C53 H53B 0.9900 . ?
C54 H54A 0.9800 . ?
C54 H54B 0.9800 . ?
C54 H54C 0.9800 . ?
C55 H55A 0.9800 . ?
C55 H55B 0.9800 . ?
C55 H55C 0.9800 . ?
C56 C57 1.499(4) . ?
C56 H56A 0.9900 . ?
C56 H56B 0.9900 . ?
C57 H57A 0.9900 . ?
C57 H57B 0.9900 . ?
C58 H58A 0.9800 . ?
C58 H58B 0.9800 . ?
C58 H58C 0.9800 . ?
C101 O102 1.422(5) . ?
C101 H10A 0.9800 . ?
C101 H10B 0.9800 . ?
C101 H10C 0.9800 . ?
O102 C103 1.409(5) . ?
C103 C104 1.496(5) . ?
C103 H10D 0.9900 . ?
C103 H10E 0.9900 . ?
C104 O104 1.403(4) . ?
C104 H10F 0.9900 . ?
C104 H10G 0.9900 . ?
O104 C106 1.424(4) . ?
C106 H10H 0.9800 . ?
C106 H10I 0.9800 . ?
C106 H10J 0.9800 . ?

loop_
_geom_angle_atom_site_label_1
_geom_angle_atom_site_label_2
_geom_angle_atom_site_label_3
_geom_angle
_geom_angle_site_symmetry_1
_geom_angle_site_symmetry_3
_geom_angle_publ_flag
O3 U1 O1 117.77(5) . . ?
O3 U1 O2 117.38(5) . . ?
O1 U1 O2 100.77(5) . . ?
O3 U1 O5 77.87(5) . . ?
O1 U1 O5 163.61(5) . . ?
O2 U1 O5 73.94(5) . . ?
O3 U1 O4 132.45(5) . . ?
O1 U1 O4 100.97(5) . . ?
O2 U1 O4 77.76(5) . . ?
O5 U1 O4 62.91(5) . . ?
O3 U1 N1 72.93(5) . . ?
O1 U1 N1 74.62(5) . . ?
O2 U1 N1 72.47(5) . . ?
O5 U1 N1 117.11(5) . . ?
O4 U1 N1 148.30(5) . . ?
O3 U1 S1 81.37(4) . . ?
O1 U1 S1 87.51(4) . . ?
O2 U1 S1 151.12(4) . . ?
O5 U1 S1 90.33(4) . . ?
O4 U1 S1 73.49(4) . . ?
N1 U1 S1 136.24(4) . . ?
U1 S1 H1S 133.0 . . ?
C3 O1 U1 144.28(12) . . ?
C10 O2 U1 145.03(12) . . ?
C17 O3 U1 149.84(12) . . ?
C55 O4 C56 111.60(17) . . ?
C55 O4 U1 120.19(13) . . ?
C56 O4 U1 113.43(12) . . ?
C57 O5 C58 111.82(17) . . ?
C57 O5 U1 119.74(13) . . ?
C58 O5 U1 115.40(12) . . ?
C1 N1 C15 107.37(15) . . ?
C1 N1 C8 108.89(15) . . ?
C15 N1 C8 108.77(15) . . ?
C1 N1 U1 111.35(11) . . ?
C15 N1 U1 112.14(11) . . ?
C8 N1 U1 108.25(11) . . ?
N1 C1 C2 115.53(16) . . ?
N1 C1 H1A 108.4 . . ?
C2 C1 H1A 108.4 . . ?
N1 C1 H1B 108.4 . . ?
C2 C1 H1B 108.4 . . ?
H1A C1 H1B 107.5 . . ?
C7 C2 C3 120.31(18) . . ?
C7 C2 C1 119.44(17) . . ?
C3 C2 C1 120.01(17) . . ?
O1 C3 C2 116.69(17) . . ?
O1 C3 C4 123.51(17) . . ?
C2 C3 C4 119.80(17) . . ?
C5 C4 C3 116.95(17) . . ?
C5 C4 C22 119.96(17) . . ?
C3 C4 C22 123.10(17) . . ?
C6 C5 C4 123.79(19) . . ?
C6 C5 H5A 118.1 . . ?
C4 C5 H5A 118.1 . . ?
C7 C6 C5 117.67(18) . . ?
C7 C6 C32 121.39(19) . . ?
C5 C6 C32 120.91(19) . . ?
C6 C7 C2 121.15(18) . . ?
C6 C7 H7A 119.4 . . ?
C2 C7 H7A 119.4 . . ?
N1 C8 C9 112.50(16) . . ?
N1 C8 H8A 109.1 . . ?
C9 C8 H8A 109.1 . . ?
N1 C8 H8B 109.1 . . ?
C9 C8 H8B 109.1 . . ?
H8A C8 H8B 107.8 . . ?
C14 C9 C10 120.71(18) . . ?
C14 C9 C8 119.58(18) . . ?
C10 C9 C8 119.57(17) . . ?
O2 C10 C9 116.95(17) . . ?
O2 C10 C11 123.14(17) . . ?
C9 C10 C11 119.88(18) . . ?
C12 C11 C10 116.62(18) . . ?
C12 C11 C33 120.28(18) . . ?
C10 C11 C33 123.09(17) . . ?
C13 C12 C11 123.99(19) . . ?
C13 C12 H12A 118.0 . . ?
C11 C12 H12A 118.0 . . ?
C14 C13 C12 118.16(19) . . ?
C14 C13 C43 121.1(2) . . ?
C12 C13 C43 120.77(19) . . ?
C13 C14 C9 120.51(19) . . ?
C13 C14 H14A 119.7 . . ?
C9 C14 H14A 119.7 . . ?
N1 C15 C16 117.06(16) . . ?
N1 C15 H15A 108.0 . . ?
C16 C15 H15A 108.0 . . ?
N1 C15 H15B 108.0 . . ?
C16 C15 H15B 108.0 . . ?
H15A C15 H15B 107.3 . . ?
C21 C16 C17 120.27(18) . . ?
C21 C16 C15 118.83(17) . . ?
C17 C16 C15 120.37(17) . . ?
O3 C17 C16 116.85(17) . . ?
O3 C17 C18 122.61(17) . . ?
C16 C17 C18 120.52(17) . . ?
C19 C18 C17 116.26(18) . . ?
C19 C18 C44 120.49(17) . . ?
C17 C18 C44 122.93(17) . . ?
C20 C19 C18 123.95(18) . . ?
C20 C19 H19A 118.0 . . ?
C18 C19 H19A 118.0 . . ?
C21 C20 C19 117.75(18) . . ?
C21 C20 C54 120.76(18) . . ?
C19 C20 C54 121.45(18) . . ?
C20 C21 C16 121.01(18) . . ?
C20 C21 H21A 119.5 . . ?
C16 C21 H21A 119.5 . . ?
C4 C22 C26 112.35(16) . . ?
C4 C22 C27 109.75(16) . . ?
C26 C22 C27 107.45(17) . . ?
C4 C22 C30 110.66(16) . . ?
C26 C22 C30 107.17(16) . . ?
C27 C22 C30 109.35(17) . . ?
C28 C23 C31 109.9(2) . . ?
C28 C23 C26 109.71(19) . . ?
C31 C23 C26 108.86(19) . . ?
C28 C23 H23A 109.4 . . ?
C31 C23 H23A 109.4 . . ?
C26 C23 H23A 109.4 . . ?
C28 C24 C29 109.74(19) . . ?
C28 C24 C30 109.30(18) . . ?
C29 C24 C30 109.42(17) . . ?
C28 C24 H24A 109.5 . . ?
C29 C24 H24A 109.5 . . ?
C30 C24 H24A 109.5 . . ?
C31 C25 C29 109.30(19) . . ?
C31 C25 C27 109.7(2) . . ?
C29 C25 C27 109.33(18) . . ?
C31 C25 H25A 109.5 . . ?
C29 C25 H25A 109.5 . . ?
C27 C25 H25A 109.5 . . ?
C23 C26 C22 111.30(18) . . ?
C23 C26 H26A 109.4 . . ?
C22 C26 H26A 109.4 . . ?
C23 C26 H26B 109.4 . . ?
C22 C26 H26B 109.4 . . ?
H26A C26 H26B 108.0 . . ?
C25 C27 C22 110.66(17) . . ?
C25 C27 H27A 109.5 . . ?
C22 C27 H27A 109.5 . . ?
C25 C27 H27B 109.5 . . ?
C22 C27 H27B 109.5 . . ?
H27A C27 H27B 108.1 . . ?
C24 C28 C23 109.14(18) . . ?
C24 C28 H28A 109.9 . . ?
C23 C28 H28A 109.9 . . ?
C24 C28 H28B 109.9 . . ?
C23 C28 H28B 109.9 . . ?
H28A C28 H28B 108.3 . . ?
C24 C29 C25 109.88(19) . . ?
C24 C29 H29A 109.7 . . ?
C25 C29 H29A 109.7 . . ?
C24 C29 H29B 109.7 . . ?
C25 C29 H29B 109.7 . . ?
H29A C29 H29B 108.2 . . ?
C24 C30 C22 110.83(17) . . ?
C24 C30 H30A 109.5 . . ?
C22 C30 H30A 109.5 . . ?
C24 C30 H30B 109.5 . . ?
C22 C30 H30B 109.5 . . ?
H30A C30 H30B 108.1 . . ?
C25 C31 C23 109.33(18) . . ?
C25 C31 H31A 109.8 . . ?
C23 C31 H31A 109.8 . . ?
C25 C31 H31B 109.8 . . ?
C23 C31 H31B 109.8 . . ?
H31A C31 H31B 108.3 . . ?
C6 C32 H32A 109.5 . . ?
C6 C32 H32B 109.5 . . ?
H32A C32 H32B 109.5 . . ?
C6 C32 H32C 109.5 . . ?
H32A C32 H32C 109.5 . . ?
H32B C32 H32C 109.5 . . ?
C38 C33 C11 109.54(17) . . ?
C38 C33 C37 108.0(2) . . ?
C11 C33 C37 111.67(17) . . ?
C38 C33 C41 109.35(18) . . ?
C11 C33 C41 111.90(16) . . ?
C37 C33 C41 106.27(18) . . ?
C42 C34 C39 109.5(2) . . ?
C42 C34 C37 108.9(2) . . ?
C39 C34 C37 110.1(2) . . ?
C42 C34 H34A 109.5 . . ?
C39 C34 H34A 109.5 . . ?
C37 C34 H34A 109.5 . . ?
C39 C35 C40 110.2(2) . . ?
C39 C35 C41 109.3(2) . . ?
C40 C35 C41 109.68(19) . . ?
C39 C35 H35A 109.2 . . ?
C40 C35 H35A 109.2 . . ?
C41 C35 H35A 109.2 . . ?
C42 C36 C40 109.0(2) . . ?
C42 C36 C38 109.6(3) . . ?
C40 C36 C38 109.5(2) . . ?
C42 C36 H36A 109.6 . . ?
C40 C36 H36A 109.6 . . ?
C38 C36 H36A 109.6 . . ?
C34 C37 C33 111.2(2) . . ?
C34 C37 H37A 109.4 . . ?
C33 C37 H37A 109.4 . . ?
C34 C37 H37B 109.4 . . ?
C33 C37 H37B 109.4 . . ?
H37A C37 H37B 108.0 . . ?
C33 C38 C36 110.5(2) . . ?
C33 C38 H38A 109.6 . . ?
C36 C38 H38A 109.6 . . ?
C33 C38 H38B 109.6 . . ?
C36 C38 H38B 109.6 . . ?
H38A C38 H38B 108.1 . . ?
C34 C39 C35 109.1(2) . . ?
C34 C39 H39A 109.9 . . ?
C35 C39 H39A 109.9 . . ?
C34 C39 H39B 109.9 . . ?
C35 C39 H39B 109.9 . . ?
H39A C39 H39B 108.3 . . ?
C35 C40 C36 109.1(2) . . ?
C35 C40 H40A 109.9 . . ?
C36 C40 H40A 109.9 . . ?
C35 C40 H40B 109.9 . . ?
C36 C40 H40B 109.9 . . ?
H40A C40 H40B 108.3 . . ?
C35 C41 C33 111.08(18) . . ?
C35 C41 H41A 109.4 . . ?
C33 C41 H41A 109.4 . . ?
C35 C41 H41B 109.4 . . ?
C33 C41 H41B 109.4 . . ?
H41A C41 H41B 108.0 . . ?
C34 C42 C36 110.0(2) . . ?
C34 C42 H42A 109.7 . . ?
C36 C42 H42A 109.7 . . ?
C34 C42 H42B 109.7 . . ?
C36 C42 H42B 109.7 . . ?
H42A C42 H42B 108.2 . . ?
C13 C43 H43A 109.5 . . ?
C13 C43 H43B 109.5 . . ?
H43A C43 H43B 109.5 . . ?
C13 C43 H43C 109.5 . . ?
H43A C43 H43C 109.5 . . ?
H43B C43 H43C 109.5 . . ?
C18 C44 C49 111.73(16) . . ?
C18 C44 C48 113.47(16) . . ?
C49 C44 C48 106.87(17) . . ?
C18 C44 C52 108.63(16) . . ?
C49 C44 C52 107.45(18) . . ?
C48 C44 C52 108.47(17) . . ?
C53 C45 C50 109.6(2) . . ?
C53 C45 C48 109.98(19) . . ?
C50 C45 C48 109.48(18) . . ?
C53 C45 H45A 109.3 . . ?
C50 C45 H45A 109.3 . . ?
C48 C45 H45A 109.3 . . ?
C50 C46 C51 109.3(2) . . ?
C50 C46 C52 109.8(2) . . ?
C51 C46 C52 109.3(2) . . ?
C50 C46 H46A 109.5 . . ?
C51 C46 H46A 109.5 . . ?
C52 C46 H46A 109.5 . . ?
C51 C47 C53 109.8(2) . . ?
C51 C47 C49 109.1(2) . . ?
C53 C47 C49 109.6(2) . . ?
C51 C47 H47A 109.4 . . ?
C53 C47 H47A 109.4 . . ?
C49 C47 H47A 109.4 . . ?
C45 C48 C44 111.18(18) . . ?
C45 C48 H48A 109.4 . . ?
C44 C48 H48A 109.4 . . ?
C45 C48 H48B 109.4 . . ?
C44 C48 H48B 109.4 . . ?
H48A C48 H48B 108.0 . . ?
C47 C49 C44 111.70(18) . . ?
C47 C49 H49A 109.3 . . ?
C44 C49 H49A 109.3 . . ?
C47 C49 H49B 109.3 . . ?
C44 C49 H49B 109.3 . . ?
H49A C49 H49B 107.9 . . ?
C45 C50 C46 109.41(19) . . ?
C45 C50 H50A 109.8 . . ?
C46 C50 H50A 109.8 . . ?
C45 C50 H50B 109.8 . . ?
C46 C50 H50B 109.8 . . ?
H50A C50 H50B 108.2 . . ?
C47 C51 C46 109.4(2) . . ?
C47 C51 H51A 109.8 . . ?
C46 C51 H51A 109.8 . . ?
C47 C51 H51B 109.8 . . ?
C46 C51 H51B 109.8 . . ?
H51A C51 H51B 108.2 . . ?
C46 C52 C44 110.95(18) . . ?
C46 C52 H52A 109.4 . . ?
C44 C52 H52A 109.4 . . ?
C46 C52 H52B 109.4 . . ?
C44 C52 H52B 109.4 . . ?
H52A C52 H52B 108.0 . . ?
C47 C53 C45 108.8(2) . . ?
C47 C53 H53A 109.9 . . ?
C45 C53 H53A 109.9 . . ?
C47 C53 H53B 109.9 . . ?
C45 C53 H53B 109.9 . . ?
H53A C53 H53B 108.3 . . ?
C20 C54 H54A 109.5 . . ?
C20 C54 H54B 109.5 . . ?
H54A C54 H54B 109.5 . . ?
C20 C54 H54C 109.5 . . ?
H54A C54 H54C 109.5 . . ?
H54B C54 H54C 109.5 . . ?
O4 C55 H55A 109.5 . . ?
O4 C55 H55B 109.5 . . ?
H55A C55 H55B 109.5 . . ?
O4 C55 H55C 109.5 . . ?
H55A C55 H55C 109.5 . . ?
H55B C55 H55C 109.5 . . ?
O4 C56 C57 107.45(18) . . ?
O4 C56 H56A 110.2 . . ?
C57 C56 H56A 110.2 . . ?
O4 C56 H56B 110.2 . . ?
C57 C56 H56B 110.2 . . ?
H56A C56 H56B 108.5 . . ?
O5 C57 C56 108.13(18) . . ?
O5 C57 H57A 110.1 . . ?
C56 C57 H57A 110.1 . . ?
O5 C57 H57B 110.1 . . ?
C56 C57 H57B 110.1 . . ?
H57A C57 H57B 108.4 . . ?
O5 C58 H58A 109.5 . . ?
O5 C58 H58B 109.5 . . ?
H58A C58 H58B 109.5 . . ?
O5 C58 H58C 109.5 . . ?
H58A C58 H58C 109.5 . . ?
H58B C58 H58C 109.5 . . ?
O102 C101 H10A 109.5 . . ?
O102 C101 H10B 109.5 . . ?
H10A C101 H10B 109.5 . . ?
O102 C101 H10C 109.5 . . ?
H10A C101 H10C 109.5 . . ?
H10B C101 H10C 109.5 . . ?
C103 O102 C101 112.4(3) . . ?
O102 C103 C104 114.5(3) . . ?
O102 C103 H10D 108.6 . . ?
C104 C103 H10D 108.6 . . ?
O102 C103 H10E 108.6 . . ?
C104 C103 H10E 108.6 . . ?
H10D C103 H10E 107.6 . . ?
O104 C104 C103 110.0(3) . . ?
O104 C104 H10F 109.7 . . ?
C103 C104 H10F 109.7 . . ?
O104 C104 H10G 109.7 . . ?
C103 C104 H10G 109.7 . . ?
H10F C104 H10G 108.2 . . ?
C104 O104 C106 112.1(3) . . ?
O104 C106 H10H 109.5 . . ?
O104 C106 H10I 109.5 . . ?
H10H C106 H10I 109.5 . . ?
O104 C106 H10J 109.5 . . ?
H10H C106 H10J 109.5 . . ?
H10I C106 H10J 109.5 . . ?

loop_
_geom_torsion_atom_site_label_1
_geom_torsion_atom_site_label_2
_geom_torsion_atom_site_label_3
_geom_torsion_atom_site_label_4
_geom_torsion
_geom_torsion_site_symmetry_1
_geom_torsion_site_symmetry_2
_geom_torsion_site_symmetry_3
_geom_torsion_site_symmetry_4
_geom_torsion_publ_flag
O3 U1 O1 C3 36.2(2) . . . . ?
O2 U1 O1 C3 -92.8(2) . . . . ?
O5 U1 O1 C3 -162.23(19) . . . . ?
O4 U1 O1 C3 -172.2(2) . . . . ?
N1 U1 O1 C3 -24.5(2) . . . . ?
S1 U1 O1 C3 115.1(2) . . . . ?
O3 U1 O2 C10 -72.6(2) . . . . ?
O1 U1 O2 C10 56.7(2) . . . . ?
O5 U1 O2 C10 -139.3(2) . . . . ?
O4 U1 O2 C10 155.7(2) . . . . ?
N1 U1 O2 C10 -13.3(2) . . . . ?
S1 U1 O2 C10 161.33(18) . . . . ?
O1 U1 O3 C17 -69.6(3) . . . . ?
O2 U1 O3 C17 51.1(3) . . . . ?
O5 U1 O3 C17 115.7(3) . . . . ?
O4 U1 O3 C17 149.7(2) . . . . ?
N1 U1 O3 C17 -8.0(2) . . . . ?
S1 U1 O3 C17 -152.1(3) . . . . ?
O3 U1 O4 C55 124.15(15) . . . . ?
O1 U1 O4 C55 -21.00(15) . . . . ?
O2 U1 O4 C55 -119.79(15) . . . . ?
O5 U1 O4 C55 162.15(16) . . . . ?
N1 U1 O4 C55 -99.46(17) . . . . ?
S1 U1 O4 C55 63.05(14) . . . . ?
O3 U1 O4 C56 -11.60(17) . . . . ?
O1 U1 O4 C56 -156.76(14) . . . . ?
O2 U1 O4 C56 104.46(15) . . . . ?
O5 U1 O4 C56 26.40(14) . . . . ?
N1 U1 O4 C56 124.79(15) . . . . ?
S1 U1 O4 C56 -72.71(14) . . . . ?
O3 U1 O5 C57 157.93(15) . . . . ?
O1 U1 O5 C57 -5.4(3) . . . . ?
O2 U1 O5 C57 -78.62(15) . . . . ?
O4 U1 O5 C57 5.61(14) . . . . ?
N1 U1 O5 C57 -138.66(14) . . . . ?
S1 U1 O5 C57 76.82(15) . . . . ?
O3 U1 O5 C58 -63.91(14) . . . . ?
O1 U1 O5 C58 132.73(19) . . . . ?
O2 U1 O5 C58 59.55(14) . . . . ?
O4 U1 O5 C58 143.78(15) . . . . ?
N1 U1 O5 C58 -0.49(15) . . . . ?
S1 U1 O5 C58 -145.01(14) . . . . ?
O3 U1 N1 C1 -152.40(13) . . . . ?
O1 U1 N1 C1 -26.24(12) . . . . ?
O2 U1 N1 C1 80.62(12) . . . . ?
O5 U1 N1 C1 141.44(11) . . . . ?
O4 U1 N1 C1 59.76(16) . . . . ?
S1 U1 N1 C1 -95.61(12) . . . . ?
O3 U1 N1 C15 -32.07(12) . . . . ?
O1 U1 N1 C15 94.09(12) . . . . ?
O2 U1 N1 C15 -159.04(13) . . . . ?
O5 U1 N1 C15 -98.22(12) . . . . ?
O4 U1 N1 C15 -179.90(11) . . . . ?
S1 U1 N1 C15 24.73(14) . . . . ?
O3 U1 N1 C8 87.93(12) . . . . ?
O1 U1 N1 C8 -145.91(12) . . . . ?
O2 U1 N1 C8 -39.05(11) . . . . ?
O5 U1 N1 C8 21.77(13) . . . . ?
O4 U1 N1 C8 -59.90(15) . . . . ?
S1 U1 N1 C8 144.72(10) . . . . ?
C15 N1 C1 C2 -56.6(2) . . . . ?
C8 N1 C1 C2 -174.22(16) . . . . ?
U1 N1 C1 C2 66.49(18) . . . . ?
N1 C1 C2 C7 121.97(19) . . . . ?
N1 C1 C2 C3 -63.7(2) . . . . ?
U1 O1 C3 C2 36.2(3) . . . . ?
U1 O1 C3 C4 -144.29(17) . . . . ?
C7 C2 C3 O1 -174.53(17) . . . . ?
C1 C2 C3 O1 11.2(3) . . . . ?
C7 C2 C3 C4 6.0(3) . . . . ?
C1 C2 C3 C4 -168.30(17) . . . . ?
O1 C3 C4 C5 174.45(17) . . . . ?
C2 C3 C4 C5 -6.1(3) . . . . ?
O1 C3 C4 C22 -5.4(3) . . . . ?
C2 C3 C4 C22 174.06(18) . . . . ?
C3 C4 C5 C6 1.8(3) . . . . ?
C22 C4 C5 C6 -178.32(18) . . . . ?
C4 C5 C6 C7 2.7(3) . . . . ?
C4 C5 C6 C32 -179.61(19) . . . . ?
C5 C6 C7 C2 -2.9(3) . . . . ?
C32 C6 C7 C2 179.36(19) . . . . ?
C3 C2 C7 C6 -1.3(3) . . . . ?
C1 C2 C7 C6 172.99(18) . . . . ?
C1 N1 C8 C9 -43.9(2) . . . . ?
C15 N1 C8 C9 -160.63(16) . . . . ?
U1 N1 C8 C9 77.29(16) . . . . ?
N1 C8 C9 C14 116.1(2) . . . . ?
N1 C8 C9 C10 -59.7(2) . . . . ?
U1 O2 C10 C9 35.1(3) . . . . ?
U1 O2 C10 C11 -142.75(18) . . . . ?
C14 C9 C10 O2 -174.29(18) . . . . ?
C8 C9 C10 O2 1.4(3) . . . . ?
C14 C9 C10 C11 3.7(3) . . . . ?
C8 C9 C10 C11 179.38(18) . . . . ?
O2 C10 C11 C12 174.13(18) . . . . ?
C9 C10 C11 C12 -3.7(3) . . . . ?
O2 C10 C11 C33 -7.2(3) . . . . ?
C9 C10 C11 C33 174.98(18) . . . . ?
C10 C11 C12 C13 1.2(3) . . . . ?
C33 C11 C12 C13 -177.54(19) . . . . ?
C11 C12 C13 C14 1.5(3) . . . . ?
C11 C12 C13 C43 -178.8(2) . . . . ?
C12 C13 C14 C9 -1.6(3) . . . . ?
C43 C13 C14 C9 178.7(2) . . . . ?
C10 C9 C14 C13 -0.9(3) . . . . ?
C8 C9 C14 C13 -176.63(19) . . . . ?
C1 N1 C15 C16 -171.21(16) . . . . ?
C8 N1 C15 C16 -53.5(2) . . . . ?
U1 N1 C15 C16 66.17(18) . . . . ?
N1 C15 C16 C21 130.77(19) . . . . ?
N1 C15 C16 C17 -57.6(2) . . . . ?
U1 O3 C17 C16 19.7(4) . . . . ?
U1 O3 C17 C18 -161.92(18) . . . . ?
C21 C16 C17 O3 -176.48(18) . . . . ?
C15 C16 C17 O3 12.0(3) . . . . ?
C21 C16 C17 C18 5.1(3) . . . . ?
C15 C16 C17 C18 -166.44(18) . . . . ?
O3 C17 C18 C19 176.69(18) . . . . ?
C16 C17 C18 C19 -5.0(3) . . . . ?
O3 C17 C18 C44 -9.8(3) . . . . ?
C16 C17 C18 C44 168.47(18) . . . . ?
C17 C18 C19 C20 1.3(3) . . . . ?
C44 C18 C19 C20 -172.30(19) . . . . ?
C18 C19 C20 C21 2.3(3) . . . . ?
C18 C19 C20 C54 179.9(2) . . . . ?
C19 C20 C21 C16 -2.3(3) . . . . ?
C54 C20 C21 C16 -179.92(19) . . . . ?
C17 C16 C21 C20 -1.3(3) . . . . ?
C15 C16 C21 C20 170.36(18) . . . . ?
C5 C4 C22 C26 10.6(3) . . . . ?
C3 C4 C22 C26 -169.58(18) . . . . ?
C5 C4 C22 C27 -108.9(2) . . . . ?
C3 C4 C22 C27 70.9(2) . . . . ?
C5 C4 C22 C30 130.34(19) . . . . ?
C3 C4 C22 C30 -49.8(2) . . . . ?
C28 C23 C26 C22 -59.7(2) . . . . ?
C31 C23 C26 C22 60.6(2) . . . . ?
C4 C22 C26 C23 -179.98(17) . . . . ?
C27 C22 C26 C23 -59.2(2) . . . . ?
C30 C22 C26 C23 58.3(2) . . . . ?
C31 C25 C27 C22 -60.5(2) . . . . ?
C29 C25 C27 C22 59.4(2) . . . . ?
C4 C22 C27 C25 -178.90(18) . . . . ?
C26 C22 C27 C25 58.7(2) . . . . ?
C30 C22 C27 C25 -57.3(2) . . . . ?
C29 C24 C28 C23 59.6(2) . . . . ?
C30 C24 C28 C23 -60.4(2) . . . . ?
C31 C23 C28 C24 -60.1(2) . . . . ?
C26 C23 C28 C24 59.5(2) . . . . ?
C28 C24 C29 C25 -59.7(2) . . . . ?
C30 C24 C29 C25 60.2(2) . . . . ?
C31 C25 C29 C24 59.5(2) . . . . ?
C27 C25 C29 C24 -60.5(2) . . . . ?
C28 C24 C30 C22 61.4(2) . . . . ?
C29 C24 C30 C22 -58.7(2) . . . . ?
C4 C22 C30 C24 178.10(17) . . . . ?
C26 C22 C30 C24 -59.1(2) . . . . ?
C27 C22 C30 C24 57.1(2) . . . . ?
C29 C25 C31 C23 -59.6(2) . . . . ?
C27 C25 C31 C23 60.2(2) . . . . ?
C28 C23 C31 C25 60.3(2) . . . . ?
C26 C23 C31 C25 -59.9(3) . . . . ?
C12 C11 C33 C38 113.4(2) . . . . ?
C10 C11 C33 C38 -65.2(3) . . . . ?
C12 C11 C33 C37 -6.2(3) . . . . ?
C10 C11 C33 C37 175.2(2) . . . . ?
C12 C11 C33 C41 -125.1(2) . . . . ?
C10 C11 C33 C41 56.2(3) . . . . ?
C42 C34 C37 C33 -60.1(3) . . . . ?
C39 C34 C37 C33 59.9(3) . . . . ?
C38 C33 C37 C34 58.9(3) . . . . ?
C11 C33 C37 C34 179.3(2) . . . . ?
C41 C33 C37 C34 -58.4(3) . . . . ?
C11 C33 C38 C36 179.9(2) . . . . ?
C37 C33 C38 C36 -58.3(3) . . . . ?
C41 C33 C38 C36 57.0(3) . . . . ?
C42 C36 C38 C33 59.6(3) . . . . ?
C40 C36 C38 C33 -59.9(3) . . . . ?
C42 C34 C39 C35 60.5(3) . . . . ?
C37 C34 C39 C35 -59.1(3) . . . . ?
C40 C35 C39 C34 -60.5(3) . . . . ?
C41 C35 C39 C34 60.1(3) . . . . ?
C39 C35 C40 C36 59.9(3) . . . . ?
C41 C35 C40 C36 -60.5(3) . . . . ?
C42 C36 C40 C35 -58.8(3) . . . . ?
C38 C36 C40 C35 61.1(3) . . . . ?
C39 C35 C41 C33 -62.0(3) . . . . ?
C40 C35 C41 C33 58.9(3) . . . . ?
C38 C33 C41 C35 -56.6(2) . . . . ?
C11 C33 C41 C35 -178.15(18) . . . . ?
C37 C33 C41 C35 59.7(2) . . . . ?
C39 C34 C42 C36 -60.7(3) . . . . ?
C37 C34 C42 C36 59.7(3) . . . . ?
C40 C36 C42 C34 59.7(3) . . . . ?
C38 C36 C42 C34 -60.1(3) . . . . ?
C19 C18 C44 C49 -7.7(3) . . . . ?
C17 C18 C44 C49 179.12(19) . . . . ?
C19 C18 C44 C48 -128.6(2) . . . . ?
C17 C18 C44 C48 58.2(3) . . . . ?
C19 C18 C44 C52 110.7(2) . . . . ?
C17 C18 C44 C52 -62.5(2) . . . . ?
C53 C45 C48 C44 -60.8(3) . . . . ?
C50 C45 C48 C44 59.7(2) . . . . ?
C18 C44 C48 C45 -178.17(18) . . . . ?
C49 C44 C48 C45 58.2(2) . . . . ?
C52 C44 C48 C45 -57.4(2) . . . . ?
C51 C47 C49 C44 -60.0(3) . . . . ?
C53 C47 C49 C44 60.3(3) . . . . ?
C18 C44 C49 C47 177.1(2) . . . . ?
C48 C44 C49 C47 -58.2(3) . . . . ?
C52 C44 C49 C47 58.0(3) . . . . ?
C53 C45 C50 C46 60.5(2) . . . . ?
C48 C45 C50 C46 -60.2(2) . . . . ?
C51 C46 C50 C45 -59.7(2) . . . . ?
C52 C46 C50 C45 60.2(3) . . . . ?
C53 C47 C51 C46 -60.3(3) . . . . ?
C49 C47 C51 C46 59.9(3) . . . . ?
C50 C46 C51 C47 59.6(3) . . . . ?
C52 C46 C51 C47 -60.6(3) . . . . ?
C50 C46 C52 C44 -59.3(3) . . . . ?
C51 C46 C52 C44 60.5(3) . . . . ?
C18 C44 C52 C46 -179.20(18) . . . . ?
C49 C44 C52 C46 -58.2(2) . . . . ?
C48 C44 C52 C46 57.0(2) . . . . ?
C51 C47 C53 C45 60.5(3) . . . . ?
C49 C47 C53 C45 -59.4(3) . . . . ?
C50 C45 C53 C47 -60.5(3) . . . . ?
C48 C45 C53 C47 59.9(3) . . . . ?
C55 O4 C56 C57 166.11(18) . . . . ?
U1 O4 C56 C57 -54.3(2) . . . . ?
C58 O5 C57 C56 -174.19(18) . . . . ?
U1 O5 C57 C56 -34.7(2) . . . . ?
O4 C56 C57 O5 57.0(2) . . . . ?
C101 O102 C103 C104 -69.1(5) . . . . ?
O102 C103 C104 O104 86.7(4) . . . . ?
C103 C104 O104 C106 -172.0(3) . . . . ?

_diffrn_measured_fraction_theta_max 0.997
_diffrn_reflns_theta_full        28.70
_diffrn_measured_fraction_theta_full 0.997
_refine_diff_density_max         2.098
_refine_diff_density_min         -1.042
_refine_diff_density_rms         0.084

_iucr_refine_instructions_details 
;

TITL SF1313 in P-1, FRANKE/MEYER, [U((Ad_ArO)3N)(DME)(SH)] * DME
CELL 0.71073  14.4230  14.8680  15.4210 112.8300  96.4880 108.9331
ZERR    2      0.0002   0.0005   0.0009   0.0029   0.0037   0.0020
LATT 1
SFAC C  H  N  O  S  U
DISP U   -9.67670   9.66460
DISP S    0.12460   0.12340
DISP O    0.01060   0.00600
DISP N    0.00610   0.00330
DISP H    0.00000   0.00000
DISP C    0.00330   0.00160
UNIT 124  174  2  14  2  2
SHEL 5.4 0.74
L.S. 8
ACTA
TEMP -123
SIZE 0.30 0.28 0.11
BOND .5 $H
HTAB
CONF
MPLA 3 O1 O2 O3 U1 N1
WPDB -1
LIST 4
FMAP 2
PLAN 20
WGHT    0.017000    3.187500
FVAR       0.38587
U1    6    0.106763    0.179368    0.319961    11.00000    0.01065    0.01090 =
         0.00961    0.00291    0.00220    0.00424
S1    5    0.026642    0.167567    0.140167    11.00000    0.03171    0.03859 =
         0.01921    0.01367    0.00062    0.01262
AFIX   3
H1S   2   -0.013754    0.209703    0.119585    11.00000   -1.50000
AFIX   0
O1    4    0.250188    0.291401    0.325929    11.00000    0.01439    0.01432 =
         0.01281    0.00368    0.00371    0.00135
O2    4    0.160037    0.109601    0.407166    11.00000    0.01891    0.01627 =
         0.01421    0.00477    0.00095    0.00836
O3    4   -0.008967    0.237428    0.357957    11.00000    0.01426    0.01841 =
         0.01406    0.00274    0.00366    0.00841
O4    4    0.098680    0.001085    0.184744    11.00000    0.02028    0.01756 =
         0.01553    0.00193    0.00304    0.00655
O5    4   -0.046201    0.006767    0.282201    11.00000    0.01770    0.01552 =
         0.02273    0.00834    0.00492    0.00473
N1    3    0.180729    0.326155    0.502098    11.00000    0.01186    0.01312 =
         0.01277    0.00603    0.00402    0.00516
C1    1    0.294025    0.378795    0.529114    11.00000    0.01261    0.01750 =
         0.01286    0.00556    0.00225    0.00534
AFIX  23
H1A   2    0.321331    0.323067    0.514952    11.00000   -1.20000
H1B   2    0.319052    0.425605    0.600538    11.00000   -1.20000
AFIX   0
C2    1    0.336750    0.444192    0.477926    11.00000    0.01184    0.01636 =
         0.01340    0.00554    0.00311    0.00605
C3    1    0.320083    0.394637    0.375735    11.00000    0.01092    0.01358 =
         0.01432    0.00411    0.00292    0.00398
C4    1    0.375376    0.451726    0.330030    11.00000    0.01299    0.01643 =
         0.01327    0.00626    0.00455    0.00614
C5    1    0.437577    0.559746    0.389338    11.00000    0.01357    0.01683 =
         0.02112    0.00919    0.00703    0.00576
AFIX  43
H5A   2    0.473663    0.599820    0.359531    11.00000   -1.20000
AFIX   0
C6    1    0.449606    0.611843    0.489502    11.00000    0.01290    0.01290 =
         0.02034    0.00429    0.00463    0.00427
C7    1    0.400032    0.551688    0.533066    11.00000    0.01279    0.01674 =
         0.01490    0.00352    0.00338    0.00588
AFIX  43
H7A   2    0.409458    0.584475    0.601779    11.00000   -1.20000
AFIX   0
C8    1    0.150450    0.274004    0.566415    11.00000    0.01863    0.01765 =
         0.01470    0.00845    0.00765    0.00911
AFIX  23
H8A   2    0.077944    0.223625    0.538013    11.00000   -1.20000
H8B   2    0.157279    0.329178    0.631681    11.00000   -1.20000
AFIX   0
C9    1    0.214348    0.214731    0.578085    11.00000    0.01642    0.01662 =
         0.01650    0.00935    0.00581    0.00738
C10   1    0.215766    0.130806    0.494829    11.00000    0.01624    0.01398 =
         0.01456    0.00745    0.00327    0.00534
C11   1    0.276800    0.075081    0.505196    11.00000    0.01412    0.01505 =
         0.01684    0.00801    0.00443    0.00550
C12   1    0.337702    0.112496    0.599493    11.00000    0.01859    0.02306 =
         0.01881    0.01216    0.00477    0.01046
AFIX  43
H12A  2    0.379962    0.077338    0.607832    11.00000   -1.20000
AFIX   0
C13   1    0.340073    0.198051    0.681724    11.00000    0.01975    0.02206 =
         0.01497    0.01042    0.00318    0.00754
C14   1    0.276508    0.248117    0.670191    11.00000    0.02405    0.01750 =
         0.01427    0.00796    0.00671    0.00874
AFIX  43
H14A  2    0.275441    0.305503    0.725503    11.00000   -1.20000
AFIX   0
C15   1    0.141368    0.411256    0.521436    11.00000    0.01459    0.01335 =
         0.01701    0.00575    0.00458    0.00681
AFIX  23
H15A  2    0.157094    0.441241    0.475060    11.00000   -1.20000
H15B  2    0.179646    0.469145    0.588146    11.00000   -1.20000
AFIX   0
C16   1    0.029110    0.379459    0.513718    11.00000    0.01423    0.01407 =
         0.01645    0.00739    0.00491    0.00680
C17   1   -0.043629    0.297951    0.426398    11.00000    0.01666    0.01443 =
         0.01445    0.00634    0.00592    0.00839
C18   1   -0.147316    0.282954    0.411120    11.00000    0.01482    0.01459 =
         0.01595    0.00661    0.00478    0.00677
C19   1   -0.172942    0.347662    0.490379    11.00000    0.01556    0.01749 =
         0.01879    0.00835    0.00687    0.00887
AFIX  43
H19A  2   -0.242270    0.338193    0.482612    11.00000   -1.20000
AFIX   0
C20   1   -0.102779    0.424852    0.579646    11.00000    0.01940    0.01580 =
         0.01664    0.00707    0.00780    0.00923
C21   1   -0.001067    0.440974    0.589345    11.00000    0.01853    0.01391 =
         0.01464    0.00416    0.00394    0.00649
AFIX  43
H21A  2    0.048689    0.494887    0.648591    11.00000   -1.20000
AFIX   0
C22   1    0.369335    0.400732    0.220890    11.00000    0.01440    0.01830 =
         0.01338    0.00714    0.00510    0.00607
C23   1    0.443361    0.421268    0.084181    11.00000    0.02647    0.03587 =
         0.02103    0.01706    0.01268    0.01148
AFIX  13
H23A  2    0.497262    0.470578    0.069060    11.00000   -1.20000
AFIX   0
C24   1    0.375958    0.242586    0.080893    11.00000    0.02602    0.02707 =
         0.01489    0.00681    0.00701    0.01531
AFIX  13
H24A  2    0.385051    0.174341    0.062954    11.00000   -1.20000
AFIX   0
C25   1    0.255501    0.323512    0.049730    11.00000    0.02246    0.03880 =
         0.01505    0.01045    0.00274    0.01658
AFIX  13
H25A  2    0.186698    0.307841    0.011313    11.00000   -1.20000
AFIX   0
C26   1    0.451103    0.474257    0.193978    11.00000    0.02201    0.02535 =
         0.02036    0.01293    0.00933    0.00698
AFIX  23
H26A  2    0.442380    0.541910    0.211315    11.00000   -1.20000
H26B  2    0.519634    0.491250    0.232298    11.00000   -1.20000
AFIX   0
C27   1    0.264065    0.376743    0.159634    11.00000    0.01861    0.02797 =
         0.01755    0.01003    0.00490    0.01220
AFIX  23
H27A  2    0.209742    0.329050    0.174753    11.00000   -1.20000
H27B  2    0.254459    0.443964    0.177079    11.00000   -1.20000
AFIX   0
C28   1    0.458112    0.317195    0.056982    11.00000    0.02614    0.04227 =
         0.01766    0.01401    0.01183    0.01870
AFIX  23
H28A  2    0.453206    0.282966   -0.013674    11.00000   -1.20000
H28B  2    0.526458    0.332303    0.094211    11.00000   -1.20000
AFIX   0
C29   1    0.270108    0.219175    0.022965    11.00000    0.02670    0.03155 =
         0.01287    0.00366    0.00338    0.01167
AFIX  23
H29A  2    0.216921    0.170480    0.038198    11.00000   -1.20000
H29B  2    0.263206    0.183747   -0.048040    11.00000   -1.20000
AFIX   0
C30   1    0.385533    0.295921    0.190973    11.00000    0.02139    0.02172 =
         0.01388    0.00743    0.00585    0.01057
AFIX  23
H30A  2    0.453966    0.311515    0.228410    11.00000   -1.20000
H30B  2    0.334199    0.246556    0.207140    11.00000   -1.20000
AFIX   0
C31   1    0.337901    0.398145    0.025668    11.00000    0.04096    0.04317 =
         0.01908    0.01834    0.01185    0.02484
AFIX  23
H31A  2    0.328920    0.465619    0.042591    11.00000   -1.20000
H31B  2    0.331939    0.364446   -0.045252    11.00000   -1.20000
AFIX   0
C32   1    0.517542    0.728844    0.548835    11.00000    0.02015    0.01389 =
         0.02699    0.00284    0.00859    0.00213
AFIX 137
H32A  2    0.569718    0.738443    0.602071    11.00000   -1.50000
H32B  2    0.476495    0.768136    0.576316    11.00000   -1.50000
H32C  2    0.550509    0.755895    0.506631    11.00000   -1.50000
AFIX   0
C33   1    0.276053   -0.022961    0.419365    11.00000    0.01907    0.01611 =
         0.01712    0.00791    0.00557    0.00944
C34   1    0.353774   -0.160028    0.363955    11.00000    0.06697    0.04062 =
         0.03346    0.01585    0.01448    0.04317
AFIX  13
H34A  2    0.406006   -0.182988    0.386109    11.00000   -1.20000
AFIX   0
C35   1    0.297280   -0.098634    0.247866    11.00000    0.03525    0.02362 =
         0.02254    0.00977    0.01445    0.01632
AFIX  13
H35A  2    0.312453   -0.081094    0.193261    11.00000   -1.20000
AFIX   0
C36   1    0.168150   -0.214156    0.296300    11.00000    0.04262    0.01781 =
         0.04317   -0.00091    0.02199   -0.00298
AFIX  13
H36A  2    0.099201   -0.273438    0.273130    11.00000   -1.20000
AFIX   0
C37   1    0.356020   -0.060955    0.450221    11.00000    0.04658    0.03682 =
         0.02745    0.01288    0.00746    0.03145
AFIX  23
H37A  2    0.424729   -0.002758    0.474136    11.00000   -1.20000
H37B  2    0.342189   -0.078328    0.504529    11.00000   -1.20000
AFIX   0
C38   1    0.170816   -0.114969    0.382464    11.00000    0.02983    0.01972 =
         0.03351    0.00243    0.01690    0.00086
AFIX  23
H38A  2    0.118192   -0.092946    0.361118    11.00000   -1.20000
H38B  2    0.155243   -0.132506    0.436310    11.00000   -1.20000
AFIX   0
C39   1    0.376368   -0.134363    0.280491    11.00000    0.03546    0.03619 =
         0.03616    0.01077    0.01591    0.02412
AFIX  23
H39A  2    0.374394   -0.198272    0.225123    11.00000   -1.20000
H39B  2    0.445323   -0.077068    0.302329    11.00000   -1.20000
AFIX   0
C40   1    0.191063   -0.187200    0.212349    11.00000    0.03555    0.02701 =
         0.02508   -0.00345    0.00345    0.01341
AFIX  23
H40A  2    0.187525   -0.251223    0.156019    11.00000   -1.20000
H40B  2    0.139856   -0.163716    0.190769    11.00000   -1.20000
AFIX   0
C41   1    0.301837    0.001117    0.334032    11.00000    0.02958    0.01875 =
         0.02291    0.00995    0.01280    0.01092
AFIX  23
H41A  2    0.252867    0.026703    0.311945    11.00000   -1.20000
H41B  2    0.371013    0.058342    0.357042    11.00000   -1.20000
AFIX   0
C42   1    0.249165   -0.248881    0.329423    11.00000    0.10999    0.02411 =
         0.04665    0.02229    0.04638    0.03651
AFIX  23
H42A  2    0.234859   -0.266978    0.383254    11.00000   -1.20000
H42B  2    0.246861   -0.313198    0.274316    11.00000   -1.20000
AFIX   0
C43   1    0.409320    0.234823    0.780568    11.00000    0.04129    0.03731 =
         0.01599    0.00940    0.00093    0.02361
AFIX 137
H43A  2    0.477764    0.241103    0.774421    11.00000   -1.50000
H43B  2    0.382520    0.182926    0.805390    11.00000   -1.50000
H43C  2    0.412671    0.304333    0.826117    11.00000   -1.50000
AFIX   0
C44   1   -0.226745    0.209675    0.311090    11.00000    0.01348    0.01562 =
         0.01699    0.00416    0.00285    0.00719
C45   1   -0.315095    0.024313    0.167497    11.00000    0.02214    0.01616 =
         0.02715    0.00125    0.00214    0.00526
AFIX  13
H45A  2   -0.319559   -0.050350    0.141824    11.00000   -1.20000
AFIX   0
C46   1   -0.273201    0.183922    0.136563    11.00000    0.03120    0.03076 =
         0.01917    0.01011   -0.00241    0.00574
AFIX  13
H46A  2   -0.251083    0.213374    0.090501    11.00000   -1.20000
AFIX   0
C47   1   -0.412267    0.138331    0.214899    11.00000    0.01635    0.03730 =
         0.02923   -0.00016   -0.00257    0.01307
AFIX  13
H47A  2   -0.480363    0.138975    0.221024    11.00000   -1.20000
AFIX   0
C48   1   -0.237317    0.092960    0.268842    11.00000    0.01975    0.01567 =
         0.02346    0.00687    0.00369    0.00694
AFIX  23
H48A  2   -0.170200    0.090960    0.263406    11.00000   -1.20000
H48B  2   -0.259417    0.063146    0.313965    11.00000   -1.20000
AFIX   0
C49   1   -0.333815    0.207244    0.316239    11.00000    0.01655    0.02989 =
         0.02332    0.00072    0.00223    0.01259
AFIX  23
H49A  2   -0.356441    0.178359    0.361818    11.00000   -1.20000
H49B  2   -0.330315    0.280854    0.342288    11.00000   -1.20000
AFIX   0
C50   1   -0.280458    0.069529    0.097353    11.00000    0.02351    0.02951 =
         0.01845    0.00015    0.00184    0.00606
AFIX  23
H50A  2   -0.329801    0.025025    0.031746    11.00000   -1.20000
H50B  2   -0.213141    0.068645    0.091183    11.00000   -1.20000
AFIX   0
C51   1   -0.378192    0.184173    0.145437    11.00000    0.03561    0.03421 =
         0.02989    0.00444   -0.01198    0.01698
AFIX  23
H51A  2   -0.374171    0.257937    0.170632    11.00000   -1.20000
H51B  2   -0.428379    0.140798    0.080242    11.00000   -1.20000
AFIX   0
C52   1   -0.195402    0.253435    0.237928    11.00000    0.02445    0.01962 =
         0.02057    0.00924    0.00051    0.00536
AFIX  23
H52A  2   -0.190798    0.327389    0.262830    11.00000   -1.20000
H52B  2   -0.127340    0.254853    0.232105    11.00000   -1.20000
AFIX   0
C53   1   -0.419991    0.023894    0.175316    11.00000    0.01787    0.02973 =
         0.03138    0.00463    0.00118    0.00256
AFIX  23
H53A  2   -0.470087   -0.020666    0.110120    11.00000   -1.20000
H53B  2   -0.443255   -0.006415    0.219803    11.00000   -1.20000
AFIX   0
C54   1   -0.135060    0.492070    0.662059    11.00000    0.02474    0.02241 =
         0.01910    0.00514    0.00947    0.01391
AFIX 137
H54A  2   -0.094001    0.567698    0.683334    11.00000   -1.50000
H54B  2   -0.124886    0.475393    0.717036    11.00000   -1.50000
H54C  2   -0.207243    0.476736    0.639286    11.00000   -1.50000
AFIX   0
C55   1    0.158259    0.003016    0.116043    11.00000    0.03385    0.02826 =
         0.02016    0.00666    0.01100    0.01613
AFIX 137
H55A  2    0.167340   -0.064016    0.088055    11.00000   -1.50000
H55B  2    0.225066    0.062730    0.149737    11.00000   -1.50000
H55C  2    0.122904    0.011648    0.063598    11.00000   -1.50000
AFIX   0
C56   1   -0.003434   -0.080020    0.137106    11.00000    0.02331    0.01783 =
         0.02197   -0.00214   -0.00254    0.00461
AFIX  23
H56A  2   -0.001799   -0.147780    0.091436    11.00000   -1.20000
H56B  2   -0.043775   -0.057875    0.099469    11.00000   -1.20000
AFIX   0
C57   1   -0.050254   -0.094400    0.215330    11.00000    0.02058    0.01328 =
         0.03321    0.00550    0.00069    0.00226
AFIX  23
H57A  2   -0.121869   -0.147144    0.185882    11.00000   -1.20000
H57B  2   -0.012244   -0.120750    0.250235    11.00000   -1.20000
AFIX   0
C58   1   -0.080498    0.002585    0.365562    11.00000    0.02173    0.02872 =
         0.03309    0.01967    0.00982    0.00636
AFIX 137
H58A  2   -0.149865   -0.052425    0.342973    11.00000   -1.50000
H58B  2   -0.080062    0.071916    0.407760    11.00000   -1.50000
H58C  2   -0.034834   -0.014572    0.402505    11.00000   -1.50000
AFIX   0
C101  1    0.743793    0.478402    0.140439    11.00000    0.05871    0.06339 =
         0.09453    0.03570    0.02425    0.02075
AFIX 137
H10A  2    0.690896    0.486299    0.173796    11.00000   -1.50000
H10B  2    0.772468    0.434007    0.157302    11.00000   -1.50000
H10C  2    0.713923    0.444518    0.069527    11.00000   -1.50000
AFIX   0
O102  4    0.822297    0.580549    0.170469    11.00000    0.06755    0.06179 =
         0.08277    0.01713    0.02326    0.02855
C103  1    0.888117    0.578278    0.109489    11.00000    0.05878    0.05196 =
         0.08462    0.03264    0.01424    0.02698
AFIX  23
H10D  2    0.932350    0.652529    0.125817    11.00000   -1.20000
H10E  2    0.846588    0.543870    0.040787    11.00000   -1.20000
AFIX   0
C104  1    0.954292    0.520756    0.117163    11.00000    0.05604    0.04514 =
         0.05539    0.01911    0.01200    0.01917
AFIX  23
H10F  2    1.017858    0.550208    0.100392    11.00000   -1.20000
H10G  2    0.972874    0.531159    0.185197    11.00000   -1.20000
AFIX   0
O104  4    0.902525    0.411633    0.053343    11.00000    0.06678    0.04826 =
         0.05489    0.01223    0.00217    0.02681
C106  1    0.956636    0.351318    0.067432    11.00000    0.08790    0.05575 =
         0.05729    0.02200    0.01383    0.04287
AFIX 137
H10H  2    0.919320    0.276193    0.019841    11.00000   -1.50000
H10I  2    0.963258    0.358044    0.133850    11.00000   -1.50000
H10J  2    1.024572    0.378207    0.058301    11.00000   -1.50000
 
HKLF 4
 
REM  SF1313 in P-1, FRANKE/MEYER, [U((Ad_ArO)3N)(DME)(SH)] * DME
REM R1 =  0.0189 for  13009 Fo > 4sig(Fo)  and  0.0261 for all  14282 data
REM    656 parameters refined using      0 restraints
 
END  
     
WGHT      0.0170      3.1792 
REM Highest difference peak  2.098,  deepest hole -1.042,  1-sigma level  0.084
Q1    1   0.6811  0.4624  0.0418  11.00000  0.05    2.10
Q2    1   0.0544  0.1775  0.1968  11.00000  0.05    0.80
Q3    1   0.6952  0.3675  0.0043  11.00000  0.05    0.50
Q4    1   0.2979 -0.1938  0.3606  11.00000  0.05    0.49
Q5    1   0.8390  0.5247  0.1183  11.00000  0.05    0.49
Q6    1   0.3619 -0.1673  0.3056  11.00000  0.05    0.47
Q7    1   0.4759  0.6650  0.5242  11.00000  0.05    0.46
Q8    1   0.3026  0.0935  0.5528  11.00000  0.05    0.45
Q9    1   0.1031  0.1696  0.3612  11.00000  0.05    0.45
Q10   1   0.3749  0.4972  0.4985  11.00000  0.05    0.45
Q11   1   0.3018 -0.1074  0.4522  11.00000  0.05    0.45
Q12   1   0.3350 -0.1191  0.2642  11.00000  0.05    0.44
Q13   1   0.2800  0.0305  0.4619  11.00000  0.05    0.44
Q14   1   0.7599  0.4758  0.2213  11.00000  0.05    0.44
Q15   1  -0.2548  0.2523  0.2347  11.00000  0.05    0.42
Q16   1   0.4250  0.5807  0.5083  11.00000  0.05    0.41
Q17   1   0.2367  0.1871  0.5375  11.00000  0.05    0.40
Q18   1   0.4435  0.5850  0.4410  11.00000  0.05    0.39
Q19   1   0.2814 -0.0073  0.3776  11.00000  0.05    0.39
Q20   1   0.2404  0.0962  0.5015  11.00000  0.05    0.39


;
_database_code_depnum_ccdc_archive 'CCDC 1020771'
#######################################################################
#
#                 Cambridge Crystallographic Data Centre
#                                CCDC 
# 
#######################################################################
# 
#  This CIF contains data from an original supplementary publication
#  deposited with the CCDC, and may include chemical, crystal,
#  experimental, refinement, atomic coordinates,
#  anisotropic displacement parameters and molecular geometry data,
#  as required by the journal to which it was submitted.
#
#  This CIF is provided on the understanding that it is used for bona
#  fide research purposes only. It may contain copyright material
#  of the CCDC or of third parties, and may not be copied or further
#  disseminated in any form, whether machine-readable or not,
#  except for the purpose of generating routine backup copies
#  on your local computer system.
# 
#  For further information on the CCDC, data deposition and
#  data retrieval see:
#                         www.ccdc.cam.ac.uk
#
#  Bona fide researchers may freely download Mercury and enCIFer
#  from this site to visualise CIF-encoded structures and 
#  to carry out CIF format checking respectively.
#
data_sf1318

_audit_creation_method           SHELXL-97
_chemical_name_systematic        
; 
 ? 
;
_chemical_name_common            ?
_chemical_melting_point          ?
_chemical_formula_moiety         'C58 H77 N O5 Se U, C6 H6'
_chemical_formula_sum            'C64 H83 N O5 Se U'
_chemical_formula_weight         1263.30

loop_
_atom_type_symbol
_atom_type_description
_atom_type_scat_dispersion_real
_atom_type_scat_dispersion_imag
_atom_type_scat_source
C C 0.0033 0.0016 'International Tables Vol C Tables 4.2.6.8 and 6.1.1.4'
H H 0.0000 0.0000 'International Tables Vol C Tables 4.2.6.8 and 6.1.1.4'
N N 0.0061 0.0033 'International Tables Vol C Tables 4.2.6.8 and 6.1.1.4'
O O 0.0106 0.0060 'International Tables Vol C Tables 4.2.6.8 and 6.1.1.4'
Se Se -0.0929 2.2259 'International Tables Vol C Tables 4.2.6.8 and 6.1.1.4'
U U -9.6767 9.6646 'International Tables Vol C Tables 4.2.6.8 and 6.1.1.4'

_symmetry_cell_setting           triclinic
_symmetry_space_group_name_H-M   P-1
_symmetry_space_group_name_Hall  -P1


loop_
_symmetry_equiv_pos_as_xyz
'x, y, z'
'-x, -y, -z'

_cell_length_a                   16.827(1)
_cell_length_b                   17.007(1)
_cell_length_c                   19.804(2)
_cell_angle_alpha                88.022(3)
_cell_angle_beta                 80.746(3)
_cell_angle_gamma                82.903(3)
_cell_volume                     5550.0(6)
_cell_formula_units_Z            4
_cell_measurement_temperature    100(2)
_cell_measurement_reflns_used    9644
_cell_measurement_theta_min      2.41
_cell_measurement_theta_max      29.48

_exptl_crystal_description       prism
_exptl_crystal_colour            green
_exptl_crystal_size_max          0.52
_exptl_crystal_size_mid          0.30
_exptl_crystal_size_min          0.22
_exptl_crystal_density_meas      ?
_exptl_crystal_density_diffrn    1.512
_exptl_crystal_density_method    'not measured'
_exptl_crystal_F_000             2560
_exptl_absorpt_coefficient_mu    3.631
_exptl_absorpt_correction_type   multi-scan
_exptl_absorpt_correction_T_min  0.305
_exptl_absorpt_correction_T_max  0.421
_exptl_absorpt_process_details   'SADABS, Bruker-AXS, 2002'

_exptl_special_details           
; 
 ? 
;

_diffrn_ambient_temperature      100(2)
_diffrn_radiation_wavelength     0.71073
_diffrn_radiation_type           MoK\a
_diffrn_radiation_source         'fine-focus sealed tube'
_diffrn_radiation_monochromator  graphite
_diffrn_measurement_device_type  'Bruker Smart APEX II CCD area detector'
_diffrn_measurement_method       'phi and omega scans'
_diffrn_detector_area_resol_mean 83.33
_diffrn_standards_number         ?
_diffrn_standards_interval_count ?
_diffrn_standards_interval_time  ?
_diffrn_standards_decay_%        ?
_diffrn_reflns_number            158317
_diffrn_reflns_av_R_equivalents  0.0439
_diffrn_reflns_av_sigmaI/netI    0.0288
_diffrn_reflns_limit_h_min       -21
_diffrn_reflns_limit_h_max       21
_diffrn_reflns_limit_k_min       -21
_diffrn_reflns_limit_k_max       21
_diffrn_reflns_limit_l_min       -25
_diffrn_reflns_limit_l_max       25
_diffrn_reflns_theta_min         2.58
_diffrn_reflns_theta_max         27.10
_reflns_number_total             24462
_reflns_number_gt                20123
_reflns_threshold_expression     >2sigma(I)

_computing_data_collection       'Bruker APEX2'
_computing_cell_refinement       'Bruker SAINT'
_computing_data_reduction        'Bruker SAINT'
_computing_structure_solution    'SHELXTL 6.12 (Bruker AXS, 2002)'
_computing_structure_refinement  'SHELXTL 6.12 (Bruker AXS, 2002)'
_computing_molecular_graphics    'SHELXTL 6.12 (Bruker AXS, 2002)'
_computing_publication_material  'SHELXTL 6.12 (Bruker AXS, 2002)'

_refine_special_details          
; 
 Refinement of F^2^ against ALL reflections.  The weighted R-factor wR and 
 goodness of fit S are based on F^2^, conventional R-factors R are based 
 on F, with F set to zero for negative F^2^. The threshold expression of 
 F^2^ > 2sigma(F^2^) is used only for calculating R-factors(gt) etc. and is 
 not relevant to the choice of reflections for refinement.  R-factors based 
 on F^2^ are statistically about twice as large as those based on F, and R- 
 factors based on ALL data will be even larger. 

 The asymmetric unit of the cell contained two independent molecules of the
 complex and two molecules of benzene.
 Both solvent molecules were disordered. Two alternative orientations were
 refined resulting in site occupancies of 32.9(6) and 67.1(6) % for the
 atoms C201 - C206 and C211 - C216, respectively and of 56.5(6) and 43.5(6) %
 for the atoms C301 - C306 and C311 - C316. SIMU restraints were applied in
 the refinement of the disordered benzenes.
 Treatment of hydrogen atoms: All hydrogen atoms were placed in positions of
 optimized geometry. The isotropic displacement parameters of all H atoms were
 tied to those of their corresponding carrier atoms by a factor of 1.2 or 1.5.

;

_refine_ls_structure_factor_coef Fsqd
_refine_ls_matrix_type           full
_refine_ls_weighting_scheme      calc
_refine_ls_weighting_details     
'calc w=1/[\s^2^(Fo^2^)+(0.0280P)^2^+24.9423P] where P=(Fo^2^+2Fc^2^)/3'
_atom_sites_solution_primary     direct
_atom_sites_solution_secondary   difmap
_atom_sites_solution_hydrogens   geom
_refine_ls_hydrogen_treatment    constr
_refine_ls_extinction_method     none
_refine_ls_extinction_coef       ?
_refine_ls_number_reflns         24462
_refine_ls_number_parameters     1371
_refine_ls_number_restraints     252
_refine_ls_R_factor_all          0.0463
_refine_ls_R_factor_gt           0.0354
_refine_ls_wR_factor_ref         0.0867
_refine_ls_wR_factor_gt          0.0813
_refine_ls_goodness_of_fit_ref   1.047
_refine_ls_restrained_S_all      1.043
_refine_ls_shift/su_max          0.004
_refine_ls_shift/su_mean         0.000

loop_
_atom_site_label
_atom_site_type_symbol
_atom_site_fract_x
_atom_site_fract_y
_atom_site_fract_z
_atom_site_U_iso_or_equiv
_atom_site_adp_type
_atom_site_occupancy
_atom_site_symmetry_multiplicity
_atom_site_calc_flag
_atom_site_refinement_flags
_atom_site_disorder_assembly
_atom_site_disorder_group
U1 U 0.551328(8) 0.773705(8) 0.621642(7) 0.01345(4) Uani 1 1 d . . .
Se1 Se 0.59730(3) 0.74248(3) 0.75777(2) 0.02773(10) Uani 1 1 d . . .
H1 H 0.6094 0.6935 0.7633 0.042 Uiso 1 1 calc R . .
O1 O 0.56757(16) 0.64747(16) 0.60417(14) 0.0178(6) Uani 1 1 d . . .
O2 O 0.56857(16) 0.82030(16) 0.51573(13) 0.0180(6) Uani 1 1 d . . .
O3 O 0.44523(16) 0.82516(16) 0.68733(14) 0.0186(6) Uani 1 1 d . . .
O4 O 0.70333(16) 0.79626(17) 0.60364(14) 0.0210(6) Uani 1 1 d . . .
O5 O 0.58351(17) 0.91716(16) 0.62958(14) 0.0201(6) Uani 1 1 d . . .
N1 N 0.42590(19) 0.74774(19) 0.56756(16) 0.0153(6) Uani 1 1 d . . .
C1 C 0.4448(2) 0.6757(2) 0.52428(19) 0.0167(8) Uani 1 1 d . . .
H1A H 0.4937 0.6819 0.4902 0.020 Uiso 1 1 calc R . .
H1B H 0.3993 0.6727 0.4988 0.020 Uiso 1 1 calc R . .
C2 C 0.4592(2) 0.5991(2) 0.56248(19) 0.0158(7) Uani 1 1 d . . .
C3 C 0.5266(2) 0.5844(2) 0.59681(19) 0.0154(7) Uani 1 1 d . . .
C4 C 0.5486(2) 0.5072(2) 0.62185(19) 0.0168(8) Uani 1 1 d . . .
C5 C 0.4964(2) 0.4507(2) 0.61670(19) 0.0171(8) Uani 1 1 d . . .
H5A H 0.5092 0.3989 0.6345 0.021 Uiso 1 1 calc R . .
C6 C 0.4264(2) 0.4662(2) 0.5870(2) 0.0174(8) Uani 1 1 d . . .
C7 C 0.4100(2) 0.5405(2) 0.55859(19) 0.0173(8) Uani 1 1 d . . .
H7A H 0.3640 0.5516 0.5360 0.021 Uiso 1 1 calc R . .
C8 C 0.4033(2) 0.8180(2) 0.5234(2) 0.0198(8) Uani 1 1 d . . .
H8A H 0.4050 0.8672 0.5482 0.024 Uiso 1 1 calc R . .
H8B H 0.3470 0.8171 0.5150 0.024 Uiso 1 1 calc R . .
C9 C 0.4590(2) 0.8190(2) 0.4558(2) 0.0197(8) Uani 1 1 d . . .
C10 C 0.5418(3) 0.8211(2) 0.4547(2) 0.0191(8) Uani 1 1 d . . .
C11 C 0.5946(2) 0.8215(2) 0.3914(2) 0.0200(8) Uani 1 1 d . . .
C12 C 0.5595(3) 0.8146(3) 0.3324(2) 0.0240(9) Uani 1 1 d . . .
H12A H 0.5939 0.8136 0.2894 0.029 Uiso 1 1 calc R . .
C13 C 0.4777(3) 0.8092(3) 0.3331(2) 0.0233(9) Uani 1 1 d . . .
C14 C 0.4274(3) 0.8123(2) 0.3956(2) 0.0210(8) Uani 1 1 d . . .
H14A H 0.3709 0.8100 0.3977 0.025 Uiso 1 1 calc R . .
C15 C 0.3550(2) 0.7353(2) 0.6198(2) 0.0176(8) Uani 1 1 d . . .
H15A H 0.3719 0.6917 0.6509 0.021 Uiso 1 1 calc R . .
H15B H 0.3130 0.7173 0.5963 0.021 Uiso 1 1 calc R . .
C16 C 0.3165(2) 0.8056(2) 0.6631(2) 0.0188(8) Uani 1 1 d . . .
C17 C 0.3631(2) 0.8439(2) 0.7015(2) 0.0179(8) Uani 1 1 d . . .
C18 C 0.3251(2) 0.8975(2) 0.7531(2) 0.0187(8) Uani 1 1 d . . .
C19 C 0.2403(2) 0.9144(2) 0.7586(2) 0.0204(8) Uani 1 1 d . . .
H19A H 0.2131 0.9506 0.7926 0.025 Uiso 1 1 calc R . .
C20 C 0.1939(2) 0.8814(2) 0.7176(2) 0.0226(9) Uani 1 1 d . . .
C21 C 0.2332(2) 0.8252(2) 0.6709(2) 0.0214(8) Uani 1 1 d . . .
H21A H 0.2026 0.7997 0.6437 0.026 Uiso 1 1 calc R . .
C22 C 0.6258(2) 0.4834(2) 0.6533(2) 0.0180(8) Uani 1 1 d . . .
C23 C 0.7778(2) 0.4871(3) 0.6373(2) 0.0209(8) Uani 1 1 d . . .
H23A H 0.8252 0.5048 0.6058 0.025 Uiso 1 1 calc R . .
C24 C 0.7200(3) 0.3716(3) 0.6976(2) 0.0284(10) Uani 1 1 d . . .
H24A H 0.7289 0.3130 0.7054 0.034 Uiso 1 1 calc R . .
C25 C 0.6958(3) 0.5033(3) 0.7542(2) 0.0276(10) Uani 1 1 d . . .
H25A H 0.6900 0.5310 0.7988 0.033 Uiso 1 1 calc R . .
C26 C 0.7005(2) 0.5077(2) 0.6050(2) 0.0194(8) Uani 1 1 d . . .
H26A H 0.7067 0.4799 0.5611 0.023 Uiso 1 1 calc R . .
H26B H 0.6925 0.5654 0.5955 0.023 Uiso 1 1 calc R . .
C27 C 0.6180(3) 0.5238(3) 0.7227(2) 0.0234(9) Uani 1 1 d . . .
H27A H 0.6076 0.5820 0.7164 0.028 Uiso 1 1 calc R . .
H27B H 0.5714 0.5063 0.7542 0.028 Uiso 1 1 calc R . .
C28 C 0.7924(3) 0.3977(3) 0.6492(2) 0.0274(10) Uani 1 1 d . . .
H28A H 0.7991 0.3700 0.6051 0.033 Uiso 1 1 calc R . .
H28B H 0.8426 0.3840 0.6694 0.033 Uiso 1 1 calc R . .
C29 C 0.7103(3) 0.4137(3) 0.7662(2) 0.0338(11) Uani 1 1 d . . .
H29A H 0.6638 0.3960 0.7978 0.041 Uiso 1 1 calc R . .
H29B H 0.7598 0.4001 0.7873 0.041 Uiso 1 1 calc R . .
C30 C 0.6417(3) 0.3932(2) 0.6658(2) 0.0245(9) Uani 1 1 d . . .
H30A H 0.6471 0.3654 0.6219 0.029 Uiso 1 1 calc R . .
H30B H 0.5951 0.3753 0.6970 0.029 Uiso 1 1 calc R . .
C31 C 0.7681(3) 0.5290(3) 0.7056(2) 0.0248(9) Uani 1 1 d . . .
H31A H 0.8180 0.5160 0.7263 0.030 Uiso 1 1 calc R . .
H31B H 0.7598 0.5871 0.6980 0.030 Uiso 1 1 calc R . .
C32 C 0.3724(2) 0.4024(2) 0.5841(2) 0.0237(9) Uani 1 1 d . . .
H32A H 0.3659 0.3951 0.5365 0.036 Uiso 1 1 calc R . .
H32B H 0.3192 0.4181 0.6115 0.036 Uiso 1 1 calc R . .
H32C H 0.3970 0.3527 0.6024 0.036 Uiso 1 1 calc R . .
C33 C 0.6858(3) 0.8283(3) 0.3849(2) 0.0236(9) Uani 1 1 d . . .
C34 C 0.8202(3) 0.8271(4) 0.3039(3) 0.0505(16) Uani 1 1 d . . .
H34A H 0.8462 0.8217 0.2549 0.061 Uiso 1 1 calc R . .
C35 C 0.8199(3) 0.7721(3) 0.4209(2) 0.0248(9) Uani 1 1 d . . .
H35A H 0.8457 0.7294 0.4491 0.030 Uiso 1 1 calc R . .
C36 C 0.7889(3) 0.9179(3) 0.4044(4) 0.0522(17) Uani 1 1 d . . .
H36A H 0.7961 0.9714 0.4202 0.063 Uiso 1 1 calc R . .
C37 C 0.7283(3) 0.8207(4) 0.3099(3) 0.0438(14) Uani 1 1 d . . .
H37A H 0.7033 0.8630 0.2817 0.053 Uiso 1 1 calc R . .
H37B H 0.7205 0.7690 0.2920 0.053 Uiso 1 1 calc R . .
C38 C 0.6979(3) 0.9090(3) 0.4106(3) 0.0442(14) Uani 1 1 d . . .
H38A H 0.6721 0.9147 0.4591 0.053 Uiso 1 1 calc R . .
H38B H 0.6714 0.9515 0.3836 0.053 Uiso 1 1 calc R . .
C39 C 0.8605(3) 0.7631(4) 0.3465(3) 0.0410(13) Uani 1 1 d . . .
H39A H 0.9190 0.7683 0.3427 0.049 Uiso 1 1 calc R . .
H39B H 0.8548 0.7102 0.3300 0.049 Uiso 1 1 calc R . .
C40 C 0.8285(3) 0.8524(3) 0.4489(3) 0.0350(11) Uani 1 1 d . . .
H40A H 0.8866 0.8583 0.4474 0.042 Uiso 1 1 calc R . .
H40B H 0.8014 0.8567 0.4971 0.042 Uiso 1 1 calc R . .
C41 C 0.7294(2) 0.7625(2) 0.4256(2) 0.0206(8) Uani 1 1 d . . .
H41A H 0.7240 0.7102 0.4075 0.025 Uiso 1 1 calc R . .
H41B H 0.7035 0.7643 0.4742 0.025 Uiso 1 1 calc R . .
C42 C 0.8295(4) 0.9064(4) 0.3285(4) 0.062(2) Uani 1 1 d . . .
H42A H 0.8045 0.9478 0.2996 0.074 Uiso 1 1 calc R . .
H42B H 0.8879 0.9123 0.3243 0.074 Uiso 1 1 calc R . .
C43 C 0.4461(3) 0.7978(3) 0.2675(2) 0.0350(11) Uani 1 1 d . . .
H43A H 0.4817 0.7560 0.2409 0.053 Uiso 1 1 calc R . .
H43B H 0.4451 0.8474 0.2408 0.053 Uiso 1 1 calc R . .
H43C H 0.3911 0.7826 0.2781 0.053 Uiso 1 1 calc R . .
C44 C 0.3704(2) 0.9307(3) 0.8046(2) 0.0216(9) Uani 1 1 d . . .
C45 C 0.4866(3) 1.0049(3) 0.8239(3) 0.0369(12) Uani 1 1 d . . .
H45A H 0.5329 1.0322 0.8000 0.044 Uiso 1 1 calc R . .
C46 C 0.4495(3) 0.8922(3) 0.9025(2) 0.0377(12) Uani 1 1 d . . .
H46A H 0.4711 0.8468 0.9303 0.045 Uiso 1 1 calc R . .
C47 C 0.3585(3) 1.0208(3) 0.9067(3) 0.0420(13) Uani 1 1 d . . .
H47A H 0.3201 1.0586 0.9375 0.050 Uiso 1 1 calc R . .
C48 C 0.4417(3) 0.9742(3) 0.7703(2) 0.0269(10) Uani 1 1 d . . .
H48A H 0.4799 0.9376 0.7392 0.032 Uiso 1 1 calc R . .
H48B H 0.4210 1.0194 0.7425 0.032 Uiso 1 1 calc R . .
C49 C 0.3140(3) 0.9897(3) 0.8535(2) 0.0307(10) Uani 1 1 d . . .
H49A H 0.2918 1.0349 0.8265 0.037 Uiso 1 1 calc R . .
H49B H 0.2679 0.9632 0.8772 0.037 Uiso 1 1 calc R . .
C50 C 0.5193(3) 0.9355(3) 0.8656(3) 0.0383(12) Uani 1 1 d . . .
H50A H 0.5492 0.9548 0.8997 0.046 Uiso 1 1 calc R . .
H50B H 0.5576 0.8983 0.8351 0.046 Uiso 1 1 calc R . .
C51 C 0.3911(3) 0.9510(4) 0.9488(3) 0.0480(16) Uani 1 1 d . . .
H51A H 0.3455 0.9241 0.9729 0.058 Uiso 1 1 calc R . .
H51B H 0.4198 0.9704 0.9837 0.058 Uiso 1 1 calc R . .
C52 C 0.4040(3) 0.8619(3) 0.8489(2) 0.0266(9) Uani 1 1 d . . .
H52A H 0.3586 0.8343 0.8725 0.032 Uiso 1 1 calc R . .
H52B H 0.4413 0.8233 0.8191 0.032 Uiso 1 1 calc R . .
C53 C 0.4293(3) 1.0633(3) 0.8706(3) 0.0443(14) Uani 1 1 d . . .
H53A H 0.4085 1.1090 0.8435 0.053 Uiso 1 1 calc R . .
H53B H 0.4584 1.0833 0.9049 0.053 Uiso 1 1 calc R . .
C54 C 0.1032(3) 0.9044(3) 0.7248(3) 0.0291(10) Uani 1 1 d . . .
H54A H 0.0848 0.9369 0.7656 0.044 Uiso 1 1 calc R . .
H54B H 0.0758 0.8565 0.7293 0.044 Uiso 1 1 calc R . .
H54C H 0.0904 0.9348 0.6842 0.044 Uiso 1 1 calc R . .
C55 C 0.7665(3) 0.7312(3) 0.6052(2) 0.0265(9) Uani 1 1 d . . .
H55A H 0.8172 0.7456 0.5787 0.040 Uiso 1 1 calc R . .
H55B H 0.7512 0.6844 0.5853 0.040 Uiso 1 1 calc R . .
H55C H 0.7742 0.7194 0.6527 0.040 Uiso 1 1 calc R . .
C56 C 0.7192(3) 0.8645(3) 0.6383(2) 0.0278(10) Uani 1 1 d . . .
H56A H 0.7770 0.8729 0.6261 0.033 Uiso 1 1 calc R . .
H56B H 0.7069 0.8566 0.6885 0.033 Uiso 1 1 calc R . .
C57 C 0.6656(3) 0.9348(3) 0.6159(2) 0.0273(10) Uani 1 1 d . . .
H57A H 0.6713 0.9824 0.6413 0.033 Uiso 1 1 calc R . .
H57B H 0.6814 0.9455 0.5664 0.033 Uiso 1 1 calc R . .
C58 C 0.5291(3) 0.9783(2) 0.6030(2) 0.0261(9) Uani 1 1 d . . .
H58A H 0.5335 1.0292 0.6230 0.039 Uiso 1 1 calc R . .
H58B H 0.4733 0.9655 0.6149 0.039 Uiso 1 1 calc R . .
H58C H 0.5435 0.9818 0.5532 0.039 Uiso 1 1 calc R . .
U2 U 0.948602(8) 0.736333(8) 0.871736(7) 0.01363(4) Uani 1 1 d . . .
Se2 Se 0.90048(3) 0.77351(3) 0.73706(2) 0.02789(10) Uani 1 1 d . . .
H2 H 0.8870 0.7327 0.7213 0.042 Uiso 1 1 calc R . .
O6 O 0.93310(16) 0.86172(16) 0.89143(13) 0.0171(5) Uani 1 1 d . . .
O7 O 0.93506(16) 0.68601(17) 0.97540(14) 0.0195(6) Uani 1 1 d . . .
O8 O 1.05303(16) 0.68580(17) 0.80375(14) 0.0194(6) Uani 1 1 d . . .
O9 O 0.79646(16) 0.71430(17) 0.89143(14) 0.0198(6) Uani 1 1 d . . .
O10 O 0.91469(17) 0.59419(16) 0.86027(15) 0.0214(6) Uani 1 1 d . . .
N2 N 1.07585(19) 0.76077(19) 0.92404(16) 0.0158(6) Uani 1 1 d . . .
C59 C 1.0579(2) 0.8317(2) 0.96856(19) 0.0178(8) Uani 1 1 d . . .
H59A H 1.1044 0.8340 0.9931 0.021 Uiso 1 1 calc R . .
H59B H 1.0100 0.8245 1.0034 0.021 Uiso 1 1 calc R . .
C60 C 1.0419(2) 0.9095(2) 0.93266(19) 0.0178(8) Uani 1 1 d . . .
C61 C 0.9736(2) 0.9252(2) 0.89942(19) 0.0174(8) Uani 1 1 d . . .
C62 C 0.9500(2) 1.0029(2) 0.87691(19) 0.0169(8) Uani 1 1 d . . .
C63 C 1.0020(2) 1.0598(2) 0.8830(2) 0.0190(8) Uani 1 1 d . . .
H63A H 0.9882 1.1121 0.8667 0.023 Uiso 1 1 calc R . .
C64 C 1.0727(2) 1.0440(2) 0.9116(2) 0.0194(8) Uani 1 1 d . . .
C65 C 1.0911(2) 0.9685(2) 0.9374(2) 0.0195(8) Uani 1 1 d . . .
H65A H 1.1380 0.9567 0.9587 0.023 Uiso 1 1 calc R . .
C66 C 1.1010(2) 0.6902(2) 0.9663(2) 0.0197(8) Uani 1 1 d . . .
H66A H 1.1571 0.6928 0.9747 0.024 Uiso 1 1 calc R . .
H66B H 1.1012 0.6416 0.9402 0.024 Uiso 1 1 calc R . .
C67 C 1.0466(2) 0.6845(2) 1.0341(2) 0.0186(8) Uani 1 1 d . . .
C68 C 0.9629(2) 0.6789(2) 1.0360(2) 0.0182(8) Uani 1 1 d . . .
C69 C 0.9129(3) 0.6689(2) 1.0997(2) 0.0198(8) Uani 1 1 d . . .
C70 C 0.9485(3) 0.6712(3) 1.1587(2) 0.0230(9) Uani 1 1 d . . .
H70A H 0.9155 0.6655 1.2018 0.028 Uiso 1 1 calc R . .
C71 C 1.0297(3) 0.6816(2) 1.1576(2) 0.0224(9) Uani 1 1 d . . .
C72 C 1.0785(2) 0.6862(2) 1.0948(2) 0.0214(8) Uani 1 1 d . . .
H72A H 1.1345 0.6907 1.0929 0.026 Uiso 1 1 calc R . .
C73 C 1.1450(2) 0.7750(2) 0.8694(2) 0.0191(8) Uani 1 1 d . . .
H73A H 1.1879 0.7938 0.8913 0.023 Uiso 1 1 calc R . .
H73B H 1.1259 0.8182 0.8390 0.023 Uiso 1 1 calc R . .
C74 C 1.1826(2) 0.7052(2) 0.8257(2) 0.0182(8) Uani 1 1 d . . .
C75 C 1.1346(2) 0.6671(2) 0.7882(2) 0.0181(8) Uani 1 1 d . . .
C76 C 1.1717(2) 0.6135(2) 0.7361(2) 0.0189(8) Uani 1 1 d . . .
C77 C 1.2560(2) 0.5954(2) 0.7296(2) 0.0194(8) Uani 1 1 d . . .
H77A H 1.2821 0.5584 0.6958 0.023 Uiso 1 1 calc R . .
C78 C 1.3040(2) 0.6283(2) 0.7696(2) 0.0193(8) Uani 1 1 d . . .
C79 C 1.2659(2) 0.6855(2) 0.8166(2) 0.0198(8) Uani 1 1 d . . .
H79A H 1.2975 0.7112 0.8427 0.024 Uiso 1 1 calc R . .
C80 C 0.8714(2) 1.0275(2) 0.8474(2) 0.0190(8) Uani 1 1 d . . .
C81 C 0.7997(3) 1.0152(3) 0.7459(2) 0.0311(10) Uani 1 1 d . . .
H81A H 0.8054 0.9918 0.6995 0.037 Uiso 1 1 calc R . .
C82 C 0.7725(3) 1.1409(3) 0.8118(3) 0.0350(11) Uani 1 1 d . . .
H82A H 0.7615 1.1999 0.8081 0.042 Uiso 1 1 calc R . .
C83 C 0.7201(3) 1.0188(3) 0.8645(2) 0.0255(9) Uani 1 1 d . . .
H83A H 0.6741 0.9977 0.8952 0.031 Uiso 1 1 calc R . .
C84 C 0.8788(3) 0.9928(3) 0.7754(2) 0.0258(9) Uani 1 1 d . . .
H84A H 0.9243 1.0134 0.7447 0.031 Uiso 1 1 calc R . .
H84B H 0.8907 0.9344 0.7780 0.031 Uiso 1 1 calc R . .
C85 C 0.7986(2) 0.9970(3) 0.8947(2) 0.0202(8) Uani 1 1 d . . .
H85A H 0.8089 0.9387 0.9001 0.024 Uiso 1 1 calc R . .
H85B H 0.7926 1.0206 0.9405 0.024 Uiso 1 1 calc R . .
C86 C 0.7819(3) 1.1049(3) 0.7404(3) 0.0392(12) Uani 1 1 d . . .
H86A H 0.7314 1.1191 0.7207 0.047 Uiso 1 1 calc R . .
H86B H 0.8268 1.1263 0.7096 0.047 Uiso 1 1 calc R . .
C87 C 0.7025(3) 1.1089(3) 0.8588(2) 0.0307(10) Uani 1 1 d . . .
H87A H 0.6514 1.1234 0.8401 0.037 Uiso 1 1 calc R . .
H87B H 0.6961 1.1325 0.9047 0.037 Uiso 1 1 calc R . .
C88 C 0.8520(3) 1.1179(3) 0.8407(2) 0.0286(10) Uani 1 1 d . . .
H88A H 0.8971 1.1393 0.8101 0.034 Uiso 1 1 calc R . .
H88B H 0.8473 1.1420 0.8862 0.034 Uiso 1 1 calc R . .
C89 C 0.7293(3) 0.9822(3) 0.7935(2) 0.0303(10) Uani 1 1 d . . .
H89A H 0.6784 0.9952 0.7743 0.036 Uiso 1 1 calc R . .
H89B H 0.7405 0.9238 0.7973 0.036 Uiso 1 1 calc R . .
C90 C 1.1259(3) 1.1083(3) 0.9163(2) 0.0266(9) Uani 1 1 d . . .
H90A H 1.1366 1.1107 0.9633 0.040 Uiso 1 1 calc R . .
H90B H 1.0983 1.1594 0.9033 0.040 Uiso 1 1 calc R . .
H90C H 1.1773 1.0965 0.8853 0.040 Uiso 1 1 calc R . .
C91 C 0.8240(3) 0.6528(3) 1.1046(2) 0.0256(9) Uani 1 1 d . . .
C92 C 0.7320(4) 0.5642(3) 1.0627(3) 0.0458(14) Uani 1 1 d . . .
H92A H 0.7310 0.5183 1.0327 0.055 Uiso 1 1 calc R . .
C93 C 0.6836(3) 0.7079(3) 1.0811(2) 0.0332(11) Uani 1 1 d . . .
H93A H 0.6510 0.7553 1.0638 0.040 Uiso 1 1 calc R . .
C94 C 0.6971(4) 0.6153(5) 1.1805(3) 0.072(3) Uani 1 1 d . . .
H94A H 0.6736 0.6020 1.2286 0.086 Uiso 1 1 calc R . .
C95 C 0.8203(3) 0.5809(3) 1.0607(3) 0.0370(12) Uani 1 1 d . . .
H95A H 0.8521 0.5338 1.0781 0.044 Uiso 1 1 calc R . .
H95B H 0.8449 0.5911 1.0129 0.044 Uiso 1 1 calc R . .
C96 C 0.7860(3) 0.6342(5) 1.1783(3) 0.0536(18) Uani 1 1 d . . .
H96A H 0.7862 0.6802 1.2076 0.064 Uiso 1 1 calc R . .
H96B H 0.8187 0.5882 1.1964 0.064 Uiso 1 1 calc R . .
C97 C 0.6815(3) 0.6372(3) 1.0377(2) 0.0327(11) Uani 1 1 d . . .
H97A H 0.7031 0.6491 0.9894 0.039 Uiso 1 1 calc R . .
H97B H 0.6247 0.6262 1.0400 0.039 Uiso 1 1 calc R . .
C98 C 0.6481(3) 0.6897(5) 1.1559(3) 0.069(2) Uani 1 1 d . . .
H98A H 0.6508 0.7350 1.1851 0.082 Uiso 1 1 calc R . .
H98B H 0.5905 0.6809 1.1590 0.082 Uiso 1 1 calc R . .
C99 C 0.7719(2) 0.7249(3) 1.0784(2) 0.0236(9) Uani 1 1 d . . .
H99A H 0.7729 0.7714 1.1069 0.028 Uiso 1 1 calc R . .
H99B H 0.7950 0.7378 1.0307 0.028 Uiso 1 1 calc R . .
C100 C 0.6967(4) 0.5449(5) 1.1347(4) 0.070(2) Uani 1 1 d . . .
H10A H 0.7288 0.4976 1.1514 0.084 Uiso 1 1 calc R . .
H10B H 0.6404 0.5327 1.1362 0.084 Uiso 1 1 calc R . .
C101 C 1.0621(3) 0.6861(3) 1.2239(2) 0.0329(11) Uani 1 1 d . . .
H10C H 1.0334 0.7321 1.2496 0.049 Uiso 1 1 calc R . .
H10D H 1.1202 0.6913 1.2141 0.049 Uiso 1 1 calc R . .
H10E H 1.0538 0.6377 1.2511 0.049 Uiso 1 1 calc R . .
C102 C 1.1243(2) 0.5842(3) 0.6834(2) 0.0228(9) Uani 1 1 d . . .
C103 C 1.1338(3) 0.5008(4) 0.5773(3) 0.0448(15) Uani 1 1 d . . .
H10F H 1.1713 0.4637 0.5453 0.054 Uiso 1 1 calc R . .
C104 C 1.0466(3) 0.6310(3) 0.5861(2) 0.0347(11) Uani 1 1 d . . .
H10G H 1.0265 0.6787 0.5599 0.042 Uiso 1 1 calc R . .
C105 C 1.0053(3) 0.5166(3) 0.6596(3) 0.0316(11) Uani 1 1 d . . .
H10H H 0.9580 0.4898 0.6819 0.038 Uiso 1 1 calc R . .
C106 C 1.1797(3) 0.5254(3) 0.6329(2) 0.0348(11) Uani 1 1 d . . .
H10I H 1.2276 0.5506 0.6111 0.042 Uiso 1 1 calc R . .
H10J H 1.1991 0.4777 0.6585 0.042 Uiso 1 1 calc R . .
C107 C 1.0515(3) 0.5413(3) 0.7154(2) 0.0256(9) Uani 1 1 d . . .
H10K H 1.0142 0.5768 0.7481 0.031 Uiso 1 1 calc R . .
H10L H 1.0709 0.4936 0.7410 0.031 Uiso 1 1 calc R . .
C108 C 1.1044(3) 0.5736(4) 0.5373(3) 0.0470(15) Uani 1 1 d . . .
H10M H 1.0758 0.5576 0.5009 0.056 Uiso 1 1 calc R . .
H10N H 1.1513 0.6001 0.5153 0.056 Uiso 1 1 calc R . .
C109 C 0.9748(3) 0.5888(3) 0.6200(2) 0.0333(11) Uani 1 1 d . . .
H10O H 0.9369 0.6254 0.6514 0.040 Uiso 1 1 calc R . .
H10P H 0.9451 0.5724 0.5846 0.040 Uiso 1 1 calc R . .
C110 C 1.0928(3) 0.6564(3) 0.6414(2) 0.0277(10) Uani 1 1 d . . .
H11A H 1.0563 0.6943 0.6724 0.033 Uiso 1 1 calc R . .
H11B H 1.1392 0.6835 0.6192 0.033 Uiso 1 1 calc R . .
C111 C 1.0624(3) 0.4584(3) 0.6111(3) 0.0439(14) Uani 1 1 d . . .
H11C H 1.0822 0.4112 0.6371 0.053 Uiso 1 1 calc R . .
H11D H 1.0332 0.4408 0.5758 0.053 Uiso 1 1 calc R . .
C112 C 1.3946(2) 0.6047(3) 0.7614(2) 0.0234(9) Uani 1 1 d . . .
H11E H 1.4224 0.6525 0.7565 0.035 Uiso 1 1 calc R . .
H11F H 1.4123 0.5722 0.7206 0.035 Uiso 1 1 calc R . .
H11G H 1.4080 0.5743 0.8018 0.035 Uiso 1 1 calc R . .
C113 C 0.7328(3) 0.7796(3) 0.8950(2) 0.0265(9) Uani 1 1 d . . .
H11H H 0.6824 0.7627 0.9199 0.040 Uiso 1 1 calc R . .
H11I H 0.7248 0.7969 0.8486 0.040 Uiso 1 1 calc R . .
H11J H 0.7479 0.8236 0.9190 0.040 Uiso 1 1 calc R . .
C114 C 0.7789(3) 0.6495(3) 0.8535(2) 0.0241(9) Uani 1 1 d . . .
H11K H 0.7902 0.6609 0.8038 0.029 Uiso 1 1 calc R . .
H11L H 0.7211 0.6414 0.8659 0.029 Uiso 1 1 calc R . .
C115 C 0.8319(3) 0.5770(3) 0.8713(2) 0.0255(9) Uani 1 1 d . . .
H11M H 0.8156 0.5616 0.9198 0.031 Uiso 1 1 calc R . .
H11N H 0.8263 0.5324 0.8422 0.031 Uiso 1 1 calc R . .
C116 C 0.9687(3) 0.5308(3) 0.8845(2) 0.0286(10) Uani 1 1 d . . .
H11O H 0.9652 0.4817 0.8612 0.043 Uiso 1 1 calc R . .
H11P H 0.9532 0.5235 0.9339 0.043 Uiso 1 1 calc R . .
H11Q H 1.0245 0.5442 0.8747 0.043 Uiso 1 1 calc R . .
C201 C 0.9044(16) 0.1788(11) 0.4772(14) 0.131(3) Uani 0.329(6) 1 d PGU A 1
H201 H 0.8791 0.2320 0.4784 0.157 Uiso 0.329(6) 1 calc PR A 1
C202 C 0.9768(16) 0.1584(13) 0.4335(12) 0.135(4) Uani 0.329(6) 1 d PGU A 1
H202 H 1.0010 0.1977 0.4047 0.162 Uiso 0.329(6) 1 calc PR A 1
C203 C 1.0138(13) 0.0806(16) 0.4317(12) 0.136(4) Uani 0.329(6) 1 d PGU A 1
H203 H 1.0633 0.0667 0.4018 0.164 Uiso 0.329(6) 1 calc PR A 1
C204 C 0.9783(16) 0.0232(11) 0.4738(14) 0.135(4) Uani 0.329(6) 1 d PGU A 1
H204 H 1.0036 -0.0300 0.4726 0.163 Uiso 0.329(6) 1 calc PR A 1
C205 C 0.9059(16) 0.0435(13) 0.5175(12) 0.129(3) Uani 0.329(6) 1 d PGU A 1
H205 H 0.8817 0.0042 0.5463 0.155 Uiso 0.329(6) 1 calc PR A 1
C206 C 0.8690(13) 0.1213(16) 0.5193(12) 0.129(3) Uani 0.329(6) 1 d PGU A 1
H206 H 0.8195 0.1352 0.5492 0.155 Uiso 0.329(6) 1 calc PR A 1
C211 C 0.8449(7) 0.1842(5) 0.5266(6) 0.124(3) Uani 0.671(6) 1 d PGU A 2
H211 H 0.8181 0.2300 0.5074 0.149 Uiso 0.671(6) 1 calc PR A 2
C212 C 0.9008(7) 0.1922(5) 0.5698(6) 0.119(3) Uani 0.671(6) 1 d PGU A 2
H212 H 0.9122 0.2434 0.5801 0.142 Uiso 0.671(6) 1 calc PR A 2
C213 C 0.9400(6) 0.1252(7) 0.5979(5) 0.122(3) Uani 0.671(6) 1 d PGU A 2
H213 H 0.9782 0.1306 0.6275 0.147 Uiso 0.671(6) 1 calc PR A 2
C214 C 0.9234(7) 0.0503(5) 0.5829(6) 0.125(3) Uani 0.671(6) 1 d PGU A 2
H214 H 0.9502 0.0045 0.6021 0.150 Uiso 0.671(6) 1 calc PR A 2
C215 C 0.8675(7) 0.0424(5) 0.5397(6) 0.127(3) Uani 0.671(6) 1 d PGU A 2
H215 H 0.8561 -0.0088 0.5293 0.153 Uiso 0.671(6) 1 calc PR A 2
C216 C 0.8283(7) 0.1093(7) 0.5115(6) 0.126(3) Uani 0.671(6) 1 d PGU A 2
H216 H 0.7901 0.1039 0.4820 0.151 Uiso 0.671(6) 1 calc PR A 2
C301 C 0.6615(6) 0.3403(7) 0.9621(6) 0.111(3) Uani 0.565(6) 1 d PGU B 1
H301 H 0.7125 0.3537 0.9398 0.133 Uiso 0.565(6) 1 calc PR B 1
C302 C 0.6133(8) 0.3018(7) 0.9265(4) 0.108(3) Uani 0.565(6) 1 d PGU B 1
H302 H 0.6312 0.2890 0.8798 0.129 Uiso 0.565(6) 1 calc PR B 1
C303 C 0.5387(8) 0.2821(6) 0.9592(6) 0.106(3) Uani 0.565(6) 1 d PGU B 1
H303 H 0.5058 0.2559 0.9348 0.127 Uiso 0.565(6) 1 calc PR B 1
C304 C 0.5125(6) 0.3009(7) 1.0275(6) 0.109(3) Uani 0.565(6) 1 d PGU B 1
H304 H 0.4615 0.2874 1.0499 0.130 Uiso 0.565(6) 1 calc PR B 1
C305 C 0.5607(8) 0.3394(7) 1.0632(5) 0.111(3) Uani 0.565(6) 1 d PGU B 1
H305 H 0.5427 0.3522 1.1099 0.133 Uiso 0.565(6) 1 calc PR B 1
C306 C 0.6352(8) 0.3590(7) 1.0305(6) 0.111(3) Uani 0.565(6) 1 d PGU B 1
H306 H 0.6682 0.3853 1.0548 0.134 Uiso 0.565(6) 1 calc PR B 1
C311 C 0.6316(10) 0.3746(10) 0.9642(8) 0.114(3) Uani 0.435(6) 1 d PGU B 2
H311 H 0.6761 0.3608 0.9290 0.137 Uiso 0.435(6) 1 calc PR B 2
C312 C 0.5919(11) 0.4514(9) 0.9674(8) 0.119(3) Uani 0.435(6) 1 d PGU B 2
H312 H 0.6093 0.4901 0.9344 0.143 Uiso 0.435(6) 1 calc PR B 2
C313 C 0.5267(11) 0.4716(7) 1.0189(8) 0.117(3) Uani 0.435(6) 1 d PGU B 2
H313 H 0.4996 0.5241 1.0211 0.141 Uiso 0.435(6) 1 calc PR B 2
C314 C 0.5012(9) 0.4150(10) 1.0672(7) 0.113(3) Uani 0.435(6) 1 d PGU B 2
H314 H 0.4567 0.4288 1.1024 0.135 Uiso 0.435(6) 1 calc PR B 2
C315 C 0.5409(11) 0.3382(8) 1.0640(8) 0.111(3) Uani 0.435(6) 1 d PGU B 2
H315 H 0.5235 0.2996 1.0971 0.133 Uiso 0.435(6) 1 calc PR B 2
C316 C 0.6061(11) 0.3180(7) 1.0126(9) 0.113(3) Uani 0.435(6) 1 d PGU B 2
H316 H 0.6332 0.2655 1.0104 0.135 Uiso 0.435(6) 1 calc PR B 2

loop_
_atom_site_aniso_label
_atom_site_aniso_U_11
_atom_site_aniso_U_22
_atom_site_aniso_U_33
_atom_site_aniso_U_23
_atom_site_aniso_U_13
_atom_site_aniso_U_12
U1 0.01131(7) 0.01583(7) 0.01377(7) -0.00395(5) -0.00292(5) -0.00163(5)
Se1 0.0295(2) 0.0367(2) 0.0197(2) -0.00259(18) -0.01100(17) -0.00444(19)
O1 0.0151(14) 0.0186(14) 0.0215(14) -0.0036(11) -0.0064(11) -0.0032(11)
O2 0.0169(14) 0.0226(14) 0.0151(13) -0.0016(11) -0.0028(11) -0.0036(11)
O3 0.0122(13) 0.0233(14) 0.0204(14) -0.0055(11) -0.0017(11) -0.0019(11)
O4 0.0145(14) 0.0258(15) 0.0246(15) -0.0057(12) -0.0067(11) -0.0032(11)
O5 0.0184(14) 0.0216(14) 0.0213(14) -0.0024(12) -0.0027(11) -0.0058(11)
N1 0.0142(16) 0.0160(16) 0.0161(15) -0.0018(13) -0.0024(12) -0.0023(12)
C1 0.0157(19) 0.0195(19) 0.0158(18) -0.0043(15) -0.0055(15) -0.0004(15)
C2 0.0136(18) 0.0195(19) 0.0142(17) -0.0066(15) -0.0023(14) 0.0009(14)
C3 0.0139(18) 0.0181(18) 0.0144(17) -0.0069(15) -0.0006(14) -0.0024(14)
C4 0.0138(18) 0.023(2) 0.0137(17) -0.0035(15) -0.0027(14) -0.0006(15)
C5 0.0181(19) 0.0161(18) 0.0160(18) -0.0025(15) -0.0001(15) -0.0005(15)
C6 0.0153(19) 0.0192(19) 0.0172(18) -0.0074(15) 0.0014(15) -0.0028(15)
C7 0.0150(19) 0.0203(19) 0.0171(18) -0.0073(15) -0.0038(15) -0.0001(15)
C8 0.0157(19) 0.020(2) 0.024(2) 0.0009(16) -0.0061(16) -0.0007(15)
C9 0.022(2) 0.0147(18) 0.022(2) 0.0005(15) -0.0018(16) -0.0020(15)
C10 0.024(2) 0.0142(18) 0.0206(19) 0.0002(15) -0.0105(16) -0.0014(15)
C11 0.022(2) 0.0185(19) 0.0203(19) 0.0042(16) -0.0056(16) -0.0030(15)
C12 0.023(2) 0.030(2) 0.0191(19) 0.0056(17) -0.0057(17) -0.0043(17)
C13 0.026(2) 0.024(2) 0.021(2) 0.0042(17) -0.0101(17) -0.0001(17)
C14 0.020(2) 0.022(2) 0.023(2) 0.0043(16) -0.0093(16) -0.0025(16)
C15 0.0153(19) 0.0183(19) 0.0200(19) -0.0040(15) -0.0033(15) -0.0030(15)
C16 0.018(2) 0.0188(19) 0.0196(19) -0.0006(16) -0.0015(15) -0.0040(15)
C17 0.0124(18) 0.0207(19) 0.0196(19) -0.0034(16) 0.0007(15) -0.0019(15)
C18 0.019(2) 0.0172(19) 0.0192(19) -0.0032(15) 0.0011(15) -0.0049(15)
C19 0.016(2) 0.0190(19) 0.023(2) -0.0061(16) 0.0048(16) -0.0004(15)
C20 0.017(2) 0.021(2) 0.030(2) -0.0033(17) -0.0009(17) -0.0039(16)
C21 0.016(2) 0.021(2) 0.027(2) -0.0050(17) -0.0016(16) -0.0038(15)
C22 0.018(2) 0.0181(19) 0.0182(18) -0.0016(15) -0.0053(15) 0.0014(15)
C23 0.015(2) 0.029(2) 0.0181(19) -0.0021(17) -0.0050(15) 0.0010(16)
C24 0.026(2) 0.026(2) 0.035(2) 0.0065(19) -0.0107(19) 0.0015(18)
C25 0.023(2) 0.043(3) 0.0174(19) -0.0076(19) -0.0084(17) 0.0027(19)
C26 0.016(2) 0.024(2) 0.0184(19) -0.0020(16) -0.0053(15) 0.0003(15)
C27 0.021(2) 0.033(2) 0.0163(19) -0.0045(17) -0.0038(16) 0.0001(17)
C28 0.023(2) 0.031(2) 0.027(2) -0.0028(19) -0.0068(18) 0.0077(18)
C29 0.025(2) 0.053(3) 0.023(2) 0.011(2) -0.0068(18) 0.000(2)
C30 0.024(2) 0.021(2) 0.029(2) 0.0034(17) -0.0077(18) 0.0001(17)
C31 0.019(2) 0.033(2) 0.024(2) -0.0081(18) -0.0093(17) -0.0013(17)
C32 0.017(2) 0.023(2) 0.031(2) -0.0051(18) -0.0020(17) -0.0045(16)
C33 0.019(2) 0.029(2) 0.023(2) 0.0076(18) -0.0046(17) -0.0047(17)
C34 0.029(3) 0.086(5) 0.035(3) 0.023(3) 0.001(2) -0.016(3)
C35 0.020(2) 0.032(2) 0.023(2) 0.0012(18) -0.0042(17) -0.0029(17)
C36 0.027(3) 0.032(3) 0.104(5) 0.012(3) -0.024(3) -0.014(2)
C37 0.028(3) 0.077(4) 0.027(2) 0.021(3) -0.007(2) -0.012(3)
C38 0.028(3) 0.024(2) 0.084(4) 0.015(3) -0.023(3) -0.006(2)
C39 0.021(2) 0.069(4) 0.031(3) 0.002(3) -0.001(2) -0.003(2)
C40 0.020(2) 0.038(3) 0.050(3) 0.002(2) -0.011(2) -0.011(2)
C41 0.016(2) 0.023(2) 0.023(2) 0.0012(17) -0.0045(16) -0.0026(16)
C42 0.036(3) 0.072(4) 0.077(5) 0.053(4) -0.012(3) -0.015(3)
C43 0.030(3) 0.053(3) 0.025(2) 0.009(2) -0.013(2) -0.009(2)
C44 0.018(2) 0.027(2) 0.0190(19) -0.0097(17) 0.0044(16) -0.0078(16)
C45 0.026(3) 0.042(3) 0.042(3) -0.022(2) 0.012(2) -0.018(2)
C46 0.033(3) 0.060(3) 0.026(2) -0.008(2) -0.011(2) -0.017(2)
C47 0.030(3) 0.057(3) 0.038(3) -0.032(3) 0.008(2) -0.013(2)
C48 0.027(2) 0.023(2) 0.030(2) -0.0108(18) 0.0078(18) -0.0125(18)
C49 0.022(2) 0.038(3) 0.032(2) -0.021(2) 0.0047(19) -0.0095(19)
C50 0.023(2) 0.057(3) 0.040(3) -0.027(3) -0.001(2) -0.017(2)
C51 0.035(3) 0.090(5) 0.024(2) -0.025(3) 0.006(2) -0.029(3)
C52 0.024(2) 0.036(2) 0.023(2) -0.0036(19) -0.0049(17) -0.0132(19)
C53 0.036(3) 0.045(3) 0.052(3) -0.033(3) 0.009(2) -0.018(2)
C54 0.016(2) 0.031(2) 0.039(3) -0.010(2) 0.0007(18) -0.0009(17)
C55 0.019(2) 0.032(2) 0.029(2) -0.0035(19) -0.0072(18) 0.0007(17)
C56 0.020(2) 0.033(2) 0.033(2) -0.011(2) -0.0049(18) -0.0091(18)
C57 0.023(2) 0.027(2) 0.033(2) -0.0070(19) -0.0002(18) -0.0125(18)
C58 0.031(2) 0.018(2) 0.028(2) -0.0004(17) -0.0029(19) -0.0002(17)
U2 0.01086(7) 0.01793(7) 0.01263(7) -0.00462(5) -0.00244(5) -0.00185(5)
Se2 0.0279(2) 0.0399(3) 0.0188(2) -0.00125(18) -0.01002(17) -0.00722(19)
O6 0.0157(14) 0.0184(14) 0.0184(13) -0.0047(11) -0.0048(11) -0.0028(11)
O7 0.0162(14) 0.0256(15) 0.0176(13) -0.0006(11) -0.0046(11) -0.0042(11)
O8 0.0134(14) 0.0264(15) 0.0188(13) -0.0105(12) -0.0015(11) -0.0024(11)
O9 0.0153(14) 0.0242(15) 0.0216(14) -0.0053(12) -0.0058(11) -0.0037(11)
O10 0.0197(15) 0.0204(14) 0.0249(15) -0.0059(12) -0.0036(12) -0.0043(11)
N2 0.0145(16) 0.0173(16) 0.0152(15) -0.0049(13) -0.0015(12) 0.0004(12)
C59 0.0158(19) 0.023(2) 0.0156(18) -0.0085(16) -0.0058(15) -0.0012(15)
C60 0.0168(19) 0.021(2) 0.0151(18) -0.0052(15) -0.0014(15) -0.0019(15)
C61 0.0152(19) 0.023(2) 0.0143(17) -0.0053(15) -0.0001(15) -0.0042(15)
C62 0.0166(19) 0.0190(19) 0.0146(17) -0.0065(15) -0.0003(15) -0.0011(15)
C63 0.018(2) 0.0204(19) 0.0178(18) -0.0051(15) 0.0003(15) -0.0025(15)
C64 0.0157(19) 0.021(2) 0.0211(19) -0.0101(16) 0.0019(15) -0.0049(15)
C65 0.0122(19) 0.028(2) 0.0187(19) -0.0104(16) -0.0011(15) -0.0015(15)
C66 0.018(2) 0.021(2) 0.0203(19) -0.0040(16) -0.0041(16) 0.0014(15)
C67 0.017(2) 0.0198(19) 0.0190(19) -0.0016(15) -0.0046(15) -0.0014(15)
C68 0.019(2) 0.0200(19) 0.0160(18) 0.0003(15) -0.0037(15) -0.0029(15)
C69 0.022(2) 0.0187(19) 0.0197(19) 0.0007(16) -0.0054(16) -0.0029(16)
C70 0.026(2) 0.026(2) 0.0161(19) 0.0027(16) -0.0039(16) -0.0022(17)
C71 0.028(2) 0.023(2) 0.020(2) 0.0024(16) -0.0126(17) -0.0023(17)
C72 0.017(2) 0.024(2) 0.024(2) 0.0029(17) -0.0085(16) -0.0003(16)
C73 0.0118(18) 0.026(2) 0.0200(19) -0.0080(16) 0.0005(15) -0.0050(15)
C74 0.018(2) 0.0199(19) 0.0169(18) -0.0039(15) -0.0002(15) -0.0036(15)
C75 0.0144(19) 0.022(2) 0.0182(18) -0.0043(16) -0.0011(15) -0.0022(15)
C76 0.0158(19) 0.022(2) 0.0189(19) -0.0054(16) 0.0002(15) -0.0040(15)
C77 0.017(2) 0.021(2) 0.0195(19) -0.0041(16) 0.0002(15) -0.0020(15)
C78 0.0133(19) 0.021(2) 0.0215(19) 0.0003(16) 0.0024(15) -0.0015(15)
C79 0.0156(19) 0.023(2) 0.0210(19) -0.0036(16) -0.0018(15) -0.0052(15)
C80 0.018(2) 0.023(2) 0.0173(18) -0.0024(16) -0.0042(15) -0.0034(15)
C81 0.027(2) 0.050(3) 0.018(2) -0.003(2) -0.0095(18) -0.001(2)
C82 0.035(3) 0.030(2) 0.042(3) 0.007(2) -0.017(2) 0.001(2)
C83 0.016(2) 0.035(2) 0.026(2) -0.0022(19) -0.0060(17) -0.0020(17)
C84 0.021(2) 0.039(3) 0.019(2) -0.0044(18) -0.0050(17) -0.0031(18)
C85 0.016(2) 0.026(2) 0.0190(19) -0.0002(16) -0.0040(16) -0.0030(16)
C86 0.037(3) 0.051(3) 0.031(3) 0.012(2) -0.014(2) -0.002(2)
C87 0.026(2) 0.034(3) 0.032(2) -0.004(2) -0.014(2) 0.0051(19)
C88 0.028(2) 0.025(2) 0.034(2) 0.0025(19) -0.010(2) -0.0033(18)
C89 0.023(2) 0.039(3) 0.031(2) -0.006(2) -0.0113(19) 0.0002(19)
C90 0.020(2) 0.025(2) 0.036(2) -0.0097(19) -0.0010(18) -0.0071(17)
C91 0.023(2) 0.037(2) 0.019(2) 0.0090(18) -0.0052(17) -0.0093(18)
C92 0.051(3) 0.037(3) 0.059(4) 0.017(3) -0.024(3) -0.027(3)
C93 0.017(2) 0.055(3) 0.028(2) -0.002(2) -0.0032(18) -0.007(2)
C94 0.039(3) 0.153(8) 0.028(3) 0.035(4) -0.007(3) -0.038(4)
C95 0.039(3) 0.024(2) 0.054(3) 0.011(2) -0.022(2) -0.012(2)
C96 0.034(3) 0.107(5) 0.023(2) 0.023(3) -0.008(2) -0.027(3)
C97 0.028(2) 0.041(3) 0.033(2) 0.006(2) -0.008(2) -0.018(2)
C98 0.023(3) 0.157(8) 0.027(3) -0.015(4) 0.006(2) -0.029(4)
C99 0.018(2) 0.028(2) 0.026(2) -0.0075(18) -0.0027(17) -0.0039(17)
C100 0.062(4) 0.098(6) 0.065(4) 0.050(4) -0.032(4) -0.053(4)
C101 0.027(2) 0.052(3) 0.022(2) 0.008(2) -0.0131(19) -0.005(2)
C102 0.016(2) 0.031(2) 0.022(2) -0.0133(18) -0.0001(16) -0.0074(17)
C103 0.024(3) 0.068(4) 0.043(3) -0.043(3) 0.004(2) -0.010(2)
C104 0.033(3) 0.053(3) 0.023(2) -0.009(2) -0.0087(19) -0.013(2)
C105 0.020(2) 0.038(3) 0.038(3) -0.022(2) 0.0027(19) -0.0120(19)
C106 0.020(2) 0.051(3) 0.033(2) -0.027(2) 0.0037(19) -0.004(2)
C107 0.019(2) 0.029(2) 0.028(2) -0.0102(18) 0.0024(17) -0.0061(17)
C108 0.034(3) 0.086(5) 0.024(2) -0.021(3) 0.000(2) -0.020(3)
C109 0.022(2) 0.049(3) 0.032(2) -0.016(2) -0.0070(19) -0.008(2)
C110 0.023(2) 0.042(3) 0.021(2) -0.0059(19) -0.0040(17) -0.0137(19)
C111 0.034(3) 0.048(3) 0.053(3) -0.035(3) -0.008(2) -0.004(2)
C112 0.014(2) 0.028(2) 0.027(2) -0.0010(18) 0.0001(16) -0.0035(16)
C113 0.017(2) 0.029(2) 0.033(2) 0.0026(19) -0.0056(18) -0.0010(17)
C114 0.020(2) 0.031(2) 0.025(2) -0.0078(18) -0.0066(17) -0.0107(17)
C115 0.026(2) 0.026(2) 0.027(2) -0.0082(18) -0.0029(18) -0.0109(18)
C116 0.030(2) 0.019(2) 0.035(2) -0.0034(18) -0.003(2) 0.0016(17)
C201 0.125(7) 0.114(6) 0.168(7) 0.040(6) -0.062(6) -0.025(6)
C202 0.130(8) 0.117(7) 0.169(8) 0.040(7) -0.058(7) -0.026(7)
C203 0.132(8) 0.120(7) 0.169(8) 0.039(7) -0.059(7) -0.027(7)
C204 0.128(7) 0.120(6) 0.170(8) 0.035(7) -0.059(6) -0.026(6)
C205 0.121(6) 0.116(5) 0.166(7) 0.035(5) -0.064(5) -0.026(5)
C206 0.121(6) 0.114(5) 0.167(7) 0.037(5) -0.064(5) -0.027(5)
C211 0.118(6) 0.107(5) 0.163(7) 0.040(5) -0.066(5) -0.027(5)
C212 0.113(7) 0.102(6) 0.156(7) 0.038(6) -0.061(5) -0.028(5)
C213 0.114(7) 0.109(6) 0.158(7) 0.033(6) -0.059(5) -0.032(5)
C214 0.116(6) 0.113(5) 0.161(7) 0.035(6) -0.063(5) -0.028(5)
C215 0.118(6) 0.114(5) 0.164(7) 0.035(5) -0.064(5) -0.029(5)
C216 0.117(6) 0.112(5) 0.164(7) 0.037(5) -0.070(5) -0.026(5)
C301 0.150(7) 0.093(5) 0.091(5) 0.033(4) -0.020(5) -0.026(5)
C302 0.150(7) 0.087(5) 0.087(5) 0.029(5) -0.018(5) -0.026(5)
C303 0.147(7) 0.086(5) 0.088(5) 0.028(5) -0.026(5) -0.027(5)
C304 0.149(7) 0.091(5) 0.091(5) 0.026(4) -0.028(5) -0.030(5)
C305 0.152(7) 0.094(5) 0.092(4) 0.025(4) -0.028(4) -0.030(4)
C306 0.151(7) 0.095(5) 0.092(4) 0.027(4) -0.026(5) -0.031(4)
C311 0.155(7) 0.096(5) 0.093(5) 0.029(4) -0.020(5) -0.027(5)
C312 0.161(8) 0.098(6) 0.099(6) 0.026(5) -0.021(6) -0.027(6)
C313 0.159(8) 0.097(6) 0.100(6) 0.025(5) -0.028(6) -0.030(6)
C314 0.154(7) 0.095(5) 0.095(5) 0.026(5) -0.032(5) -0.029(5)
C315 0.152(7) 0.094(5) 0.092(4) 0.025(4) -0.028(5) -0.030(5)
C316 0.153(7) 0.095(5) 0.093(4) 0.027(4) -0.024(4) -0.029(4)

_geom_special_details            
; 
 All esds (except the esd in the dihedral angle between two l.s. planes) 
 are estimated using the full covariance matrix.  The cell esds are taken 
 into account individually in the estimation of esds in distances, angles 
 and torsion angles; correlations between esds in cell parameters are only 
 used when they are defined by crystal symmetry.  An approximate (isotropic) 
 treatment of cell esds is used for estimating esds involving l.s. planes. 
;

loop_
_geom_bond_atom_site_label_1
_geom_bond_atom_site_label_2
_geom_bond_distance
_geom_bond_site_symmetry_2
_geom_bond_publ_flag
U1 O3 2.143(3) . ?
U1 O1 2.163(3) . ?
U1 O2 2.204(3) . ?
U1 O5 2.579(3) . ?
U1 O4 2.599(3) . ?
U1 N1 2.605(3) . ?
U1 Se1 2.9358(5) . ?
Se1 H1 0.8400 . ?
O1 C3 1.368(5) . ?
O2 C10 1.355(5) . ?
O3 C17 1.366(5) . ?
O4 C55 1.440(5) . ?
O4 C56 1.442(5) . ?
O5 C57 1.432(5) . ?
O5 C58 1.442(5) . ?
N1 C15 1.479(5) . ?
N1 C1 1.491(5) . ?
N1 C8 1.503(5) . ?
C1 C2 1.497(5) . ?
C1 H1A 0.9900 . ?
C1 H1B 0.9900 . ?
C2 C7 1.384(5) . ?
C2 C3 1.405(5) . ?
C3 C4 1.415(5) . ?
C4 C5 1.396(5) . ?
C4 C22 1.533(5) . ?
C5 C6 1.392(6) . ?
C5 H5A 0.9500 . ?
C6 C7 1.379(6) . ?
C6 C32 1.507(5) . ?
C7 H7A 0.9500 . ?
C8 C9 1.508(5) . ?
C8 H8A 0.9900 . ?
C8 H8B 0.9900 . ?
C9 C14 1.393(6) . ?
C9 C10 1.395(6) . ?
C10 C11 1.417(6) . ?
C11 C12 1.404(6) . ?
C11 C33 1.539(6) . ?
C12 C13 1.390(6) . ?
C12 H12A 0.9500 . ?
C13 C14 1.381(6) . ?
C13 C43 1.508(6) . ?
C14 H14A 0.9500 . ?
C15 C16 1.511(5) . ?
C15 H15A 0.9900 . ?
C15 H15B 0.9900 . ?
C16 C21 1.385(6) . ?
C16 C17 1.404(6) . ?
C17 C18 1.411(5) . ?
C18 C19 1.407(6) . ?
C18 C44 1.529(6) . ?
C19 C20 1.388(6) . ?
C19 H19A 0.9500 . ?
C20 C21 1.385(6) . ?
C20 C54 1.512(6) . ?
C21 H21A 0.9500 . ?
C22 C27 1.537(5) . ?
C22 C26 1.543(5) . ?
C22 C30 1.544(5) . ?
C23 C28 1.527(6) . ?
C23 C31 1.527(6) . ?
C23 C26 1.537(5) . ?
C23 H23A 1.0000 . ?
C24 C28 1.526(6) . ?
C24 C29 1.533(7) . ?
C24 C30 1.548(6) . ?
C24 H24A 1.0000 . ?
C25 C31 1.524(6) . ?
C25 C29 1.530(7) . ?
C25 C27 1.537(6) . ?
C25 H25A 1.0000 . ?
C26 H26A 0.9900 . ?
C26 H26B 0.9900 . ?
C27 H27A 0.9900 . ?
C27 H27B 0.9900 . ?
C28 H28A 0.9900 . ?
C28 H28B 0.9900 . ?
C29 H29A 0.9900 . ?
C29 H29B 0.9900 . ?
C30 H30A 0.9900 . ?
C30 H30B 0.9900 . ?
C31 H31A 0.9900 . ?
C31 H31B 0.9900 . ?
C32 H32A 0.9800 . ?
C32 H32B 0.9800 . ?
C32 H32C 0.9800 . ?
C33 C38 1.528(7) . ?
C33 C41 1.538(5) . ?
C33 C37 1.544(6) . ?
C34 C42 1.484(10) . ?
C34 C39 1.515(8) . ?
C34 C37 1.550(7) . ?
C34 H34A 1.0000 . ?
C35 C40 1.523(7) . ?
C35 C39 1.524(6) . ?
C35 C41 1.539(6) . ?
C35 H35A 1.0000 . ?
C36 C38 1.542(7) . ?
C36 C40 1.549(7) . ?
C36 C42 1.556(10) . ?
C36 H36A 1.0000 . ?
C37 H37A 0.9900 . ?
C37 H37B 0.9900 . ?
C38 H38A 0.9900 . ?
C38 H38B 0.9900 . ?
C39 H39A 0.9900 . ?
C39 H39B 0.9900 . ?
C40 H40A 0.9900 . ?
C40 H40B 0.9900 . ?
C41 H41A 0.9900 . ?
C41 H41B 0.9900 . ?
C42 H42A 0.9900 . ?
C42 H42B 0.9900 . ?
C43 H43A 0.9800 . ?
C43 H43B 0.9800 . ?
C43 H43C 0.9800 . ?
C44 C48 1.540(5) . ?
C44 C49 1.543(6) . ?
C44 C52 1.544(6) . ?
C45 C50 1.516(8) . ?
C45 C53 1.521(7) . ?
C45 C48 1.538(7) . ?
C45 H45A 1.0000 . ?
C46 C51 1.528(7) . ?
C46 C50 1.535(7) . ?
C46 C52 1.541(6) . ?
C46 H46A 1.0000 . ?
C47 C51 1.524(9) . ?
C47 C49 1.531(7) . ?
C47 C53 1.534(7) . ?
C47 H47A 1.0000 . ?
C48 H48A 0.9900 . ?
C48 H48B 0.9900 . ?
C49 H49A 0.9900 . ?
C49 H49B 0.9900 . ?
C50 H50A 0.9900 . ?
C50 H50B 0.9900 . ?
C51 H51A 0.9900 . ?
C51 H51B 0.9900 . ?
C52 H52A 0.9900 . ?
C52 H52B 0.9900 . ?
C53 H53A 0.9900 . ?
C53 H53B 0.9900 . ?
C54 H54A 0.9800 . ?
C54 H54B 0.9800 . ?
C54 H54C 0.9800 . ?
C55 H55A 0.9800 . ?
C55 H55B 0.9800 . ?
C55 H55C 0.9800 . ?
C56 C57 1.506(6) . ?
C56 H56A 0.9900 . ?
C56 H56B 0.9900 . ?
C57 H57A 0.9900 . ?
C57 H57B 0.9900 . ?
C58 H58A 0.9800 . ?
C58 H58B 0.9800 . ?
C58 H58C 0.9800 . ?
U2 O8 2.141(3) . ?
U2 O6 2.158(3) . ?
U2 O7 2.185(3) . ?
U2 O10 2.577(3) . ?
U2 O9 2.598(3) . ?
U2 N2 2.606(3) . ?
U2 Se2 2.9360(5) . ?
Se2 H2 0.8400 . ?
O6 C61 1.372(5) . ?
O7 C68 1.353(5) . ?
O8 C75 1.358(5) . ?
O9 C113 1.440(5) . ?
O9 C114 1.440(5) . ?
O10 C115 1.439(5) . ?
O10 C116 1.443(5) . ?
N2 C59 1.490(5) . ?
N2 C73 1.494(5) . ?
N2 C66 1.497(5) . ?
C59 C60 1.497(5) . ?
C59 H59A 0.9900 . ?
C59 H59B 0.9900 . ?
C60 C65 1.391(6) . ?
C60 C61 1.407(5) . ?
C61 C62 1.412(6) . ?
C62 C63 1.403(5) . ?
C62 C80 1.535(5) . ?
C63 C64 1.390(6) . ?
C63 H63A 0.9500 . ?
C64 C65 1.383(6) . ?
C64 C90 1.512(5) . ?
C65 H65A 0.9500 . ?
C66 C67 1.505(5) . ?
C66 H66A 0.9900 . ?
C66 H66B 0.9900 . ?
C67 C72 1.397(6) . ?
C67 C68 1.417(5) . ?
C68 C69 1.416(5) . ?
C69 C70 1.398(6) . ?
C69 C91 1.542(6) . ?
C70 C71 1.395(6) . ?
C70 H70A 0.9500 . ?
C71 C72 1.381(6) . ?
C71 C101 1.509(6) . ?
C72 H72A 0.9500 . ?
C73 C74 1.504(5) . ?
C73 H73A 0.9900 . ?
C73 H73B 0.9900 . ?
C74 C79 1.385(5) . ?
C74 C75 1.407(6) . ?
C75 C76 1.415(5) . ?
C76 C77 1.400(5) . ?
C76 C102 1.541(6) . ?
C77 C78 1.392(6) . ?
C77 H77A 0.9500 . ?
C78 C79 1.393(6) . ?
C78 C112 1.513(5) . ?
C79 H79A 0.9500 . ?
C80 C88 1.538(6) . ?
C80 C84 1.543(6) . ?
C80 C85 1.550(5) . ?
C81 C86 1.522(7) . ?
C81 C84 1.539(6) . ?
C81 C89 1.540(7) . ?
C81 H81A 1.0000 . ?
C82 C87 1.523(7) . ?
C82 C86 1.537(7) . ?
C82 C88 1.541(6) . ?
C82 H82A 1.0000 . ?
C83 C87 1.528(6) . ?
C83 C89 1.534(6) . ?
C83 C85 1.536(6) . ?
C83 H83A 1.0000 . ?
C84 H84A 0.9900 . ?
C84 H84B 0.9900 . ?
C85 H85A 0.9900 . ?
C85 H85B 0.9900 . ?
C86 H86A 0.9900 . ?
C86 H86B 0.9900 . ?
C87 H87A 0.9900 . ?
C87 H87B 0.9900 . ?
C88 H88A 0.9900 . ?
C88 H88B 0.9900 . ?
C89 H89A 0.9900 . ?
C89 H89B 0.9900 . ?
C90 H90A 0.9800 . ?
C90 H90B 0.9800 . ?
C90 H90C 0.9800 . ?
C91 C96 1.536(6) . ?
C91 C95 1.537(7) . ?
C91 C99 1.541(6) . ?
C92 C100 1.495(8) . ?
C92 C97 1.530(7) . ?
C92 C95 1.541(7) . ?
C92 H92A 1.0000 . ?
C93 C97 1.509(7) . ?
C93 C99 1.540(6) . ?
C93 C98 1.543(7) . ?
C93 H93A 1.0000 . ?
C94 C100 1.528(11) . ?
C94 C98 1.532(11) . ?
C94 C96 1.562(8) . ?
C94 H94A 1.0000 . ?
C95 H95A 0.9900 . ?
C95 H95B 0.9900 . ?
C96 H96A 0.9900 . ?
C96 H96B 0.9900 . ?
C97 H97A 0.9900 . ?
C97 H97B 0.9900 . ?
C98 H98A 0.9900 . ?
C98 H98B 0.9900 . ?
C99 H99A 0.9900 . ?
C99 H99B 0.9900 . ?
C100 H10A 0.9900 . ?
C100 H10B 0.9900 . ?
C101 H10C 0.9800 . ?
C101 H10D 0.9800 . ?
C101 H10E 0.9800 . ?
C102 C107 1.541(6) . ?
C102 C110 1.546(6) . ?
C102 C106 1.551(6) . ?
C103 C108 1.521(9) . ?
C103 C111 1.527(8) . ?
C103 C106 1.540(7) . ?
C103 H10F 1.0000 . ?
C104 C109 1.532(7) . ?
C104 C108 1.537(7) . ?
C104 C110 1.542(6) . ?
C104 H10G 1.0000 . ?
C105 C109 1.513(7) . ?
C105 C111 1.537(6) . ?
C105 C107 1.546(6) . ?
C105 H10H 1.0000 . ?
C106 H10I 0.9900 . ?
C106 H10J 0.9900 . ?
C107 H10K 0.9900 . ?
C107 H10L 0.9900 . ?
C108 H10M 0.9900 . ?
C108 H10N 0.9900 . ?
C109 H10O 0.9900 . ?
C109 H10P 0.9900 . ?
C110 H11A 0.9900 . ?
C110 H11B 0.9900 . ?
C111 H11C 0.9900 . ?
C111 H11D 0.9900 . ?
C112 H11E 0.9800 . ?
C112 H11F 0.9800 . ?
C112 H11G 0.9800 . ?
C113 H11H 0.9800 . ?
C113 H11I 0.9800 . ?
C113 H11J 0.9800 . ?
C114 C115 1.496(6) . ?
C114 H11K 0.9900 . ?
C114 H11L 0.9900 . ?
C115 H11M 0.9900 . ?
C115 H11N 0.9900 . ?
C116 H11O 0.9800 . ?
C116 H11P 0.9800 . ?
C116 H11Q 0.9800 . ?
C201 C202 1.3900 . ?
C201 C206 1.3900 . ?
C201 H201 0.9500 . ?
C202 C203 1.3900 . ?
C202 H202 0.9500 . ?
C203 C204 1.3900 . ?
C203 H203 0.9500 . ?
C204 C205 1.3900 . ?
C204 H204 0.9500 . ?
C205 C206 1.3900 . ?
C205 H205 0.9500 . ?
C206 H206 0.9500 . ?
C211 C212 1.3900 . ?
C211 C216 1.3900 . ?
C211 H211 0.9500 . ?
C212 C213 1.3900 . ?
C212 H212 0.9500 . ?
C213 C214 1.3900 . ?
C213 H213 0.9500 . ?
C214 C215 1.3900 . ?
C214 H214 0.9500 . ?
C215 C216 1.3900 . ?
C215 H215 0.9500 . ?
C216 H216 0.9500 . ?
C301 C302 1.3900 . ?
C301 C306 1.3900 . ?
C301 H301 0.9500 . ?
C302 C303 1.3900 . ?
C302 H302 0.9500 . ?
C303 C304 1.3900 . ?
C303 H303 0.9500 . ?
C304 C305 1.3900 . ?
C304 H304 0.9500 . ?
C305 C306 1.3900 . ?
C305 H305 0.9500 . ?
C306 H306 0.9500 . ?
C311 C312 1.3900 . ?
C311 C316 1.3900 . ?
C311 H311 0.9500 . ?
C312 C313 1.3900 . ?
C312 H312 0.9500 . ?
C313 C314 1.3900 . ?
C313 H313 0.9500 . ?
C314 C315 1.3900 . ?
C314 H314 0.9500 . ?
C315 C316 1.3900 . ?
C315 H315 0.9500 . ?
C316 H316 0.9500 . ?

loop_
_geom_angle_atom_site_label_1
_geom_angle_atom_site_label_2
_geom_angle_atom_site_label_3
_geom_angle
_geom_angle_site_symmetry_1
_geom_angle_site_symmetry_3
_geom_angle_publ_flag
O3 U1 O1 119.24(10) . . ?
O3 U1 O2 115.88(10) . . ?
O1 U1 O2 100.99(10) . . ?
O3 U1 O5 78.77(10) . . ?
O1 U1 O5 160.84(10) . . ?
O2 U1 O5 74.14(9) . . ?
O3 U1 O4 133.85(10) . . ?
O1 U1 O4 98.21(9) . . ?
O2 U1 O4 78.51(9) . . ?
O5 U1 O4 62.77(9) . . ?
O3 U1 N1 72.58(10) . . ?
O1 U1 N1 75.18(10) . . ?
O2 U1 N1 72.50(10) . . ?
O5 U1 N1 119.36(9) . . ?
O4 U1 N1 148.18(9) . . ?
O3 U1 Se1 78.00(7) . . ?
O1 U1 Se1 89.30(7) . . ?
O2 U1 Se1 154.03(7) . . ?
O5 U1 Se1 88.31(6) . . ?
O4 U1 Se1 76.44(6) . . ?
N1 U1 Se1 133.44(7) . . ?
U1 Se1 H1 109.5 . . ?
C3 O1 U1 143.1(2) . . ?
C10 O2 U1 144.5(2) . . ?
C17 O3 U1 150.5(2) . . ?
C55 O4 C56 111.7(3) . . ?
C55 O4 U1 121.4(2) . . ?
C56 O4 U1 114.0(2) . . ?
C57 O5 C58 111.6(3) . . ?
C57 O5 U1 120.3(2) . . ?
C58 O5 U1 116.3(2) . . ?
C15 N1 C1 107.3(3) . . ?
C15 N1 C8 108.8(3) . . ?
C1 N1 C8 108.8(3) . . ?
C15 N1 U1 112.4(2) . . ?
C1 N1 U1 110.9(2) . . ?
C8 N1 U1 108.7(2) . . ?
N1 C1 C2 115.1(3) . . ?
N1 C1 H1A 108.5 . . ?
C2 C1 H1A 108.5 . . ?
N1 C1 H1B 108.5 . . ?
C2 C1 H1B 108.5 . . ?
H1A C1 H1B 107.5 . . ?
C7 C2 C3 120.4(4) . . ?
C7 C2 C1 119.4(3) . . ?
C3 C2 C1 120.0(3) . . ?
O1 C3 C2 116.8(3) . . ?
O1 C3 C4 123.5(3) . . ?
C2 C3 C4 119.7(3) . . ?
C5 C4 C3 116.9(3) . . ?
C5 C4 C22 119.5(3) . . ?
C3 C4 C22 123.5(3) . . ?
C6 C5 C4 123.5(4) . . ?
C6 C5 H5A 118.2 . . ?
C4 C5 H5A 118.2 . . ?
C7 C6 C5 117.9(4) . . ?
C7 C6 C32 121.6(4) . . ?
C5 C6 C32 120.5(4) . . ?
C6 C7 C2 121.1(4) . . ?
C6 C7 H7A 119.4 . . ?
C2 C7 H7A 119.4 . . ?
N1 C8 C9 112.5(3) . . ?
N1 C8 H8A 109.1 . . ?
C9 C8 H8A 109.1 . . ?
N1 C8 H8B 109.1 . . ?
C9 C8 H8B 109.1 . . ?
H8A C8 H8B 107.8 . . ?
C14 C9 C10 121.3(4) . . ?
C14 C9 C8 119.1(4) . . ?
C10 C9 C8 119.5(4) . . ?
O2 C10 C9 117.5(4) . . ?
O2 C10 C11 122.6(4) . . ?
C9 C10 C11 119.8(4) . . ?
C12 C11 C10 116.4(4) . . ?
C12 C11 C33 120.0(4) . . ?
C10 C11 C33 123.6(4) . . ?
C13 C12 C11 124.1(4) . . ?
C13 C12 H12A 117.9 . . ?
C11 C12 H12A 117.9 . . ?
C14 C13 C12 117.9(4) . . ?
C14 C13 C43 121.7(4) . . ?
C12 C13 C43 120.4(4) . . ?
C13 C14 C9 120.4(4) . . ?
C13 C14 H14A 119.8 . . ?
C9 C14 H14A 119.8 . . ?
N1 C15 C16 116.9(3) . . ?
N1 C15 H15A 108.1 . . ?
C16 C15 H15A 108.1 . . ?
N1 C15 H15B 108.1 . . ?
C16 C15 H15B 108.1 . . ?
H15A C15 H15B 107.3 . . ?
C21 C16 C17 120.4(4) . . ?
C21 C16 C15 118.9(4) . . ?
C17 C16 C15 120.2(4) . . ?
O3 C17 C16 116.6(3) . . ?
O3 C17 C18 122.9(4) . . ?
C16 C17 C18 120.5(4) . . ?
C19 C18 C17 116.0(4) . . ?
C19 C18 C44 120.6(4) . . ?
C17 C18 C44 123.2(4) . . ?
C20 C19 C18 124.2(4) . . ?
C20 C19 H19A 117.9 . . ?
C18 C19 H19A 117.9 . . ?
C21 C20 C19 117.6(4) . . ?
C21 C20 C54 121.0(4) . . ?
C19 C20 C54 121.4(4) . . ?
C20 C21 C16 121.0(4) . . ?
C20 C21 H21A 119.5 . . ?
C16 C21 H21A 119.5 . . ?
C4 C22 C27 109.7(3) . . ?
C4 C22 C26 110.3(3) . . ?
C27 C22 C26 109.7(3) . . ?
C4 C22 C30 112.5(3) . . ?
C27 C22 C30 107.5(3) . . ?
C26 C22 C30 107.0(3) . . ?
C28 C23 C31 109.3(3) . . ?
C28 C23 C26 109.6(4) . . ?
C31 C23 C26 109.6(3) . . ?
C28 C23 H23A 109.4 . . ?
C31 C23 H23A 109.4 . . ?
C26 C23 H23A 109.4 . . ?
C28 C24 C29 109.9(4) . . ?
C28 C24 C30 109.8(4) . . ?
C29 C24 C30 108.9(4) . . ?
C28 C24 H24A 109.4 . . ?
C29 C24 H24A 109.4 . . ?
C30 C24 H24A 109.4 . . ?
C31 C25 C29 108.8(4) . . ?
C31 C25 C27 109.9(3) . . ?
C29 C25 C27 109.4(4) . . ?
C31 C25 H25A 109.6 . . ?
C29 C25 H25A 109.6 . . ?
C27 C25 H25A 109.6 . . ?
C23 C26 C22 110.8(3) . . ?
C23 C26 H26A 109.5 . . ?
C22 C26 H26A 109.5 . . ?
C23 C26 H26B 109.5 . . ?
C22 C26 H26B 109.5 . . ?
H26A C26 H26B 108.1 . . ?
C25 C27 C22 110.8(3) . . ?
C25 C27 H27A 109.5 . . ?
C22 C27 H27A 109.5 . . ?
C25 C27 H27B 109.5 . . ?
C22 C27 H27B 109.5 . . ?
H27A C27 H27B 108.1 . . ?
C24 C28 C23 108.9(3) . . ?
C24 C28 H28A 109.9 . . ?
C23 C28 H28A 109.9 . . ?
C24 C28 H28B 109.9 . . ?
C23 C28 H28B 109.9 . . ?
H28A C28 H28B 108.3 . . ?
C25 C29 C24 109.3(4) . . ?
C25 C29 H29A 109.8 . . ?
C24 C29 H29A 109.8 . . ?
C25 C29 H29B 109.8 . . ?
C24 C29 H29B 109.8 . . ?
H29A C29 H29B 108.3 . . ?
C22 C30 C24 110.9(4) . . ?
C22 C30 H30A 109.5 . . ?
C24 C30 H30A 109.5 . . ?
C22 C30 H30B 109.5 . . ?
C24 C30 H30B 109.5 . . ?
H30A C30 H30B 108.0 . . ?
C25 C31 C23 110.3(4) . . ?
C25 C31 H31A 109.6 . . ?
C23 C31 H31A 109.6 . . ?
C25 C31 H31B 109.6 . . ?
C23 C31 H31B 109.6 . . ?
H31A C31 H31B 108.1 . . ?
C6 C32 H32A 109.5 . . ?
C6 C32 H32B 109.5 . . ?
H32A C32 H32B 109.5 . . ?
C6 C32 H32C 109.5 . . ?
H32A C32 H32C 109.5 . . ?
H32B C32 H32C 109.5 . . ?
C38 C33 C41 109.3(4) . . ?
C38 C33 C11 109.6(4) . . ?
C41 C33 C11 111.9(3) . . ?
C38 C33 C37 108.2(4) . . ?
C41 C33 C37 106.3(4) . . ?
C11 C33 C37 111.5(4) . . ?
C42 C34 C39 109.8(5) . . ?
C42 C34 C37 107.9(5) . . ?
C39 C34 C37 110.9(4) . . ?
C42 C34 H34A 109.4 . . ?
C39 C34 H34A 109.4 . . ?
C37 C34 H34A 109.4 . . ?
C40 C35 C39 111.7(4) . . ?
C40 C35 C41 109.5(4) . . ?
C39 C35 C41 108.9(4) . . ?
C40 C35 H35A 108.9 . . ?
C39 C35 H35A 108.9 . . ?
C41 C35 H35A 108.9 . . ?
C38 C36 C40 108.5(4) . . ?
C38 C36 C42 109.2(5) . . ?
C40 C36 C42 108.7(5) . . ?
C38 C36 H36A 110.1 . . ?
C40 C36 H36A 110.1 . . ?
C42 C36 H36A 110.1 . . ?
C33 C37 C34 111.1(4) . . ?
C33 C37 H37A 109.4 . . ?
C34 C37 H37A 109.4 . . ?
C33 C37 H37B 109.4 . . ?
C34 C37 H37B 109.4 . . ?
H37A C37 H37B 108.0 . . ?
C33 C38 C36 110.8(4) . . ?
C33 C38 H38A 109.5 . . ?
C36 C38 H38A 109.5 . . ?
C33 C38 H38B 109.5 . . ?
C36 C38 H38B 109.5 . . ?
H38A C38 H38B 108.1 . . ?
C34 C39 C35 108.6(4) . . ?
C34 C39 H39A 110.0 . . ?
C35 C39 H39A 110.0 . . ?
C34 C39 H39B 110.0 . . ?
C35 C39 H39B 110.0 . . ?
H39A C39 H39B 108.4 . . ?
C35 C40 C36 108.4(4) . . ?
C35 C40 H40A 110.0 . . ?
C36 C40 H40A 110.0 . . ?
C35 C40 H40B 110.0 . . ?
C36 C40 H40B 110.0 . . ?
H40A C40 H40B 108.4 . . ?
C33 C41 C35 111.3(3) . . ?
C33 C41 H41A 109.4 . . ?
C35 C41 H41A 109.4 . . ?
C33 C41 H41B 109.4 . . ?
C35 C41 H41B 109.4 . . ?
H41A C41 H41B 108.0 . . ?
C34 C42 C36 111.2(4) . . ?
C34 C42 H42A 109.4 . . ?
C36 C42 H42A 109.4 . . ?
C34 C42 H42B 109.4 . . ?
C36 C42 H42B 109.4 . . ?
H42A C42 H42B 108.0 . . ?
C13 C43 H43A 109.5 . . ?
C13 C43 H43B 109.5 . . ?
H43A C43 H43B 109.5 . . ?
C13 C43 H43C 109.5 . . ?
H43A C43 H43C 109.5 . . ?
H43B C43 H43C 109.5 . . ?
C18 C44 C48 112.9(3) . . ?
C18 C44 C49 111.8(4) . . ?
C48 C44 C49 107.1(3) . . ?
C18 C44 C52 109.1(3) . . ?
C48 C44 C52 108.4(4) . . ?
C49 C44 C52 107.3(4) . . ?
C50 C45 C53 109.9(5) . . ?
C50 C45 C48 109.2(4) . . ?
C53 C45 C48 110.0(4) . . ?
C50 C45 H45A 109.2 . . ?
C53 C45 H45A 109.2 . . ?
C48 C45 H45A 109.2 . . ?
C51 C46 C50 108.5(4) . . ?
C51 C46 C52 109.0(4) . . ?
C50 C46 C52 109.1(4) . . ?
C51 C46 H46A 110.1 . . ?
C50 C46 H46A 110.1 . . ?
C52 C46 H46A 110.1 . . ?
C51 C47 C49 108.9(4) . . ?
C51 C47 C53 109.5(5) . . ?
C49 C47 C53 109.8(4) . . ?
C51 C47 H47A 109.6 . . ?
C49 C47 H47A 109.6 . . ?
C53 C47 H47A 109.6 . . ?
C45 C48 C44 111.2(4) . . ?
C45 C48 H48A 109.4 . . ?
C44 C48 H48A 109.4 . . ?
C45 C48 H48B 109.4 . . ?
C44 C48 H48B 109.4 . . ?
H48A C48 H48B 108.0 . . ?
C47 C49 C44 111.9(4) . . ?
C47 C49 H49A 109.2 . . ?
C44 C49 H49A 109.2 . . ?
C47 C49 H49B 109.2 . . ?
C44 C49 H49B 109.2 . . ?
H49A C49 H49B 107.9 . . ?
C45 C50 C46 110.2(4) . . ?
C45 C50 H50A 109.6 . . ?
C46 C50 H50A 109.6 . . ?
C45 C50 H50B 109.6 . . ?
C46 C50 H50B 109.6 . . ?
H50A C50 H50B 108.1 . . ?
C47 C51 C46 110.3(4) . . ?
C47 C51 H51A 109.6 . . ?
C46 C51 H51A 109.6 . . ?
C47 C51 H51B 109.6 . . ?
C46 C51 H51B 109.6 . . ?
H51A C51 H51B 108.1 . . ?
C46 C52 C44 111.3(4) . . ?
C46 C52 H52A 109.4 . . ?
C44 C52 H52A 109.4 . . ?
C46 C52 H52B 109.4 . . ?
C44 C52 H52B 109.4 . . ?
H52A C52 H52B 108.0 . . ?
C45 C53 C47 108.6(4) . . ?
C45 C53 H53A 110.0 . . ?
C47 C53 H53A 110.0 . . ?
C45 C53 H53B 110.0 . . ?
C47 C53 H53B 110.0 . . ?
H53A C53 H53B 108.3 . . ?
C20 C54 H54A 109.5 . . ?
C20 C54 H54B 109.5 . . ?
H54A C54 H54B 109.5 . . ?
C20 C54 H54C 109.5 . . ?
H54A C54 H54C 109.5 . . ?
H54B C54 H54C 109.5 . . ?
O4 C55 H55A 109.5 . . ?
O4 C55 H55B 109.5 . . ?
H55A C55 H55B 109.5 . . ?
O4 C55 H55C 109.5 . . ?
H55A C55 H55C 109.5 . . ?
H55B C55 H55C 109.5 . . ?
O4 C56 C57 107.2(3) . . ?
O4 C56 H56A 110.3 . . ?
C57 C56 H56A 110.3 . . ?
O4 C56 H56B 110.3 . . ?
C57 C56 H56B 110.3 . . ?
H56A C56 H56B 108.5 . . ?
O5 C57 C56 108.1(3) . . ?
O5 C57 H57A 110.1 . . ?
C56 C57 H57A 110.1 . . ?
O5 C57 H57B 110.1 . . ?
C56 C57 H57B 110.1 . . ?
H57A C57 H57B 108.4 . . ?
O5 C58 H58A 109.5 . . ?
O5 C58 H58B 109.5 . . ?
H58A C58 H58B 109.5 . . ?
O5 C58 H58C 109.5 . . ?
H58A C58 H58C 109.5 . . ?
H58B C58 H58C 109.5 . . ?
O8 U2 O6 119.42(10) . . ?
O8 U2 O7 115.07(11) . . ?
O6 U2 O7 101.73(10) . . ?
O8 U2 O10 78.55(10) . . ?
O6 U2 O10 160.55(10) . . ?
O7 U2 O10 74.38(10) . . ?
O8 U2 O9 133.65(10) . . ?
O6 U2 O9 98.15(9) . . ?
O7 U2 O9 78.95(9) . . ?
O10 U2 O9 62.45(9) . . ?
O8 U2 N2 72.78(10) . . ?
O6 U2 N2 75.00(10) . . ?
O7 U2 N2 72.50(10) . . ?
O10 U2 N2 120.34(9) . . ?
O9 U2 N2 148.32(9) . . ?
O8 U2 Se2 77.89(8) . . ?
O6 U2 Se2 88.56(7) . . ?
O7 U2 Se2 154.90(7) . . ?
O10 U2 Se2 88.27(7) . . ?
O9 U2 Se2 76.94(6) . . ?
N2 U2 Se2 132.57(7) . . ?
U2 Se2 H2 109.5 . . ?
C61 O6 U2 143.9(2) . . ?
C68 O7 U2 147.1(2) . . ?
C75 O8 U2 150.3(2) . . ?
C113 O9 C114 111.6(3) . . ?
C113 O9 U2 121.8(2) . . ?
C114 O9 U2 114.0(2) . . ?
C115 O10 C116 112.1(3) . . ?
C115 O10 U2 120.9(2) . . ?
C116 O10 U2 116.8(2) . . ?
C59 N2 C73 107.5(3) . . ?
C59 N2 C66 108.6(3) . . ?
C73 N2 C66 109.0(3) . . ?
C59 N2 U2 110.8(2) . . ?
C73 N2 U2 111.2(2) . . ?
C66 N2 U2 109.6(2) . . ?
N2 C59 C60 115.8(3) . . ?
N2 C59 H59A 108.3 . . ?
C60 C59 H59A 108.3 . . ?
N2 C59 H59B 108.3 . . ?
C60 C59 H59B 108.3 . . ?
H59A C59 H59B 107.4 . . ?
C65 C60 C61 120.3(4) . . ?
C65 C60 C59 119.3(4) . . ?
C61 C60 C59 120.1(3) . . ?
O6 C61 C60 116.3(3) . . ?
O6 C61 C62 123.7(3) . . ?
C60 C61 C62 119.9(4) . . ?
C63 C62 C61 116.8(4) . . ?
C63 C62 C80 119.5(4) . . ?
C61 C62 C80 123.7(3) . . ?
C64 C63 C62 123.7(4) . . ?
C64 C63 H63A 118.1 . . ?
C62 C63 H63A 118.1 . . ?
C65 C64 C63 117.9(4) . . ?
C65 C64 C90 121.3(4) . . ?
C63 C64 C90 120.7(4) . . ?
C64 C65 C60 120.9(4) . . ?
C64 C65 H65A 119.5 . . ?
C60 C65 H65A 119.5 . . ?
N2 C66 C67 113.4(3) . . ?
N2 C66 H66A 108.9 . . ?
C67 C66 H66A 108.9 . . ?
N2 C66 H66B 108.9 . . ?
C67 C66 H66B 108.9 . . ?
H66A C66 H66B 107.7 . . ?
C72 C67 C68 120.2(4) . . ?
C72 C67 C66 119.8(4) . . ?
C68 C67 C66 119.9(4) . . ?
O7 C68 C69 123.8(4) . . ?
O7 C68 C67 116.6(3) . . ?
C69 C68 C67 119.6(4) . . ?
C70 C69 C68 117.2(4) . . ?
C70 C69 C91 120.8(4) . . ?
C68 C69 C91 121.9(4) . . ?
C71 C70 C69 123.6(4) . . ?
C71 C70 H70A 118.2 . . ?
C69 C70 H70A 118.2 . . ?
C72 C71 C70 118.2(4) . . ?
C72 C71 C101 121.9(4) . . ?
C70 C71 C101 120.0(4) . . ?
C71 C72 C67 120.9(4) . . ?
C71 C72 H72A 119.6 . . ?
C67 C72 H72A 119.6 . . ?
N2 C73 C74 116.4(3) . . ?
N2 C73 H73A 108.2 . . ?
C74 C73 H73A 108.2 . . ?
N2 C73 H73B 108.2 . . ?
C74 C73 H73B 108.2 . . ?
H73A C73 H73B 107.3 . . ?
C79 C74 C75 120.5(4) . . ?
C79 C74 C73 119.1(4) . . ?
C75 C74 C73 119.9(4) . . ?
O8 C75 C74 116.7(3) . . ?
O8 C75 C76 123.0(4) . . ?
C74 C75 C76 120.3(4) . . ?
C77 C76 C75 116.4(4) . . ?
C77 C76 C102 120.9(4) . . ?
C75 C76 C102 122.3(4) . . ?
C78 C77 C76 124.1(4) . . ?
C78 C77 H77A 118.0 . . ?
C76 C77 H77A 118.0 . . ?
C77 C78 C79 117.7(4) . . ?
C77 C78 C112 121.6(4) . . ?
C79 C78 C112 120.7(4) . . ?
C74 C79 C78 120.7(4) . . ?
C74 C79 H79A 119.7 . . ?
C78 C79 H79A 119.7 . . ?
C62 C80 C88 112.7(3) . . ?
C62 C80 C84 109.9(3) . . ?
C88 C80 C84 107.5(3) . . ?
C62 C80 C85 110.1(3) . . ?
C88 C80 C85 107.2(3) . . ?
C84 C80 C85 109.4(3) . . ?
C86 C81 C84 109.9(4) . . ?
C86 C81 C89 109.4(4) . . ?
C84 C81 C89 109.3(4) . . ?
C86 C81 H81A 109.4 . . ?
C84 C81 H81A 109.4 . . ?
C89 C81 H81A 109.4 . . ?
C87 C82 C86 109.8(4) . . ?
C87 C82 C88 109.8(4) . . ?
C86 C82 C88 108.5(4) . . ?
C87 C82 H82A 109.6 . . ?
C86 C82 H82A 109.6 . . ?
C88 C82 H82A 109.6 . . ?
C87 C83 C89 109.9(4) . . ?
C87 C83 C85 109.5(4) . . ?
C89 C83 C85 109.6(4) . . ?
C87 C83 H83A 109.3 . . ?
C89 C83 H83A 109.3 . . ?
C85 C83 H83A 109.3 . . ?
C81 C84 C80 110.5(4) . . ?
C81 C84 H84A 109.6 . . ?
C80 C84 H84A 109.6 . . ?
C81 C84 H84B 109.6 . . ?
C80 C84 H84B 109.6 . . ?
H84A C84 H84B 108.1 . . ?
C83 C85 C80 110.6(3) . . ?
C83 C85 H85A 109.5 . . ?
C80 C85 H85A 109.5 . . ?
C83 C85 H85B 109.5 . . ?
C80 C85 H85B 109.5 . . ?
H85A C85 H85B 108.1 . . ?
C81 C86 C82 109.5(4) . . ?
C81 C86 H86A 109.8 . . ?
C82 C86 H86A 109.8 . . ?
C81 C86 H86B 109.8 . . ?
C82 C86 H86B 109.8 . . ?
H86A C86 H86B 108.2 . . ?
C82 C87 C83 109.2(4) . . ?
C82 C87 H87A 109.8 . . ?
C83 C87 H87A 109.8 . . ?
C82 C87 H87B 109.8 . . ?
C83 C87 H87B 109.8 . . ?
H87A C87 H87B 108.3 . . ?
C80 C88 C82 111.5(4) . . ?
C80 C88 H88A 109.3 . . ?
C82 C88 H88A 109.3 . . ?
C80 C88 H88B 109.3 . . ?
C82 C88 H88B 109.3 . . ?
H88A C88 H88B 108.0 . . ?
C83 C89 C81 109.3(4) . . ?
C83 C89 H89A 109.8 . . ?
C81 C89 H89A 109.8 . . ?
C83 C89 H89B 109.8 . . ?
C81 C89 H89B 109.8 . . ?
H89A C89 H89B 108.3 . . ?
C64 C90 H90A 109.5 . . ?
C64 C90 H90B 109.5 . . ?
H90A C90 H90B 109.5 . . ?
C64 C90 H90C 109.5 . . ?
H90A C90 H90C 109.5 . . ?
H90B C90 H90C 109.5 . . ?
C96 C91 C95 107.7(4) . . ?
C96 C91 C99 108.0(4) . . ?
C95 C91 C99 108.7(4) . . ?
C96 C91 C69 111.9(4) . . ?
C95 C91 C69 109.3(4) . . ?
C99 C91 C69 111.0(3) . . ?
C100 C92 C97 109.0(6) . . ?
C100 C92 C95 109.1(5) . . ?
C97 C92 C95 110.2(4) . . ?
C100 C92 H92A 109.5 . . ?
C97 C92 H92A 109.5 . . ?
C95 C92 H92A 109.5 . . ?
C97 C93 C99 109.8(4) . . ?
C97 C93 C98 109.2(5) . . ?
C99 C93 C98 108.6(4) . . ?
C97 C93 H93A 109.7 . . ?
C99 C93 H93A 109.7 . . ?
C98 C93 H93A 109.7 . . ?
C100 C94 C98 111.1(5) . . ?
C100 C94 C96 109.7(6) . . ?
C98 C94 C96 107.6(6) . . ?
C100 C94 H94A 109.5 . . ?
C98 C94 H94A 109.5 . . ?
C96 C94 H94A 109.5 . . ?
C91 C95 C92 110.9(5) . . ?
C91 C95 H95A 109.5 . . ?
C92 C95 H95A 109.5 . . ?
C91 C95 H95B 109.5 . . ?
C92 C95 H95B 109.5 . . ?
H95A C95 H95B 108.0 . . ?
C91 C96 C94 110.3(4) . . ?
C91 C96 H96A 109.6 . . ?
C94 C96 H96A 109.6 . . ?
C91 C96 H96B 109.6 . . ?
C94 C96 H96B 109.6 . . ?
H96A C96 H96B 108.1 . . ?
C93 C97 C92 110.6(4) . . ?
C93 C97 H97A 109.5 . . ?
C92 C97 H97A 109.5 . . ?
C93 C97 H97B 109.5 . . ?
C92 C97 H97B 109.5 . . ?
H97A C97 H97B 108.1 . . ?
C94 C98 C93 108.9(5) . . ?
C94 C98 H98A 109.9 . . ?
C93 C98 H98A 109.9 . . ?
C94 C98 H98B 109.9 . . ?
C93 C98 H98B 109.9 . . ?
H98A C98 H98B 108.3 . . ?
C93 C99 C91 111.0(4) . . ?
C93 C99 H99A 109.4 . . ?
C91 C99 H99A 109.4 . . ?
C93 C99 H99B 109.4 . . ?
C91 C99 H99B 109.4 . . ?
H99A C99 H99B 108.0 . . ?
C92 C100 C94 109.8(5) . . ?
C92 C100 H10A 109.7 . . ?
C94 C100 H10A 109.7 . . ?
C92 C100 H10B 109.7 . . ?
C94 C100 H10B 109.7 . . ?
H10A C100 H10B 108.2 . . ?
C71 C101 H10C 109.5 . . ?
C71 C101 H10D 109.5 . . ?
H10C C101 H10D 109.5 . . ?
C71 C101 H10E 109.5 . . ?
H10C C101 H10E 109.5 . . ?
H10D C101 H10E 109.5 . . ?
C107 C102 C76 114.0(3) . . ?
C107 C102 C110 108.4(4) . . ?
C76 C102 C110 108.5(3) . . ?
C107 C102 C106 106.6(4) . . ?
C76 C102 C106 111.2(3) . . ?
C110 C102 C106 107.9(4) . . ?
C108 C103 C111 110.7(5) . . ?
C108 C103 C106 109.8(5) . . ?
C111 C103 C106 109.1(5) . . ?
C108 C103 H10F 109.1 . . ?
C111 C103 H10F 109.1 . . ?
C106 C103 H10F 109.1 . . ?
C109 C104 C108 109.1(4) . . ?
C109 C104 C110 109.7(4) . . ?
C108 C104 C110 108.9(4) . . ?
C109 C104 H10G 109.7 . . ?
C108 C104 H10G 109.7 . . ?
C110 C104 H10G 109.7 . . ?
C109 C105 C111 110.2(4) . . ?
C109 C105 C107 110.4(4) . . ?
C111 C105 C107 109.1(4) . . ?
C109 C105 H10H 109.1 . . ?
C111 C105 H10H 109.1 . . ?
C107 C105 H10H 109.1 . . ?
C103 C106 C102 111.0(4) . . ?
C103 C106 H10I 109.4 . . ?
C102 C106 H10I 109.4 . . ?
C103 C106 H10J 109.4 . . ?
C102 C106 H10J 109.4 . . ?
H10I C106 H10J 108.0 . . ?
C102 C107 C105 110.9(4) . . ?
C102 C107 H10K 109.5 . . ?
C105 C107 H10K 109.5 . . ?
C102 C107 H10L 109.5 . . ?
C105 C107 H10L 109.5 . . ?
H10K C107 H10L 108.1 . . ?
C103 C108 C104 109.4(4) . . ?
C103 C108 H10M 109.8 . . ?
C104 C108 H10M 109.8 . . ?
C103 C108 H10N 109.8 . . ?
C104 C108 H10N 109.8 . . ?
H10M C108 H10N 108.2 . . ?
C105 C109 C104 109.7(4) . . ?
C105 C109 H10O 109.7 . . ?
C104 C109 H10O 109.7 . . ?
C105 C109 H10P 109.7 . . ?
C104 C109 H10P 109.7 . . ?
H10O C109 H10P 108.2 . . ?
C104 C110 C102 111.3(4) . . ?
C104 C110 H11A 109.4 . . ?
C102 C110 H11A 109.4 . . ?
C104 C110 H11B 109.4 . . ?
C102 C110 H11B 109.4 . . ?
H11A C110 H11B 108.0 . . ?
C103 C111 C105 108.2(4) . . ?
C103 C111 H11C 110.1 . . ?
C105 C111 H11C 110.1 . . ?
C103 C111 H11D 110.1 . . ?
C105 C111 H11D 110.1 . . ?
H11C C111 H11D 108.4 . . ?
C78 C112 H11E 109.5 . . ?
C78 C112 H11F 109.5 . . ?
H11E C112 H11F 109.5 . . ?
C78 C112 H11G 109.5 . . ?
H11E C112 H11G 109.5 . . ?
H11F C112 H11G 109.5 . . ?
O9 C113 H11H 109.5 . . ?
O9 C113 H11I 109.5 . . ?
H11H C113 H11I 109.5 . . ?
O9 C113 H11J 109.5 . . ?
H11H C113 H11J 109.5 . . ?
H11I C113 H11J 109.5 . . ?
O9 C114 C115 107.5(3) . . ?
O9 C114 H11K 110.2 . . ?
C115 C114 H11K 110.2 . . ?
O9 C114 H11L 110.2 . . ?
C115 C114 H11L 110.2 . . ?
H11K C114 H11L 108.5 . . ?
O10 C115 C114 108.5(3) . . ?
O10 C115 H11M 110.0 . . ?
C114 C115 H11M 110.0 . . ?
O10 C115 H11N 110.0 . . ?
C114 C115 H11N 110.0 . . ?
H11M C115 H11N 108.4 . . ?
O10 C116 H11O 109.5 . . ?
O10 C116 H11P 109.5 . . ?
H11O C116 H11P 109.5 . . ?
O10 C116 H11Q 109.5 . . ?
H11O C116 H11Q 109.5 . . ?
H11P C116 H11Q 109.5 . . ?
C202 C201 C206 120.0 . . ?
C202 C201 H201 120.0 . . ?
C206 C201 H201 120.0 . . ?
C201 C202 C203 120.0 . . ?
C201 C202 H202 120.0 . . ?
C203 C202 H202 120.0 . . ?
C204 C203 C202 120.0 . . ?
C204 C203 H203 120.0 . . ?
C202 C203 H203 120.0 . . ?
C203 C204 C205 120.0 . . ?
C203 C204 H204 120.0 . . ?
C205 C204 H204 120.0 . . ?
C204 C205 C206 120.0 . . ?
C204 C205 H205 120.0 . . ?
C206 C205 H205 120.0 . . ?
C205 C206 C201 120.0 . . ?
C205 C206 H206 120.0 . . ?
C201 C206 H206 120.0 . . ?
C212 C211 C216 120.0 . . ?
C212 C211 H211 120.0 . . ?
C216 C211 H211 120.0 . . ?
C211 C212 C213 120.0 . . ?
C211 C212 H212 120.0 . . ?
C213 C212 H212 120.0 . . ?
C214 C213 C212 120.0 . . ?
C214 C213 H213 120.0 . . ?
C212 C213 H213 120.0 . . ?
C215 C214 C213 120.0 . . ?
C215 C214 H214 120.0 . . ?
C213 C214 H214 120.0 . . ?
C214 C215 C216 120.0 . . ?
C214 C215 H215 120.0 . . ?
C216 C215 H215 120.0 . . ?
C215 C216 C211 120.0 . . ?
C215 C216 H216 120.0 . . ?
C211 C216 H216 120.0 . . ?
C302 C301 C306 120.0 . . ?
C302 C301 H301 120.0 . . ?
C306 C301 H301 120.0 . . ?
C301 C302 C303 120.0 . . ?
C301 C302 H302 120.0 . . ?
C303 C302 H302 120.0 . . ?
C304 C303 C302 120.0 . . ?
C304 C303 H303 120.0 . . ?
C302 C303 H303 120.0 . . ?
C305 C304 C303 120.0 . . ?
C305 C304 H304 120.0 . . ?
C303 C304 H304 120.0 . . ?
C304 C305 C306 120.0 . . ?
C304 C305 H305 120.0 . . ?
C306 C305 H305 120.0 . . ?
C305 C306 C301 120.0 . . ?
C305 C306 H306 120.0 . . ?
C301 C306 H306 120.0 . . ?
C312 C311 C316 120.0 . . ?
C312 C311 H311 120.0 . . ?
C316 C311 H311 120.0 . . ?
C313 C312 C311 120.0 . . ?
C313 C312 H312 120.0 . . ?
C311 C312 H312 120.0 . . ?
C312 C313 C314 120.0 . . ?
C312 C313 H313 120.0 . . ?
C314 C313 H313 120.0 . . ?
C315 C314 C313 120.0 . . ?
C315 C314 H314 120.0 . . ?
C313 C314 H314 120.0 . . ?
C314 C315 C316 120.0 . . ?
C314 C315 H315 120.0 . . ?
C316 C315 H315 120.0 . . ?
C315 C316 C311 120.0 . . ?
C315 C316 H316 120.0 . . ?
C311 C316 H316 120.0 . . ?

loop_
_geom_torsion_atom_site_label_1
_geom_torsion_atom_site_label_2
_geom_torsion_atom_site_label_3
_geom_torsion_atom_site_label_4
_geom_torsion
_geom_torsion_site_symmetry_1
_geom_torsion_site_symmetry_2
_geom_torsion_site_symmetry_3
_geom_torsion_site_symmetry_4
_geom_torsion_publ_flag
O3 U1 O1 C3 35.3(4) . . . . ?
O2 U1 O1 C3 -92.9(4) . . . . ?
O5 U1 O1 C3 -166.1(3) . . . . ?
O4 U1 O1 C3 -172.7(4) . . . . ?
N1 U1 O1 C3 -24.5(4) . . . . ?
Se1 U1 O1 C3 111.1(4) . . . . ?
O3 U1 O2 C10 -73.0(4) . . . . ?
O1 U1 O2 C10 57.3(4) . . . . ?
O5 U1 O2 C10 -141.7(4) . . . . ?
O4 U1 O2 C10 153.6(4) . . . . ?
N1 U1 O2 C10 -13.1(4) . . . . ?
Se1 U1 O2 C10 169.1(3) . . . . ?
O1 U1 O3 C17 -65.0(5) . . . . ?
O2 U1 O3 C17 56.0(5) . . . . ?
O5 U1 O3 C17 122.0(5) . . . . ?
O4 U1 O3 C17 155.2(5) . . . . ?
N1 U1 O3 C17 -3.8(5) . . . . ?
Se1 U1 O3 C17 -147.3(5) . . . . ?
O3 U1 O4 C55 128.7(3) . . . . ?
O1 U1 O4 C55 -16.6(3) . . . . ?
O2 U1 O4 C55 -116.3(3) . . . . ?
O5 U1 O4 C55 165.8(3) . . . . ?
N1 U1 O4 C55 -91.7(3) . . . . ?
Se1 U1 O4 C55 70.6(3) . . . . ?
O3 U1 O4 C56 -9.6(3) . . . . ?
O1 U1 O4 C56 -154.9(3) . . . . ?
O2 U1 O4 C56 105.4(3) . . . . ?
O5 U1 O4 C56 27.5(3) . . . . ?
N1 U1 O4 C56 130.0(3) . . . . ?
Se1 U1 O4 C56 -67.7(3) . . . . ?
O3 U1 O5 C57 157.7(3) . . . . ?
O1 U1 O5 C57 -3.4(5) . . . . ?
O2 U1 O5 C57 -81.0(3) . . . . ?
O4 U1 O5 C57 4.0(3) . . . . ?
N1 U1 O5 C57 -139.8(3) . . . . ?
Se1 U1 O5 C57 79.6(3) . . . . ?
O3 U1 O5 C58 -62.4(3) . . . . ?
O1 U1 O5 C58 136.5(3) . . . . ?
O2 U1 O5 C58 58.8(3) . . . . ?
O4 U1 O5 C58 143.9(3) . . . . ?
N1 U1 O5 C58 0.1(3) . . . . ?
Se1 U1 O5 C58 -140.5(3) . . . . ?
O3 U1 N1 C15 -33.9(2) . . . . ?
O1 U1 N1 C15 93.9(2) . . . . ?
O2 U1 N1 C15 -159.2(3) . . . . ?
O5 U1 N1 C15 -99.6(2) . . . . ?
O4 U1 N1 C15 175.5(2) . . . . ?
Se1 U1 N1 C15 19.5(3) . . . . ?
O3 U1 N1 C1 -153.9(2) . . . . ?
O1 U1 N1 C1 -26.2(2) . . . . ?
O2 U1 N1 C1 80.7(2) . . . . ?
O5 U1 N1 C1 140.3(2) . . . . ?
O4 U1 N1 C1 55.4(3) . . . . ?
Se1 U1 N1 C1 -100.6(2) . . . . ?
O3 U1 N1 C8 86.6(2) . . . . ?
O1 U1 N1 C8 -145.6(2) . . . . ?
O2 U1 N1 C8 -38.8(2) . . . . ?
O5 U1 N1 C8 20.8(3) . . . . ?
O4 U1 N1 C8 -64.1(3) . . . . ?
Se1 U1 N1 C8 139.9(2) . . . . ?
C15 N1 C1 C2 -55.7(4) . . . . ?
C8 N1 C1 C2 -173.2(3) . . . . ?
U1 N1 C1 C2 67.3(3) . . . . ?
N1 C1 C2 C7 120.3(4) . . . . ?
N1 C1 C2 C3 -65.4(5) . . . . ?
U1 O1 C3 C2 36.1(6) . . . . ?
U1 O1 C3 C4 -143.8(3) . . . . ?
C7 C2 C3 O1 -173.8(3) . . . . ?
C1 C2 C3 O1 11.9(5) . . . . ?
C7 C2 C3 C4 6.0(6) . . . . ?
C1 C2 C3 C4 -168.3(3) . . . . ?
O1 C3 C4 C5 173.7(3) . . . . ?
C2 C3 C4 C5 -6.2(5) . . . . ?
O1 C3 C4 C22 -6.7(6) . . . . ?
C2 C3 C4 C22 173.5(3) . . . . ?
C3 C4 C5 C6 1.8(6) . . . . ?
C22 C4 C5 C6 -177.9(4) . . . . ?
C4 C5 C6 C7 2.8(6) . . . . ?
C4 C5 C6 C32 -179.2(4) . . . . ?
C5 C6 C7 C2 -3.1(6) . . . . ?
C32 C6 C7 C2 179.0(4) . . . . ?
C3 C2 C7 C6 -1.2(6) . . . . ?
C1 C2 C7 C6 173.1(3) . . . . ?
C15 N1 C8 C9 -160.3(3) . . . . ?
C1 N1 C8 C9 -43.8(4) . . . . ?
U1 N1 C8 C9 77.0(3) . . . . ?
N1 C8 C9 C14 116.3(4) . . . . ?
N1 C8 C9 C10 -59.5(5) . . . . ?
U1 O2 C10 C9 34.9(6) . . . . ?
U1 O2 C10 C11 -143.0(4) . . . . ?
C14 C9 C10 O2 -174.1(3) . . . . ?
C8 C9 C10 O2 1.6(5) . . . . ?
C14 C9 C10 C11 3.9(6) . . . . ?
C8 C9 C10 C11 179.6(4) . . . . ?
O2 C10 C11 C12 174.0(4) . . . . ?
C9 C10 C11 C12 -3.8(6) . . . . ?
O2 C10 C11 C33 -5.6(6) . . . . ?
C9 C10 C11 C33 176.6(4) . . . . ?
C10 C11 C12 C13 1.3(6) . . . . ?
C33 C11 C12 C13 -179.2(4) . . . . ?
C11 C12 C13 C14 1.4(7) . . . . ?
C11 C12 C13 C43 -176.9(4) . . . . ?
C12 C13 C14 C9 -1.5(6) . . . . ?
C43 C13 C14 C9 176.8(4) . . . . ?
C10 C9 C14 C13 -1.1(6) . . . . ?
C8 C9 C14 C13 -176.8(4) . . . . ?
C1 N1 C15 C16 -170.9(3) . . . . ?
C8 N1 C15 C16 -53.4(4) . . . . ?
U1 N1 C15 C16 67.0(4) . . . . ?
N1 C15 C16 C21 130.9(4) . . . . ?
N1 C15 C16 C17 -57.0(5) . . . . ?
U1 O3 C17 C16 15.4(7) . . . . ?
U1 O3 C17 C18 -166.0(3) . . . . ?
C21 C16 C17 O3 -175.5(4) . . . . ?
C15 C16 C17 O3 12.5(5) . . . . ?
C21 C16 C17 C18 5.9(6) . . . . ?
C15 C16 C17 C18 -166.0(4) . . . . ?
O3 C17 C18 C19 176.2(3) . . . . ?
C16 C17 C18 C19 -5.3(6) . . . . ?
O3 C17 C18 C44 -9.0(6) . . . . ?
C16 C17 C18 C44 169.5(4) . . . . ?
C17 C18 C19 C20 0.5(6) . . . . ?
C44 C18 C19 C20 -174.4(4) . . . . ?
C18 C19 C20 C21 3.6(6) . . . . ?
C18 C19 C20 C54 -177.8(4) . . . . ?
C19 C20 C21 C16 -3.1(6) . . . . ?
C54 C20 C21 C16 178.4(4) . . . . ?
C17 C16 C21 C20 -1.6(6) . . . . ?
C15 C16 C21 C20 170.5(4) . . . . ?
C5 C4 C22 C27 -110.9(4) . . . . ?
C3 C4 C22 C27 69.4(5) . . . . ?
C5 C4 C22 C26 128.1(4) . . . . ?
C3 C4 C22 C26 -51.5(5) . . . . ?
C5 C4 C22 C30 8.7(5) . . . . ?
C3 C4 C22 C30 -171.0(4) . . . . ?
C28 C23 C26 C22 61.6(4) . . . . ?
C31 C23 C26 C22 -58.3(4) . . . . ?
C4 C22 C26 C23 177.8(3) . . . . ?
C27 C22 C26 C23 56.8(4) . . . . ?
C30 C22 C26 C23 -59.5(4) . . . . ?
C31 C25 C27 C22 58.4(5) . . . . ?
C29 C25 C27 C22 -61.0(5) . . . . ?
C4 C22 C27 C25 -178.0(3) . . . . ?
C26 C22 C27 C25 -56.7(4) . . . . ?
C30 C22 C27 C25 59.3(4) . . . . ?
C29 C24 C28 C23 -60.3(4) . . . . ?
C30 C24 C28 C23 59.5(5) . . . . ?
C31 C23 C28 C24 59.8(4) . . . . ?
C26 C23 C28 C24 -60.3(4) . . . . ?
C31 C25 C29 C24 -59.6(5) . . . . ?
C27 C25 C29 C24 60.5(5) . . . . ?
C28 C24 C29 C25 60.4(5) . . . . ?
C30 C24 C29 C25 -59.9(5) . . . . ?
C4 C22 C30 C24 -180.0(3) . . . . ?
C27 C22 C30 C24 -59.1(4) . . . . ?
C26 C22 C30 C24 58.7(4) . . . . ?
C28 C24 C30 C22 -60.2(5) . . . . ?
C29 C24 C30 C22 60.3(5) . . . . ?
C29 C25 C31 C23 60.1(4) . . . . ?
C27 C25 C31 C23 -59.6(5) . . . . ?
C28 C23 C31 C25 -60.5(4) . . . . ?
C26 C23 C31 C25 59.6(5) . . . . ?
C12 C11 C33 C38 115.8(5) . . . . ?
C10 C11 C33 C38 -64.6(5) . . . . ?
C12 C11 C33 C41 -122.8(4) . . . . ?
C10 C11 C33 C41 56.7(5) . . . . ?
C12 C11 C33 C37 -3.9(6) . . . . ?
C10 C11 C33 C37 175.7(4) . . . . ?
C38 C33 C37 C34 59.9(6) . . . . ?
C41 C33 C37 C34 -57.4(6) . . . . ?
C11 C33 C37 C34 -179.6(4) . . . . ?
C42 C34 C37 C33 -61.3(6) . . . . ?
C39 C34 C37 C33 59.0(7) . . . . ?
C41 C33 C38 C36 57.4(6) . . . . ?
C11 C33 C38 C36 -179.7(4) . . . . ?
C37 C33 C38 C36 -58.0(6) . . . . ?
C40 C36 C38 C33 -60.9(7) . . . . ?
C42 C36 C38 C33 57.5(6) . . . . ?
C42 C34 C39 C35 60.2(6) . . . . ?
C37 C34 C39 C35 -59.0(7) . . . . ?
C40 C35 C39 C34 -60.6(5) . . . . ?
C41 C35 C39 C34 60.5(5) . . . . ?
C39 C35 C40 C36 59.3(5) . . . . ?
C41 C35 C40 C36 -61.4(5) . . . . ?
C38 C36 C40 C35 62.2(6) . . . . ?
C42 C36 C40 C35 -56.4(5) . . . . ?
C38 C33 C41 C35 -56.3(5) . . . . ?
C11 C33 C41 C35 -177.8(4) . . . . ?
C37 C33 C41 C35 60.3(5) . . . . ?
C40 C35 C41 C33 59.2(5) . . . . ?
C39 C35 C41 C33 -63.2(5) . . . . ?
C39 C34 C42 C36 -60.7(6) . . . . ?
C37 C34 C42 C36 60.2(6) . . . . ?
C38 C36 C42 C34 -59.4(6) . . . . ?
C40 C36 C42 C34 58.9(6) . . . . ?
C19 C18 C44 C48 -128.1(4) . . . . ?
C17 C18 C44 C48 57.4(5) . . . . ?
C19 C18 C44 C49 -7.1(5) . . . . ?
C17 C18 C44 C49 178.3(4) . . . . ?
C19 C18 C44 C52 111.4(4) . . . . ?
C17 C18 C44 C52 -63.1(5) . . . . ?
C50 C45 C48 C44 59.9(5) . . . . ?
C53 C45 C48 C44 -60.9(5) . . . . ?
C18 C44 C48 C45 -178.7(4) . . . . ?
C49 C44 C48 C45 57.7(5) . . . . ?
C52 C44 C48 C45 -57.7(5) . . . . ?
C51 C47 C49 C44 -60.0(5) . . . . ?
C53 C47 C49 C44 59.9(6) . . . . ?
C18 C44 C49 C47 178.0(4) . . . . ?
C48 C44 C49 C47 -57.8(5) . . . . ?
C52 C44 C49 C47 58.4(5) . . . . ?
C53 C45 C50 C46 60.6(5) . . . . ?
C48 C45 C50 C46 -60.3(5) . . . . ?
C51 C46 C50 C45 -59.0(5) . . . . ?
C52 C46 C50 C45 59.7(5) . . . . ?
C49 C47 C51 C46 59.7(5) . . . . ?
C53 C47 C51 C46 -60.3(5) . . . . ?
C50 C46 C51 C47 59.0(5) . . . . ?
C52 C46 C51 C47 -59.7(5) . . . . ?
C51 C46 C52 C44 59.7(5) . . . . ?
C50 C46 C52 C44 -58.6(5) . . . . ?
C18 C44 C52 C46 -179.3(3) . . . . ?
C48 C44 C52 C46 57.4(5) . . . . ?
C49 C44 C52 C46 -58.0(5) . . . . ?
C50 C45 C53 C47 -60.4(6) . . . . ?
C48 C45 C53 C47 60.0(6) . . . . ?
C51 C47 C53 C45 60.1(6) . . . . ?
C49 C47 C53 C45 -59.4(6) . . . . ?
C55 O4 C56 C57 163.1(3) . . . . ?
U1 O4 C56 C57 -54.6(4) . . . . ?
C58 O5 C57 C56 -174.0(3) . . . . ?
U1 O5 C57 C56 -32.5(4) . . . . ?
O4 C56 C57 O5 55.3(4) . . . . ?
O8 U2 O6 C61 -35.4(4) . . . . ?
O7 U2 O6 C61 92.4(4) . . . . ?
O10 U2 O6 C61 168.6(3) . . . . ?
O9 U2 O6 C61 172.7(4) . . . . ?
N2 U2 O6 C61 24.4(4) . . . . ?
Se2 U2 O6 C61 -110.7(4) . . . . ?
O8 U2 O7 C68 70.7(5) . . . . ?
O6 U2 O7 C68 -59.9(5) . . . . ?
O10 U2 O7 C68 139.7(5) . . . . ?
O9 U2 O7 C68 -156.0(5) . . . . ?
N2 U2 O7 C68 10.1(5) . . . . ?
Se2 U2 O7 C68 -172.4(4) . . . . ?
O6 U2 O8 C75 64.8(5) . . . . ?
O7 U2 O8 C75 -56.6(5) . . . . ?
O10 U2 O8 C75 -123.2(5) . . . . ?
O9 U2 O8 C75 -155.5(5) . . . . ?
N2 U2 O8 C75 3.9(5) . . . . ?
Se2 U2 O8 C75 146.1(5) . . . . ?
O8 U2 O9 C113 -131.6(3) . . . . ?
O6 U2 O9 C113 13.8(3) . . . . ?
O7 U2 O9 C113 114.2(3) . . . . ?
O10 U2 O9 C113 -167.8(3) . . . . ?
N2 U2 O9 C113 88.3(3) . . . . ?
Se2 U2 O9 C113 -72.8(3) . . . . ?
O8 U2 O9 C114 6.9(3) . . . . ?
O6 U2 O9 C114 152.2(3) . . . . ?
O7 U2 O9 C114 -107.3(3) . . . . ?
O10 U2 O9 C114 -29.3(2) . . . . ?
N2 U2 O9 C114 -133.2(3) . . . . ?
Se2 U2 O9 C114 65.6(2) . . . . ?
O8 U2 O10 C115 -155.0(3) . . . . ?
O6 U2 O10 C115 3.7(5) . . . . ?
O7 U2 O10 C115 84.6(3) . . . . ?
O9 U2 O10 C115 -0.8(3) . . . . ?
N2 U2 O10 C115 142.9(3) . . . . ?
Se2 U2 O10 C115 -77.0(3) . . . . ?
O8 U2 O10 C116 62.5(3) . . . . ?
O6 U2 O10 C116 -138.7(3) . . . . ?
O7 U2 O10 C116 -57.8(3) . . . . ?
O9 U2 O10 C116 -143.3(3) . . . . ?
N2 U2 O10 C116 0.5(3) . . . . ?
Se2 U2 O10 C116 140.5(3) . . . . ?
O8 U2 N2 C59 154.1(3) . . . . ?
O6 U2 N2 C59 26.2(2) . . . . ?
O7 U2 N2 C59 -81.6(2) . . . . ?
O10 U2 N2 C59 -140.8(2) . . . . ?
O9 U2 N2 C59 -55.0(3) . . . . ?
Se2 U2 N2 C59 99.8(2) . . . . ?
O8 U2 N2 C73 34.6(2) . . . . ?
O6 U2 N2 C73 -93.4(2) . . . . ?
O7 U2 N2 C73 158.8(3) . . . . ?
O10 U2 N2 C73 99.6(2) . . . . ?
O9 U2 N2 C73 -174.5(2) . . . . ?
Se2 U2 N2 C73 -19.7(3) . . . . ?
O8 U2 N2 C66 -86.0(2) . . . . ?
O6 U2 N2 C66 146.0(2) . . . . ?
O7 U2 N2 C66 38.2(2) . . . . ?
O10 U2 N2 C66 -21.0(3) . . . . ?
O9 U2 N2 C66 64.9(3) . . . . ?
Se2 U2 N2 C66 -140.36(19) . . . . ?
C73 N2 C59 C60 54.7(4) . . . . ?
C66 N2 C59 C60 172.6(3) . . . . ?
U2 N2 C59 C60 -67.0(4) . . . . ?
N2 C59 C60 C65 -120.9(4) . . . . ?
N2 C59 C60 C61 64.6(5) . . . . ?
U2 O6 C61 C60 -36.0(6) . . . . ?
U2 O6 C61 C62 144.5(3) . . . . ?
C65 C60 C61 O6 174.0(3) . . . . ?
C59 C60 C61 O6 -11.4(5) . . . . ?
C65 C60 C61 C62 -6.5(6) . . . . ?
C59 C60 C61 C62 168.1(3) . . . . ?
O6 C61 C62 C63 -174.1(3) . . . . ?
C60 C61 C62 C63 6.4(5) . . . . ?
O6 C61 C62 C80 6.4(6) . . . . ?
C60 C61 C62 C80 -173.0(3) . . . . ?
C61 C62 C63 C64 -2.2(6) . . . . ?
C80 C62 C63 C64 177.3(4) . . . . ?
C62 C63 C64 C65 -2.2(6) . . . . ?
C62 C63 C64 C90 179.9(4) . . . . ?
C63 C64 C65 C60 2.3(6) . . . . ?
C90 C64 C65 C60 -179.8(4) . . . . ?
C61 C60 C65 C64 2.0(6) . . . . ?
C59 C60 C65 C64 -172.6(4) . . . . ?
C59 N2 C66 C67 46.2(4) . . . . ?
C73 N2 C66 C67 163.1(3) . . . . ?
U2 N2 C66 C67 -75.0(3) . . . . ?
N2 C66 C67 C72 -119.3(4) . . . . ?
N2 C66 C67 C68 59.5(5) . . . . ?
U2 O7 C68 C69 149.4(4) . . . . ?
U2 O7 C68 C67 -28.7(7) . . . . ?
C72 C67 C68 O7 173.2(4) . . . . ?
C66 C67 C68 O7 -5.5(6) . . . . ?
C72 C67 C68 C69 -4.9(6) . . . . ?
C66 C67 C68 C69 176.4(4) . . . . ?
O7 C68 C69 C70 -173.1(4) . . . . ?
C67 C68 C69 C70 4.9(6) . . . . ?
O7 C68 C69 C91 9.3(6) . . . . ?
C67 C68 C69 C91 -172.8(4) . . . . ?
C68 C69 C70 C71 -1.0(6) . . . . ?
C91 C69 C70 C71 176.7(4) . . . . ?
C69 C70 C71 C72 -3.0(6) . . . . ?
C69 C70 C71 C101 177.9(4) . . . . ?
C70 C71 C72 C67 3.0(6) . . . . ?
C101 C71 C72 C67 -177.9(4) . . . . ?
C68 C67 C72 C71 0.9(6) . . . . ?
C66 C67 C72 C71 179.6(4) . . . . ?
C59 N2 C73 C74 169.9(3) . . . . ?
C66 N2 C73 C74 52.3(4) . . . . ?
U2 N2 C73 C74 -68.6(4) . . . . ?
N2 C73 C74 C79 -129.3(4) . . . . ?
N2 C73 C74 C75 58.4(5) . . . . ?
U2 O8 C75 C74 -16.2(7) . . . . ?
U2 O8 C75 C76 165.1(4) . . . . ?
C79 C74 C75 O8 175.4(4) . . . . ?
C73 C74 C75 O8 -12.5(5) . . . . ?
C79 C74 C75 C76 -5.9(6) . . . . ?
C73 C74 C75 C76 166.2(4) . . . . ?
O8 C75 C76 C77 -175.1(4) . . . . ?
C74 C75 C76 C77 6.2(6) . . . . ?
O8 C75 C76 C102 12.2(6) . . . . ?
C74 C75 C76 C102 -166.5(4) . . . . ?
C75 C76 C77 C78 -1.7(6) . . . . ?
C102 C76 C77 C78 171.1(4) . . . . ?
C76 C77 C78 C79 -3.2(6) . . . . ?
C76 C77 C78 C112 178.3(4) . . . . ?
C75 C74 C79 C78 0.8(6) . . . . ?
C73 C74 C79 C78 -171.4(4) . . . . ?
C77 C78 C79 C74 3.7(6) . . . . ?
C112 C78 C79 C74 -177.9(4) . . . . ?
C63 C62 C80 C88 -11.1(5) . . . . ?
C61 C62 C80 C88 168.3(4) . . . . ?
C63 C62 C80 C84 108.7(4) . . . . ?
C61 C62 C80 C84 -71.9(5) . . . . ?
C63 C62 C80 C85 -130.8(4) . . . . ?
C61 C62 C80 C85 48.7(5) . . . . ?
C86 C81 C84 C80 60.4(5) . . . . ?
C89 C81 C84 C80 -59.8(5) . . . . ?
C62 C80 C84 C81 178.5(4) . . . . ?
C88 C80 C84 C81 -58.5(5) . . . . ?
C85 C80 C84 C81 57.6(5) . . . . ?
C87 C83 C85 C80 -61.4(5) . . . . ?
C89 C83 C85 C80 59.2(5) . . . . ?
C62 C80 C85 C83 -178.1(3) . . . . ?
C88 C80 C85 C83 59.0(4) . . . . ?
C84 C80 C85 C83 -57.3(4) . . . . ?
C84 C81 C86 C82 -60.3(5) . . . . ?
C89 C81 C86 C82 59.8(5) . . . . ?
C87 C82 C86 C81 -60.4(5) . . . . ?
C88 C82 C86 C81 59.7(5) . . . . ?
C86 C82 C87 C83 60.0(5) . . . . ?
C88 C82 C87 C83 -59.2(5) . . . . ?
C89 C83 C87 C82 -60.0(5) . . . . ?
C85 C83 C87 C82 60.5(5) . . . . ?
C62 C80 C88 C82 -179.4(4) . . . . ?
C84 C80 C88 C82 59.4(5) . . . . ?
C85 C80 C88 C82 -58.1(5) . . . . ?
C87 C82 C88 C80 59.5(5) . . . . ?
C86 C82 C88 C80 -60.5(5) . . . . ?
C87 C83 C89 C81 59.7(5) . . . . ?
C85 C83 C89 C81 -60.7(5) . . . . ?
C86 C81 C89 C83 -59.6(5) . . . . ?
C84 C81 C89 C83 60.9(5) . . . . ?
C70 C69 C91 C96 -4.5(6) . . . . ?
C68 C69 C91 C96 173.0(5) . . . . ?
C70 C69 C91 C95 -123.8(4) . . . . ?
C68 C69 C91 C95 53.7(5) . . . . ?
C70 C69 C91 C99 116.2(4) . . . . ?
C68 C69 C91 C99 -66.2(5) . . . . ?
C96 C91 C95 C92 59.6(5) . . . . ?
C99 C91 C95 C92 -57.2(5) . . . . ?
C69 C91 C95 C92 -178.5(4) . . . . ?
C100 C92 C95 C91 -61.9(6) . . . . ?
C97 C92 C95 C91 57.7(6) . . . . ?
C95 C91 C96 C94 -57.7(7) . . . . ?
C99 C91 C96 C94 59.6(7) . . . . ?
C69 C91 C96 C94 -178.0(5) . . . . ?
C100 C94 C96 C91 58.6(7) . . . . ?
C98 C94 C96 C91 -62.4(7) . . . . ?
C99 C93 C97 C92 58.6(5) . . . . ?
C98 C93 C97 C92 -60.4(5) . . . . ?
C100 C92 C97 C93 61.6(5) . . . . ?
C95 C92 C97 C93 -58.1(6) . . . . ?
C100 C94 C98 C93 -57.4(6) . . . . ?
C96 C94 C98 C93 62.6(7) . . . . ?
C97 C93 C98 C94 57.7(6) . . . . ?
C99 C93 C98 C94 -62.0(7) . . . . ?
C97 C93 C99 C91 -59.1(5) . . . . ?
C98 C93 C99 C91 60.2(6) . . . . ?
C96 C91 C99 C93 -58.7(5) . . . . ?
C95 C91 C99 C93 57.9(5) . . . . ?
C69 C91 C99 C93 178.2(4) . . . . ?
C97 C92 C100 C94 -59.5(6) . . . . ?
C95 C92 C100 C94 60.8(7) . . . . ?
C98 C94 C100 C92 59.1(7) . . . . ?
C96 C94 C100 C92 -59.6(7) . . . . ?
C77 C76 C102 C107 128.8(4) . . . . ?
C75 C76 C102 C107 -58.9(5) . . . . ?
C77 C76 C102 C110 -110.2(4) . . . . ?
C75 C76 C102 C110 62.1(5) . . . . ?
C77 C76 C102 C106 8.2(6) . . . . ?
C75 C76 C102 C106 -179.4(4) . . . . ?
C108 C103 C106 C102 59.7(5) . . . . ?
C111 C103 C106 C102 -61.8(6) . . . . ?
C107 C102 C106 C103 59.2(5) . . . . ?
C76 C102 C106 C103 -176.0(4) . . . . ?
C110 C102 C106 C103 -57.1(5) . . . . ?
C76 C102 C107 C105 177.8(4) . . . . ?
C110 C102 C107 C105 56.8(5) . . . . ?
C106 C102 C107 C105 -59.1(5) . . . . ?
C109 C105 C107 C102 -59.3(5) . . . . ?
C111 C105 C107 C102 61.8(5) . . . . ?
C111 C103 C108 C104 60.0(5) . . . . ?
C106 C103 C108 C104 -60.6(5) . . . . ?
C109 C104 C108 C103 -59.0(5) . . . . ?
C110 C104 C108 C103 60.6(5) . . . . ?
C111 C105 C109 C104 -60.8(5) . . . . ?
C107 C105 C109 C104 59.7(5) . . . . ?
C108 C104 C109 C105 59.8(5) . . . . ?
C110 C104 C109 C105 -59.3(5) . . . . ?
C109 C104 C110 C102 58.9(5) . . . . ?
C108 C104 C110 C102 -60.3(5) . . . . ?
C107 C102 C110 C104 -57.2(5) . . . . ?
C76 C102 C110 C104 178.5(3) . . . . ?
C106 C102 C110 C104 57.9(5) . . . . ?
C108 C103 C111 C105 -59.6(6) . . . . ?
C106 C103 C111 C105 61.4(6) . . . . ?
C109 C105 C111 C103 59.9(5) . . . . ?
C107 C105 C111 C103 -61.4(6) . . . . ?
C113 O9 C114 C115 -161.9(3) . . . . ?
U2 O9 C114 C115 55.4(4) . . . . ?
C116 O10 C115 C114 172.6(3) . . . . ?
U2 O10 C115 C114 28.5(4) . . . . ?
O9 C114 C115 O10 -53.1(4) . . . . ?
C206 C201 C202 C203 0.0 . . . . ?
C201 C202 C203 C204 0.0 . . . . ?
C202 C203 C204 C205 0.0 . . . . ?
C203 C204 C205 C206 0.0 . . . . ?
C204 C205 C206 C201 0.0 . . . . ?
C202 C201 C206 C205 0.0 . . . . ?
C216 C211 C212 C213 0.0 . . . . ?
C211 C212 C213 C214 0.0 . . . . ?
C212 C213 C214 C215 0.0 . . . . ?
C213 C214 C215 C216 0.0 . . . . ?
C214 C215 C216 C211 0.0 . . . . ?
C212 C211 C216 C215 0.0 . . . . ?
C306 C301 C302 C303 0.0 . . . . ?
C301 C302 C303 C304 0.0 . . . . ?
C302 C303 C304 C305 0.0 . . . . ?
C303 C304 C305 C306 0.0 . . . . ?
C304 C305 C306 C301 0.0 . . . . ?
C302 C301 C306 C305 0.0 . . . . ?
C316 C311 C312 C313 0.0 . . . . ?
C311 C312 C313 C314 0.0 . . . . ?
C312 C313 C314 C315 0.0 . . . . ?
C313 C314 C315 C316 0.0 . . . . ?
C314 C315 C316 C311 0.0 . . . . ?
C312 C311 C316 C315 0.0 . . . . ?

_diffrn_measured_fraction_theta_max 0.998
_diffrn_reflns_theta_full        27.10
_diffrn_measured_fraction_theta_full 0.998
_refine_diff_density_max         4.391
_refine_diff_density_min         -1.842
_refine_diff_density_rms         0.118


_iucr_refine_instructions_details 
;

TITL SF1318 in P-1, FRANKE/MEYER, [(SeH)U((Ad_ArO)3N)]*C6H6
CELL 0.71073 16.8265 17.0071 19.8036 88.022 80.746 82.903
ZERR 4.00     0.0010  0.0010  0.0011  0.003  0.003  0.003
LATT 1
SFAC C  H  N  O  Se U
UNIT 256  332  4  20  4  4
SHEL 8.0 0.78
L.S. 8
ACTA 56
TEMP -173.000
OMIT -1  -3   1
OMIT  1  -2   2
OMIT -1   1   3
SIZE 0.52 0.30 0.22
BOND .5 $H
HTAB
EQIV  $1   -x+1, -y+1, -z+2
EQIV  $2   -x+2, -y, -z+1
FREE C313 C313_$1
FREE C204 C204_$2
CONF
WPDB -1
LIST 4
MPLA 3 O1 O2 O3 U1 N1
MPLA 3 O6 O7 O8 U2 N2
SIMU 0.005 0.01 C201 > C216
SIMU 0.005 0.01 C301 > C316
FMAP 2
PLAN 20
WGHT    0.028000   24.942305
FVAR       0.04522   0.32928   0.56522
U1    6    0.551328    0.773705    0.621642    11.00000    0.01131    0.01583 =
         0.01377   -0.00395   -0.00292   -0.00163
SE1   5    0.597305    0.742476    0.757772    11.00000    0.02949    0.03670 =
         0.01966   -0.00259   -0.01100   -0.00444
AFIX 147
H1    2    0.609406    0.693516    0.763257    11.00000   -1.50000
AFIX   0
O1    4    0.567570    0.647466    0.604172    11.00000    0.01510    0.01856 =
         0.02150   -0.00359   -0.00637   -0.00320
O2    4    0.568567    0.820299    0.515731    11.00000    0.01695    0.02257 =
         0.01509   -0.00160   -0.00285   -0.00358
O3    4    0.445234    0.825162    0.687330    11.00000    0.01224    0.02331 =
         0.02036   -0.00548   -0.00173   -0.00186
O4    4    0.703325    0.796256    0.603641    11.00000    0.01446    0.02583 =
         0.02458   -0.00569   -0.00672   -0.00323
O5    4    0.583509    0.917159    0.629577    11.00000    0.01838    0.02160 =
         0.02133   -0.00237   -0.00267   -0.00581
N1    3    0.425904    0.747735    0.567561    11.00000    0.01416    0.01596 =
         0.01606   -0.00184   -0.00237   -0.00233
C1    1    0.444834    0.675723    0.524282    11.00000    0.01572    0.01946 =
         0.01585   -0.00427   -0.00549   -0.00039
AFIX  23
H1A   2    0.493713    0.681906    0.490243    11.00000   -1.20000
H1B   2    0.399308    0.672693    0.498797    11.00000   -1.20000
AFIX   0
C2    1    0.459241    0.599089    0.562480    11.00000    0.01357    0.01954 =
         0.01416   -0.00656   -0.00229    0.00093
C3    1    0.526600    0.584409    0.596806    11.00000    0.01387    0.01815 =
         0.01435   -0.00695   -0.00064   -0.00238
C4    1    0.548626    0.507191    0.621852    11.00000    0.01378    0.02297 =
         0.01372   -0.00353   -0.00268   -0.00064
C5    1    0.496359    0.450732    0.616701    11.00000    0.01808    0.01607 =
         0.01602   -0.00253   -0.00007   -0.00048
AFIX  43
H5A   2    0.509243    0.398936    0.634451    11.00000   -1.20000
AFIX   0
C6    1    0.426417    0.466246    0.586969    11.00000    0.01529    0.01919 =
         0.01725   -0.00738    0.00136   -0.00282
C7    1    0.409959    0.540491    0.558592    11.00000    0.01499    0.02029 =
         0.01712   -0.00734   -0.00381   -0.00010
AFIX  43
H7A   2    0.364032    0.551619    0.535996    11.00000   -1.20000
AFIX   0
C8    1    0.403270    0.817984    0.523435    11.00000    0.01572    0.02002 =
         0.02407    0.00087   -0.00608   -0.00067
AFIX  23
H8A   2    0.405020    0.867203    0.548150    11.00000   -1.20000
H8B   2    0.346967    0.817122    0.515005    11.00000   -1.20000
AFIX   0
C9    1    0.458969    0.818956    0.455768    11.00000    0.02178    0.01467 =
         0.02203    0.00051   -0.00183   -0.00203
C10   1    0.541760    0.821139    0.454736    11.00000    0.02442    0.01418 =
         0.02059    0.00016   -0.01050   -0.00137
C11   1    0.594566    0.821495    0.391365    11.00000    0.02157    0.01855 =
         0.02035    0.00416   -0.00555   -0.00304
C12   1    0.559531    0.814611    0.332441    11.00000    0.02342    0.03017 =
         0.01907    0.00564   -0.00568   -0.00428
AFIX  43
H12A  2    0.593941    0.813622    0.289380    11.00000   -1.20000
AFIX   0
C13   1    0.477672    0.809152    0.333138    11.00000    0.02584    0.02415 =
         0.02107    0.00422   -0.01013   -0.00008
C14   1    0.427365    0.812336    0.395650    11.00000    0.01987    0.02206 =
         0.02263    0.00427   -0.00930   -0.00250
AFIX  43
H14A  2    0.370915    0.809998    0.397652    11.00000   -1.20000
AFIX   0
C15   1    0.355040    0.735297    0.619835    11.00000    0.01528    0.01830 =
         0.01999   -0.00402   -0.00332   -0.00299
AFIX  23
H15A  2    0.371924    0.691714    0.650852    11.00000   -1.20000
H15B  2    0.313002    0.717267    0.596343    11.00000   -1.20000
AFIX   0
C16   1    0.316533    0.805587    0.663099    11.00000    0.01809    0.01880 =
         0.01962   -0.00057   -0.00146   -0.00403
C17   1    0.363051    0.843947    0.701539    11.00000    0.01239    0.02073 =
         0.01957   -0.00338    0.00073   -0.00194
C18   1    0.325070    0.897546    0.753055    11.00000    0.01920    0.01719 =
         0.01918   -0.00324    0.00113   -0.00492
C19   1    0.240294    0.914379    0.758603    11.00000    0.01640    0.01901 =
         0.02319   -0.00614    0.00481   -0.00044
AFIX  43
H19A  2    0.213084    0.950628    0.792590    11.00000   -1.20000
AFIX   0
C20   1    0.193852    0.881440    0.717622    11.00000    0.01654    0.02118 =
         0.02980   -0.00327   -0.00092   -0.00388
C21   1    0.233227    0.825226    0.670860    11.00000    0.01610    0.02065 =
         0.02745   -0.00496   -0.00156   -0.00382
AFIX  43
H21A  2    0.202637    0.799745    0.643691    11.00000   -1.20000
AFIX   0
C22   1    0.625808    0.483395    0.653304    11.00000    0.01782    0.01814 =
         0.01816   -0.00156   -0.00533    0.00138
C23   1    0.777850    0.487104    0.637294    11.00000    0.01544    0.02933 =
         0.01806   -0.00210   -0.00502    0.00098
AFIX  13
H23A  2    0.825177    0.504777    0.605799    11.00000   -1.20000
AFIX   0
C24   1    0.720017    0.371598    0.697602    11.00000    0.02550    0.02557 =
         0.03450    0.00648   -0.01067    0.00152
AFIX  13
H24A  2    0.728895    0.312977    0.705381    11.00000   -1.20000
AFIX   0
C25   1    0.695792    0.503276    0.754238    11.00000    0.02324    0.04261 =
         0.01739   -0.00758   -0.00841    0.00272
AFIX  13
H25A  2    0.689992    0.531003    0.798790    11.00000   -1.20000
AFIX   0
C26   1    0.700534    0.507707    0.605041    11.00000    0.01598    0.02404 =
         0.01838   -0.00198   -0.00528    0.00025
AFIX  23
H26A  2    0.706684    0.479865    0.561084    11.00000   -1.20000
H26B  2    0.692472    0.565415    0.595471    11.00000   -1.20000
AFIX   0
C27   1    0.618005    0.523821    0.722677    11.00000    0.02065    0.03290 =
         0.01634   -0.00446   -0.00379    0.00012
AFIX  23
H27A  2    0.607563    0.581967    0.716351    11.00000   -1.20000
H27B  2    0.571427    0.506285    0.754182    11.00000   -1.20000
AFIX   0
C28   1    0.792448    0.397667    0.649181    11.00000    0.02314    0.03077 =
         0.02652   -0.00285   -0.00680    0.00770
AFIX  23
H28A  2    0.799139    0.369981    0.605100    11.00000   -1.20000
H28B  2    0.842593    0.383984    0.669399    11.00000   -1.20000
AFIX   0
C29   1    0.710270    0.413659    0.766200    11.00000    0.02480    0.05271 =
         0.02288    0.01058   -0.00678   -0.00034
AFIX  23
H29A  2    0.663846    0.395985    0.797806    11.00000   -1.20000
H29B  2    0.759808    0.400111    0.787285    11.00000   -1.20000
AFIX   0
C30   1    0.641744    0.393150    0.665849    11.00000    0.02369    0.02104 =
         0.02889    0.00340   -0.00769    0.00012
AFIX  23
H30A  2    0.647088    0.365358    0.621947    11.00000   -1.20000
H30B  2    0.595112    0.375250    0.697042    11.00000   -1.20000
AFIX   0
C31   1    0.768068    0.529013    0.705627    11.00000    0.01950    0.03342 =
         0.02353   -0.00810   -0.00930   -0.00132
AFIX  23
H31A  2    0.817985    0.515976    0.726279    11.00000   -1.20000
H31B  2    0.759826    0.587092    0.698034    11.00000   -1.20000
AFIX   0
C32   1    0.372409    0.402441    0.584084    11.00000    0.01713    0.02294 =
         0.03142   -0.00511   -0.00197   -0.00446
AFIX 137
H32A  2    0.365863    0.395105    0.536505    11.00000   -1.50000
H32B  2    0.319226    0.418062    0.611456    11.00000   -1.50000
H32C  2    0.397017    0.352665    0.602416    11.00000   -1.50000
AFIX   0
C33   1    0.685828    0.828323    0.384910    11.00000    0.01939    0.02853 =
         0.02321    0.00755   -0.00459   -0.00468
C34   1    0.820226    0.827072    0.303920    11.00000    0.02946    0.08558 =
         0.03495    0.02340    0.00119   -0.01561
AFIX  13
H34A  2    0.846153    0.821712    0.254931    11.00000   -1.20000
AFIX   0
C35   1    0.819928    0.772086    0.420897    11.00000    0.01967    0.03204 =
         0.02274    0.00115   -0.00425   -0.00289
AFIX  13
H35A  2    0.845707    0.729420    0.449150    11.00000   -1.20000
AFIX   0
C36   1    0.788907    0.917871    0.404415    11.00000    0.02738    0.03166 =
         0.10370    0.01190   -0.02419   -0.01362
AFIX  13
H36A  2    0.796095    0.971393    0.420207    11.00000   -1.20000
AFIX   0
C37   1    0.728259    0.820662    0.309867    11.00000    0.02839    0.07672 =
         0.02704    0.02067   -0.00695   -0.01214
AFIX  23
H37A  2    0.703282    0.863012    0.281671    11.00000   -1.20000
H37B  2    0.720474    0.768956    0.292025    11.00000   -1.20000
AFIX   0
C38   1    0.697888    0.908999    0.410627    11.00000    0.02807    0.02442 =
         0.08446    0.01461   -0.02337   -0.00609
AFIX  23
H38A  2    0.672068    0.914672    0.459062    11.00000   -1.20000
H38B  2    0.671355    0.951521    0.383558    11.00000   -1.20000
AFIX   0
C39   1    0.860525    0.763116    0.346548    11.00000    0.02133    0.06932 =
         0.03079    0.00174   -0.00125   -0.00314
AFIX  23
H39A  2    0.919046    0.768323    0.342663    11.00000   -1.20000
H39B  2    0.854848    0.710155    0.329960    11.00000   -1.20000
AFIX   0
C40   1    0.828549    0.852354    0.448900    11.00000    0.02026    0.03808 =
         0.05029    0.00168   -0.01093   -0.01121
AFIX  23
H40A  2    0.886606    0.858300    0.447354    11.00000   -1.20000
H40B  2    0.801417    0.856718    0.497062    11.00000   -1.20000
AFIX   0
C41   1    0.729444    0.762507    0.425611    11.00000    0.01620    0.02348 =
         0.02255    0.00117   -0.00448   -0.00257
AFIX  23
H41A  2    0.724001    0.710243    0.407482    11.00000   -1.20000
H41B  2    0.703501    0.764250    0.474175    11.00000   -1.20000
AFIX   0
C42   1    0.829541    0.906360    0.328504    11.00000    0.03610    0.07154 =
         0.07695    0.05311   -0.01236   -0.01514
AFIX  23
H42A  2    0.804513    0.947848    0.299559    11.00000   -1.20000
H42B  2    0.887935    0.912301    0.324268    11.00000   -1.20000
AFIX   0
C43   1    0.446134    0.797773    0.267513    11.00000    0.02972    0.05336 =
         0.02527    0.00933   -0.01319   -0.00926
AFIX 137
H43A  2    0.481692    0.755970    0.240907    11.00000   -1.50000
H43B  2    0.445067    0.847401    0.240833    11.00000   -1.50000
H43C  2    0.391140    0.782550    0.278138    11.00000   -1.50000
AFIX   0
C44   1    0.370376    0.930710    0.804602    11.00000    0.01834    0.02692 =
         0.01905   -0.00974    0.00438   -0.00780
C45   1    0.486647    1.004905    0.823892    11.00000    0.02645    0.04188 =
         0.04166   -0.02155    0.01166   -0.01802
AFIX  13
H45A  2    0.532894    1.032174    0.800008    11.00000   -1.20000
AFIX   0
C46   1    0.449452    0.892203    0.902490    11.00000    0.03312    0.05970 =
         0.02559   -0.00812   -0.01097   -0.01657
AFIX  13
H46A  2    0.471131    0.846768    0.930341    11.00000   -1.20000
AFIX   0
C47   1    0.358541    1.020799    0.906731    11.00000    0.03008    0.05706 =
         0.03844   -0.03173    0.00774   -0.01255
AFIX  13
H47A  2    0.320112    1.058578    0.937506    11.00000   -1.20000
AFIX   0
C48   1    0.441680    0.974216    0.770271    11.00000    0.02687    0.02270 =
         0.03019   -0.01084    0.00777   -0.01250
AFIX  23
H48A  2    0.479948    0.937612    0.739230    11.00000   -1.20000
H48B  2    0.420988    1.019366    0.742483    11.00000   -1.20000
AFIX   0
C49   1    0.313962    0.989739    0.853491    11.00000    0.02190    0.03784 =
         0.03234   -0.02055    0.00465   -0.00952
AFIX  23
H49A  2    0.291762    1.034936    0.826540    11.00000   -1.20000
H49B  2    0.267882    0.963215    0.877218    11.00000   -1.20000
AFIX   0
C50   1    0.519323    0.935481    0.865625    11.00000    0.02271    0.05663 =
         0.03951   -0.02674   -0.00141   -0.01715
AFIX  23
H50A  2    0.549168    0.954774    0.899696    11.00000   -1.20000
H50B  2    0.557602    0.898295    0.835132    11.00000   -1.20000
AFIX   0
C51   1    0.391147    0.950998    0.948834    11.00000    0.03454    0.08950 =
         0.02378   -0.02548    0.00550   -0.02930
AFIX  23
H51A  2    0.345485    0.924117    0.972873    11.00000   -1.20000
H51B  2    0.419775    0.970430    0.983700    11.00000   -1.20000
AFIX   0
C52   1    0.403953    0.861926    0.848901    11.00000    0.02393    0.03576 =
         0.02314   -0.00365   -0.00492   -0.01317
AFIX  23
H52A  2    0.358588    0.834298    0.872461    11.00000   -1.20000
H52B  2    0.441298    0.823335    0.819070    11.00000   -1.20000
AFIX   0
C53   1    0.429267    1.063315    0.870626    11.00000    0.03626    0.04526 =
         0.05192   -0.03303    0.00862   -0.01839
AFIX  23
H53A  2    0.408501    1.109027    0.843473    11.00000   -1.20000
H53B  2    0.458365    1.083280    0.904917    11.00000   -1.20000
AFIX   0
C54   1    0.103231    0.904435    0.724819    11.00000    0.01563    0.03125 =
         0.03905   -0.00967    0.00071   -0.00092
AFIX 137
H54A  2    0.084783    0.936883    0.765583    11.00000   -1.50000
H54B  2    0.075798    0.856499    0.729328    11.00000   -1.50000
H54C  2    0.090362    0.934830    0.684214    11.00000   -1.50000
AFIX   0
C55   1    0.766535    0.731214    0.605208    11.00000    0.01903    0.03195 =
         0.02888   -0.00353   -0.00723    0.00069
AFIX 137
H55A  2    0.817197    0.745592    0.578726    11.00000   -1.50000
H55B  2    0.751232    0.684414    0.585288    11.00000   -1.50000
H55C  2    0.774195    0.719367    0.652677    11.00000   -1.50000
AFIX   0
C56   1    0.719224    0.864461    0.638327    11.00000    0.01958    0.03345 =
         0.03284   -0.01100   -0.00486   -0.00912
AFIX  23
H56A  2    0.776987    0.872881    0.626105    11.00000   -1.20000
H56B  2    0.706904    0.856600    0.688515    11.00000   -1.20000
AFIX   0
C57   1    0.665628    0.934823    0.615901    11.00000    0.02306    0.02687 =
         0.03330   -0.00699   -0.00024   -0.01251
AFIX  23
H57A  2    0.671326    0.982429    0.641280    11.00000   -1.20000
H57B  2    0.681412    0.945483    0.566405    11.00000   -1.20000
AFIX   0
C58   1    0.529093    0.978332    0.603043    11.00000    0.03117    0.01804 =
         0.02793   -0.00041   -0.00289   -0.00019
AFIX 137
H58A  2    0.533453    1.029237    0.623039    11.00000   -1.50000
H58B  2    0.473289    0.965517    0.614884    11.00000   -1.50000
H58C  2    0.543547    0.981825    0.553171    11.00000   -1.50000
AFIX   0
U2    6    0.948602    0.736333    0.871736    11.00000    0.01086    0.01793 =
         0.01263   -0.00462   -0.00244   -0.00185
SE2   5    0.900478    0.773510    0.737063    11.00000    0.02792    0.03987 =
         0.01884   -0.00125   -0.01002   -0.00722
AFIX 147
H2    2    0.886982    0.732745    0.721349    11.00000   -1.50000
AFIX   0
O6    4    0.933098    0.861721    0.891430    11.00000    0.01570    0.01844 =
         0.01835   -0.00473   -0.00485   -0.00282
O7    4    0.935059    0.686012    0.975404    11.00000    0.01617    0.02565 =
         0.01765   -0.00060   -0.00460   -0.00420
O8    4    1.053033    0.685803    0.803748    11.00000    0.01339    0.02640 =
         0.01878   -0.01055   -0.00153   -0.00236
O9    4    0.796462    0.714298    0.891432    11.00000    0.01533    0.02424 =
         0.02160   -0.00530   -0.00575   -0.00368
O10   4    0.914695    0.594186    0.860265    11.00000    0.01973    0.02036 =
         0.02489   -0.00588   -0.00365   -0.00429
N2    3    1.075848    0.760771    0.924045    11.00000    0.01454    0.01728 =
         0.01519   -0.00492   -0.00149    0.00035
C59   1    1.057935    0.831685    0.968559    11.00000    0.01584    0.02336 =
         0.01558   -0.00851   -0.00577   -0.00123
AFIX  23
H59A  2    1.104402    0.834021    0.993091    11.00000   -1.20000
H59B  2    1.010025    0.824463    1.003369    11.00000   -1.20000
AFIX   0
C60   1    1.041906    0.909545    0.932658    11.00000    0.01679    0.02129 =
         0.01508   -0.00524   -0.00140   -0.00191
C61   1    0.973621    0.925153    0.899417    11.00000    0.01518    0.02284 =
         0.01433   -0.00533   -0.00012   -0.00421
C62   1    0.949978    1.002937    0.876906    11.00000    0.01657    0.01903 =
         0.01462   -0.00649   -0.00033   -0.00105
C63   1    1.002027    1.059794    0.882997    11.00000    0.01823    0.02038 =
         0.01776   -0.00508    0.00029   -0.00251
AFIX  43
H63A  2    0.988218    1.112079    0.866671    11.00000   -1.20000
AFIX   0
C64   1    1.072673    1.043951    0.911574    11.00000    0.01565    0.02125 =
         0.02114   -0.01006    0.00191   -0.00494
C65   1    1.091077    0.968488    0.937427    11.00000    0.01223    0.02766 =
         0.01874   -0.01043   -0.00114   -0.00153
AFIX  43
H65A  2    1.137953    0.956741    0.958739    11.00000   -1.20000
AFIX   0
C66   1    1.100987    0.690189    0.966345    11.00000    0.01787    0.02068 =
         0.02030   -0.00401   -0.00412    0.00144
AFIX  23
H66A  2    1.157060    0.692755    0.974677    11.00000   -1.20000
H66B  2    1.101194    0.641554    0.940219    11.00000   -1.20000
AFIX   0
C67   1    1.046551    0.684462    1.034084    11.00000    0.01745    0.01977 =
         0.01896   -0.00160   -0.00464   -0.00138
C68   1    0.962854    0.678913    1.036039    11.00000    0.01916    0.01997 =
         0.01599    0.00027   -0.00368   -0.00287
C69   1    0.912932    0.668923    1.099749    11.00000    0.02189    0.01865 =
         0.01967    0.00067   -0.00541   -0.00290
C70   1    0.948477    0.671238    1.158656    11.00000    0.02620    0.02643 =
         0.01613    0.00267   -0.00391   -0.00218
AFIX  43
H70A  2    0.915536    0.665460    1.201809    11.00000   -1.20000
AFIX   0
C71   1    1.029654    0.681565    1.157606    11.00000    0.02760    0.02278 =
         0.01952    0.00240   -0.01255   -0.00230
C72   1    1.078474    0.686232    1.094832    11.00000    0.01705    0.02381 =
         0.02418    0.00293   -0.00851   -0.00029
AFIX  43
H72A  2    1.134512    0.690707    1.092943    11.00000   -1.20000
AFIX   0
C73   1    1.145043    0.774958    0.869361    11.00000    0.01180    0.02580 =
         0.01999   -0.00799    0.00053   -0.00496
AFIX  23
H73A  2    1.187918    0.793836    0.891305    11.00000   -1.20000
H73B  2    1.125935    0.818228    0.838979    11.00000   -1.20000
AFIX   0
C74   1    1.182567    0.705235    0.825722    11.00000    0.01755    0.01989 =
         0.01694   -0.00389   -0.00021   -0.00362
C75   1    1.134648    0.667125    0.788176    11.00000    0.01438    0.02165 =
         0.01820   -0.00430   -0.00109   -0.00222
C76   1    1.171659    0.613520    0.736089    11.00000    0.01580    0.02182 =
         0.01889   -0.00537    0.00021   -0.00396
C77   1    1.255979    0.595421    0.729583    11.00000    0.01674    0.02107 =
         0.01952   -0.00414    0.00016   -0.00197
AFIX  43
H77A  2    1.282069    0.558419    0.695807    11.00000   -1.20000
AFIX   0
C78   1    1.303954    0.628298    0.769551    11.00000    0.01325    0.02124 =
         0.02150    0.00025    0.00240   -0.00147
C79   1    1.265936    0.685496    0.816603    11.00000    0.01558    0.02336 =
         0.02104   -0.00356   -0.00177   -0.00516
AFIX  43
H79A  2    1.297506    0.711235    0.842708    11.00000   -1.20000
AFIX   0
C80   1    0.871441    1.027540    0.847434    11.00000    0.01759    0.02313 =
         0.01730   -0.00243   -0.00421   -0.00340
C81   1    0.799691    1.015156    0.745943    11.00000    0.02698    0.04968 =
         0.01780   -0.00269   -0.00953   -0.00099
AFIX  13
H81A  2    0.805412    0.991784    0.699513    11.00000   -1.20000
AFIX   0
C82   1    0.772482    1.140863    0.811777    11.00000    0.03468    0.02959 =
         0.04239    0.00710   -0.01659    0.00149
AFIX  13
H82A  2    0.761544    1.199874    0.808111    11.00000   -1.20000
AFIX   0
C83   1    0.720074    1.018843    0.864473    11.00000    0.01587    0.03513 =
         0.02635   -0.00218   -0.00595   -0.00202
AFIX  13
H83A  2    0.674118    0.997748    0.895249    11.00000   -1.20000
AFIX   0
C84   1    0.878838    0.992785    0.775408    11.00000    0.02052    0.03909 =
         0.01862   -0.00441   -0.00496   -0.00306
AFIX  23
H84A  2    0.924325    1.013415    0.744730    11.00000   -1.20000
H84B  2    0.890677    0.934374    0.778028    11.00000   -1.20000
AFIX   0
C85   1    0.798614    0.996990    0.894700    11.00000    0.01639    0.02574 =
         0.01903   -0.00021   -0.00401   -0.00302
AFIX  23
H85A  2    0.808891    0.938708    0.900099    11.00000   -1.20000
H85B  2    0.792556    1.020643    0.940498    11.00000   -1.20000
AFIX   0
C86   1    0.781910    1.104856    0.740363    11.00000    0.03700    0.05103 =
         0.03054    0.01188   -0.01354   -0.00224
AFIX  23
H86A  2    0.731421    1.119091    0.720747    11.00000   -1.20000
H86B  2    0.826818    1.126333    0.709613    11.00000   -1.20000
AFIX   0
C87   1    0.702502    1.108910    0.858799    11.00000    0.02640    0.03435 =
         0.03236   -0.00363   -0.01363    0.00508
AFIX  23
H87A  2    0.651420    1.123373    0.840108    11.00000   -1.20000
H87B  2    0.696092    1.132458    0.904669    11.00000   -1.20000
AFIX   0
C88   1    0.852028    1.117945    0.840705    11.00000    0.02822    0.02457 =
         0.03448    0.00254   -0.01018   -0.00331
AFIX  23
H88A  2    0.897104    1.139339    0.810102    11.00000   -1.20000
H88B  2    0.847309    1.141999    0.886208    11.00000   -1.20000
AFIX   0
C89   1    0.729318    0.982196    0.793511    11.00000    0.02316    0.03883 =
         0.03069   -0.00553   -0.01133    0.00024
AFIX  23
H89A  2    0.678381    0.995187    0.774316    11.00000   -1.20000
H89B  2    0.740501    0.923815    0.797297    11.00000   -1.20000
AFIX   0
C90   1    1.125898    1.108322    0.916268    11.00000    0.01965    0.02452 =
         0.03622   -0.00970   -0.00098   -0.00713
AFIX 137
H90A  2    1.136580    1.110747    0.963315    11.00000   -1.50000
H90B  2    1.098300    1.159416    0.903261    11.00000   -1.50000
H90C  2    1.177318    1.096533    0.885272    11.00000   -1.50000
AFIX   0
C91   1    0.823958    0.652821    1.104553    11.00000    0.02310    0.03654 =
         0.01855    0.00895   -0.00523   -0.00932
C92   1    0.732030    0.564199    1.062691    11.00000    0.05066    0.03728 =
         0.05862    0.01656   -0.02370   -0.02662
AFIX  13
H92A  2    0.730987    0.518306    1.032740    11.00000   -1.20000
AFIX   0
C93   1    0.683617    0.707945    1.081061    11.00000    0.01704    0.05481 =
         0.02840   -0.00236   -0.00316   -0.00661
AFIX  13
H93A  2    0.650954    0.755306    1.063784    11.00000   -1.20000
AFIX   0
C94   1    0.697116    0.615252    1.180530    11.00000    0.03932    0.15291 =
         0.02812    0.03528   -0.00740   -0.03818
AFIX  13
H94A  2    0.673598    0.602030    1.228616    11.00000   -1.20000
AFIX   0
C95   1    0.820326    0.580882    1.060731    11.00000    0.03896    0.02376 =
         0.05427    0.01073   -0.02164   -0.01229
AFIX  23
H95A  2    0.852097    0.533753    1.078058    11.00000   -1.20000
H95B  2    0.844892    0.591120    1.012865    11.00000   -1.20000
AFIX   0
C96   1    0.786030    0.634171    1.178282    11.00000    0.03450    0.10684 =
         0.02334    0.02315   -0.00773   -0.02665
AFIX  23
H96A  2    0.786161    0.680153    1.207569    11.00000   -1.20000
H96B  2    0.818669    0.588154    1.196368    11.00000   -1.20000
AFIX   0
C97   1    0.681475    0.637202    1.037734    11.00000    0.02810    0.04093 =
         0.03311    0.00635   -0.00830   -0.01776
AFIX  23
H97A  2    0.703060    0.649059    0.989446    11.00000   -1.20000
H97B  2    0.624681    0.626191    1.040017    11.00000   -1.20000
AFIX   0
C98   1    0.648098    0.689653    1.155915    11.00000    0.02328    0.15716 =
         0.02744   -0.01508    0.00634   -0.02946
AFIX  23
H98A  2    0.650828    0.735010    1.185134    11.00000   -1.20000
H98B  2    0.590533    0.680877    1.159040    11.00000   -1.20000
AFIX   0
C99   1    0.771874    0.724895    1.078422    11.00000    0.01753    0.02813 =
         0.02574   -0.00749   -0.00266   -0.00386
AFIX  23
H99A  2    0.772857    0.771350    1.106925    11.00000   -1.20000
H99B  2    0.795049    0.737785    1.030743    11.00000   -1.20000
AFIX   0
C100  1    0.696660    0.544906    1.134656    11.00000    0.06198    0.09795 =
         0.06529    0.05021   -0.03189   -0.05303
AFIX  23
H10A  2    0.728800    0.497624    1.151352    11.00000   -1.20000
H10B  2    0.640352    0.532726    1.136236    11.00000   -1.20000
AFIX   0
C101  1    1.062102    0.686059    1.223906    11.00000    0.02749    0.05171 =
         0.02203    0.00752   -0.01312   -0.00529
AFIX 137
H10C  2    1.033424    0.732103    1.249615    11.00000   -1.50000
H10D  2    1.120189    0.691316    1.214070    11.00000   -1.50000
H10E  2    1.053773    0.637678    1.251104    11.00000   -1.50000
AFIX   0
C102  1    1.124277    0.584210    0.683389    11.00000    0.01615    0.03140 =
         0.02185   -0.01329   -0.00007   -0.00744
C103  1    1.133766    0.500789    0.577305    11.00000    0.02406    0.06775 =
         0.04346   -0.04288    0.00448   -0.00981
AFIX  13
H10F  2    1.171302    0.463651    0.545294    11.00000   -1.20000
AFIX   0
C104  1    1.046569    0.630980    0.586112    11.00000    0.03269    0.05262 =
         0.02285   -0.00854   -0.00867   -0.01279
AFIX  13
H10G  2    1.026492    0.678668    0.559946    11.00000   -1.20000
AFIX   0
C105  1    1.005272    0.516640    0.659616    11.00000    0.01996    0.03819 =
         0.03797   -0.02231    0.00271   -0.01204
AFIX  13
H10H  2    0.957970    0.489771    0.681898    11.00000   -1.20000
AFIX   0
C106  1    1.179683    0.525433    0.632946    11.00000    0.01955    0.05085 =
         0.03304   -0.02662    0.00371   -0.00368
AFIX  23
H10I  2    1.227567    0.550619    0.611108    11.00000   -1.20000
H10J  2    1.199144    0.477744    0.658482    11.00000   -1.20000
AFIX   0
C107  1    1.051459    0.541309    0.715403    11.00000    0.01941    0.02878 =
         0.02797   -0.01023    0.00237   -0.00605
AFIX  23
H10K  2    1.014223    0.576812    0.748129    11.00000   -1.20000
H10L  2    1.070886    0.493629    0.740967    11.00000   -1.20000
AFIX   0
C108  1    1.104365    0.573572    0.537277    11.00000    0.03409    0.08610 =
         0.02388   -0.02145    0.00039   -0.02023
AFIX  23
H10M  2    1.075812    0.557572    0.500928    11.00000   -1.20000
H10N  2    1.151261    0.600126    0.515297    11.00000   -1.20000
AFIX   0
C109  1    0.974770    0.588754    0.620007    11.00000    0.02246    0.04862 =
         0.03167   -0.01643   -0.00699   -0.00782
AFIX  23
H10O  2    0.936928    0.625364    0.651356    11.00000   -1.20000
H10P  2    0.945066    0.572381    0.584583    11.00000   -1.20000
AFIX   0
C110  1    1.092773    0.656369    0.641354    11.00000    0.02315    0.04215 =
         0.02097   -0.00588   -0.00404   -0.01373
AFIX  23
H11A  2    1.056288    0.694330    0.672415    11.00000   -1.20000
H11B  2    1.139158    0.683544    0.619213    11.00000   -1.20000
AFIX   0
C111  1    1.062417    0.458407    0.611120    11.00000    0.03355    0.04771 =
         0.05292   -0.03480   -0.00809   -0.00382
AFIX  23
H11C  2    1.082178    0.411208    0.637097    11.00000   -1.20000
H11D  2    1.033237    0.440774    0.575848    11.00000   -1.20000
AFIX   0
C112  1    1.394629    0.604742    0.761386    11.00000    0.01373    0.02824 =
         0.02748   -0.00102    0.00005   -0.00346
AFIX 137
H11E  2    1.422401    0.652471    0.756456    11.00000   -1.50000
H11F  2    1.412255    0.572200    0.720584    11.00000   -1.50000
H11G  2    1.407970    0.574297    0.801827    11.00000   -1.50000
AFIX   0
C113  1    0.732807    0.779606    0.895011    11.00000    0.01727    0.02893 =
         0.03309    0.00264   -0.00561   -0.00101
AFIX 137
H11H  2    0.682383    0.762740    0.919857    11.00000   -1.50000
H11I  2    0.724842    0.796916    0.848604    11.00000   -1.50000
H11J  2    0.747870    0.823614    0.919006    11.00000   -1.50000
AFIX   0
C114  1    0.778940    0.649491    0.853519    11.00000    0.02005    0.03065 =
         0.02505   -0.00778   -0.00658   -0.01067
AFIX  23
H11K  2    0.790221    0.660939    0.803776    11.00000   -1.20000
H11L  2    0.721093    0.641430    0.865858    11.00000   -1.20000
AFIX   0
C115  1    0.831919    0.576981    0.871306    11.00000    0.02575    0.02580 =
         0.02703   -0.00819   -0.00291   -0.01094
AFIX  23
H11M  2    0.815607    0.561631    0.919764    11.00000   -1.20000
H11N  2    0.826306    0.532404    0.842249    11.00000   -1.20000
AFIX   0
C116  1    0.968742    0.530810    0.884474    11.00000    0.02989    0.01901 =
         0.03521   -0.00337   -0.00270    0.00156
AFIX 137
H11O  2    0.965229    0.481702    0.861231    11.00000   -1.50000
H11P  2    0.953217    0.523514    0.933935    11.00000   -1.50000
H11Q  2    1.024498    0.544162    0.874701    11.00000   -1.50000
AFIX  66
PART 1
C201  1    0.904406    0.178781    0.477213    21.00000    0.12499    0.11376 =
         0.16782    0.04023   -0.06217   -0.02549
AFIX  43
H201  2    0.879149    0.231962    0.478387    21.00000   -1.20000
AFIX  65
C202  1    0.976816    0.158428    0.433458    21.00000    0.13014    0.11742 =
         0.16911    0.04032   -0.05850   -0.02564
AFIX  43
H202  2    1.001046    0.197699    0.404726    21.00000   -1.20000
AFIX  65
C203  1    1.013772    0.080616    0.431741    21.00000    0.13176    0.12005 =
         0.16947    0.03903   -0.05902   -0.02678
AFIX  43
H203  2    1.063260    0.066706    0.401836    21.00000   -1.20000
AFIX  65
C204  1    0.978319    0.023156    0.473780    21.00000    0.12828    0.12044 =
         0.16962    0.03541   -0.05893   -0.02624
AFIX  43
H204  2    1.003577   -0.030025    0.472606    21.00000   -1.20000
AFIX  65
C205  1    0.905910    0.043508    0.517536    21.00000    0.12073    0.11576 =
         0.16561    0.03507   -0.06378   -0.02599
AFIX  43
H205  2    0.881679    0.004236    0.546267    21.00000   -1.20000
AFIX  65
C206  1    0.868953    0.121320    0.519253    21.00000    0.12133    0.11354 =
         0.16652    0.03719   -0.06388   -0.02663
AFIX  43
H206  2    0.819464    0.135229    0.549158    21.00000   -1.20000
AFIX  66
PART 2
C211  1    0.844943    0.184245    0.526632   -21.00000    0.11760    0.10741 =
         0.16344    0.03977   -0.06558   -0.02741
AFIX  43
H211  2    0.818131    0.230027    0.507419   -21.00000   -1.20000
AFIX  65
C212  1    0.900820    0.192166    0.569834   -21.00000    0.11333    0.10169 =
         0.15560    0.03823   -0.06126   -0.02836
AFIX  43
H212  2    0.912197    0.243361    0.580148   -21.00000   -1.20000
AFIX  65
C213  1    0.940050    0.125180    0.597945   -21.00000    0.11438    0.10925 =
         0.15817    0.03310   -0.05894   -0.03170
AFIX  43
H213  2    0.978239    0.130594    0.627472   -21.00000   -1.20000
AFIX  65
C214  1    0.923403    0.050273    0.582854   -21.00000    0.11598    0.11255 =
         0.16063    0.03487   -0.06281   -0.02779
AFIX  43
H214  2    0.950216    0.004492    0.602067   -21.00000   -1.20000
AFIX  65
C215  1    0.867527    0.042352    0.539652   -21.00000    0.11846    0.11422 =
         0.16418    0.03466   -0.06424   -0.02885
AFIX  43
H215  2    0.856150   -0.008844    0.529338   -21.00000   -1.20000
AFIX  65
C216  1    0.828296    0.109337    0.511541   -21.00000    0.11705    0.11249 =
         0.16406    0.03687   -0.06989   -0.02570
AFIX  43
H216  2    0.790107    0.103922    0.482014   -21.00000   -1.20000
AFIX  66
PART 1
C301  1    0.661525    0.340277    0.962111    31.00000    0.15015    0.09318 =
         0.09090    0.03279   -0.02024   -0.02610
AFIX  43
H301  2    0.712465    0.353732    0.939753    31.00000   -1.20000
AFIX  65
C302  1    0.613279    0.301826    0.926473    31.00000    0.14953    0.08661 =
         0.08739    0.02934   -0.01767   -0.02645
AFIX  43
H302  2    0.631244    0.289002    0.879758    31.00000   -1.20000
AFIX  65
C303  1    0.538747    0.282139    0.959187    31.00000    0.14740    0.08559 =
         0.08817    0.02764   -0.02636   -0.02725
AFIX  43
H303  2    0.505772    0.255859    0.934830    31.00000   -1.20000
AFIX  65
C304  1    0.512461    0.300902    1.027538    31.00000    0.14863    0.09129 =
         0.09103    0.02576   -0.02832   -0.02973
AFIX  43
H304  2    0.461521    0.287446    1.049896    31.00000   -1.20000
AFIX  65
C305  1    0.560707    0.339353    1.063177    31.00000    0.15200    0.09412 =
         0.09195    0.02455   -0.02809   -0.02983
AFIX  43
H305  2    0.542741    0.352176    1.109892    31.00000   -1.20000
AFIX  65
C306  1    0.635239    0.359040    1.030464    31.00000    0.15118    0.09459 =
         0.09242    0.02679   -0.02569   -0.03078
AFIX  43
H306  2    0.668213    0.385320    1.054821    31.00000   -1.20000
AFIX  66
PART 2
C311  1    0.631592    0.374611    0.964229   -31.00000    0.15485    0.09645 =
         0.09333    0.02872   -0.02001   -0.02746
AFIX  43
H311  2    0.676140    0.360803    0.929037   -31.00000   -1.20000
AFIX  65
C312  1    0.591899    0.451398    0.967398   -31.00000    0.16093    0.09823 =
         0.09883    0.02639   -0.02129   -0.02707
AFIX  43
H312  2    0.609318    0.490069    0.934373   -31.00000   -1.20000
AFIX  65
C313  1    0.526720    0.471602    1.018889   -31.00000    0.15918    0.09717 =
         0.09954    0.02545   -0.02758   -0.02972
AFIX  43
H313  2    0.499591    0.524082    1.021055   -31.00000   -1.20000
AFIX  65
C314  1    0.501233    0.415019    1.067210   -31.00000    0.15409    0.09511 =
         0.09488    0.02556   -0.03202   -0.02857
AFIX  43
H314  2    0.456686    0.428828    1.102402   -31.00000   -1.20000
AFIX  65
C315  1    0.540925    0.338233    1.064041   -31.00000    0.15191    0.09378 =
         0.09228    0.02502   -0.02809   -0.03021
AFIX  43
H315  2    0.523506    0.299562    1.097067   -31.00000   -1.20000
AFIX  65
C316  1    0.606105    0.318028    1.012551   -31.00000    0.15297    0.09548 =
         0.09306    0.02721   -0.02418   -0.02938
AFIX  43
H316  2    0.633233    0.265548    1.010386   -31.00000   -1.20000
HKLF 4
 
REM  SF1318 in P-1, FRANKE/MEYER, [(SeH)U((Ad_ArO)3N)]*C6H6
REM R1 =  0.0354 for  20123 Fo > 4sig(Fo)  and  0.0463 for all  24462 data
REM   1371 parameters refined using    252 restraints
 
END  
     
WGHT      0.0282     24.9799 
REM Highest difference peak  4.391,  deepest hole -1.842,  1-sigma level  0.118
Q1    1   0.5540  0.7332  0.6429  11.00000  0.05    4.39
Q2    1   0.9509  0.7005  0.8985  11.00000  0.05    3.42
Q3    1   0.9090  0.7282  0.7636  11.00000  0.05    1.37
Q4    1   0.5787  0.7730  0.6019  11.00000  0.05    1.17
Q5    1   0.7780  0.1309  0.5567  11.00000  0.05    1.02
Q6    1   0.9800  0.7359  0.8513  11.00000  0.05    0.93
Q7    1   0.6167  0.7019  0.7391  11.00000  0.05    0.91
Q8    1   0.9592  0.2220  0.5378  11.00000  0.05    0.90
Q9    1   0.6572  0.3193  0.9457  11.00000  0.05    0.86
Q10   1   0.8071  0.9588  0.3641  11.00000  0.05    0.83
Q11   1   0.7211  0.8763  0.3238  11.00000  0.05    0.82
Q12   1   0.8592  0.8192  0.3438  11.00000  0.05    0.82
Q13   1   0.6828  0.6767  1.1973  11.00000  0.05    0.81
Q14   1   0.8777 -0.0170  0.5672  11.00000  0.05    0.79
Q15   1   0.8032  0.2095  0.5588  11.00000  0.05    0.78
Q16   1   0.7757  0.6896  1.1926  11.00000  0.05    0.78
Q17   1   0.8011  0.8764  0.3272  11.00000  0.05    0.77
Q18   1   0.9404  0.1581  0.4367  11.00000  0.05    0.76
Q19   1   0.9852  0.2043  0.4783  11.00000  0.05    0.75
Q20   1   0.7673  0.9343  0.4474  11.00000  0.05    0.74


;


# start Validation Reply Form
_vrf_PLAT220_sf1318              
;
PROBLEM: Large Non-Solvent    C     Ueq(max)/Ueq(min) ...        4.3 Ratio 
RESPONSE: This is caused by a vibrating adamantyl group (C91 to C100).
;
_vrf_PLAT232_sf1318              
;
PROBLEM: Hirshfeld Test Diff (M-X)  U1     --  Se1     ..       12.0 su    
RESPONSE: This is caused by vibration of the terminal SeH group.
;
_vrf_PLAT910_sf1318              
;
PROBLEM: Missing # of FCF Reflections Below Th(Min) .....         21 Why ? 
RESPONSE: The data collection strategy used was intended to collect fully 
complete data to 2Th=54deg. Please refer to the completeness statistics.
;
_database_code_depnum_ccdc_archive 'CCDC 1020772'
#######################################################################
#
#                 Cambridge Crystallographic Data Centre
#                                CCDC 
# 
#######################################################################
# 
#  This CIF contains data from an original supplementary publication
#  deposited with the CCDC, and may include chemical, crystal,
#  experimental, refinement, atomic coordinates,
#  anisotropic displacement parameters and molecular geometry data,
#  as required by the journal to which it was submitted.
#
#  This CIF is provided on the understanding that it is used for bona
#  fide research purposes only. It may contain copyright material
#  of the CCDC or of third parties, and may not be copied or further
#  disseminated in any form, whether machine-readable or not,
#  except for the purpose of generating routine backup copies
#  on your local computer system.
# 
#  For further information on the CCDC, data deposition and
#  data retrieval see:
#                         www.ccdc.cam.ac.uk
#
#  Bona fide researchers may freely download Mercury and enCIFer
#  from this site to visualise CIF-encoded structures and 
#  to carry out CIF format checking respectively.
#
data_sf1405

_audit_creation_method           SHELXL-97
_chemical_name_systematic        
; 
 ? 
;
_chemical_name_common            ?
_chemical_melting_point          ?
_chemical_formula_moiety         'C58 H77 N O5 Te U'
_chemical_formula_sum            'C58 H77 N O5 Te U'
_chemical_formula_weight         1233.84

loop_
_atom_type_symbol
_atom_type_description
_atom_type_scat_dispersion_real
_atom_type_scat_dispersion_imag
_atom_type_scat_source
C C 0.0033 0.0016 'International Tables Vol C Tables 4.2.6.8 and 6.1.1.4'
H H 0.0000 0.0000 'International Tables Vol C Tables 4.2.6.8 and 6.1.1.4'
N N 0.0061 0.0033 'International Tables Vol C Tables 4.2.6.8 and 6.1.1.4'
O O 0.0106 0.0060 'International Tables Vol C Tables 4.2.6.8 and 6.1.1.4'
Te Te -0.5308 1.6751 'International Tables Vol C Tables 4.2.6.8 and 6.1.1.4'
U U -9.6767 9.6646 'International Tables Vol C Tables 4.2.6.8 and 6.1.1.4'

_symmetry_cell_setting           triclinic
_symmetry_space_group_name_H-M   P-1
_symmetry_space_group_name_Hall  -P1


loop_
_symmetry_equiv_pos_as_xyz
'x, y, z'
'-x, -y, -z'

_cell_length_a                   11.2439(15)
_cell_length_b                   12.9994(17)
_cell_length_c                   18.636(3)
_cell_angle_alpha                102.273(4)
_cell_angle_beta                 101.519(4)
_cell_angle_gamma                100.806(4)
_cell_volume                     2531.8(6)
_cell_formula_units_Z            2
_cell_measurement_temperature    100(2)
_cell_measurement_reflns_used    9725
_cell_measurement_theta_min      2.46
_cell_measurement_theta_max      29.66

_exptl_crystal_description       block
_exptl_crystal_colour            green
_exptl_crystal_size_max          0.45
_exptl_crystal_size_mid          0.20
_exptl_crystal_size_min          0.16
_exptl_crystal_density_meas      ?
_exptl_crystal_density_diffrn    1.618
_exptl_crystal_density_method    'not measured'
_exptl_crystal_F_000             1232
_exptl_absorpt_coefficient_mu    3.820
_exptl_absorpt_correction_type   multi-scan
_exptl_absorpt_correction_T_min  0.522
_exptl_absorpt_correction_T_max  0.746
_exptl_absorpt_process_details   'SADABS, Bruker-AXS, 2008'

_exptl_special_details           
; 
 ? 
;

_diffrn_ambient_temperature      100(2)
_diffrn_radiation_wavelength     0.71073
_diffrn_radiation_type           MoK\a
_diffrn_radiation_source         'fine-focus sealed tube'
_diffrn_radiation_monochromator  graphite
_diffrn_measurement_device_type  'Bruker Smart APEX II'
_diffrn_measurement_method       '\f and \w scans'
_diffrn_detector_area_resol_mean 83.33
_diffrn_standards_number         ?
_diffrn_standards_interval_count ?
_diffrn_standards_interval_time  ?
_diffrn_standards_decay_%        ?
_diffrn_reflns_number            152787
_diffrn_reflns_av_R_equivalents  0.0310
_diffrn_reflns_av_sigmaI/netI    0.0135
_diffrn_reflns_limit_h_min       -15
_diffrn_reflns_limit_h_max       15
_diffrn_reflns_limit_k_min       -17
_diffrn_reflns_limit_k_max       17
_diffrn_reflns_limit_l_min       -25
_diffrn_reflns_limit_l_max       25
_diffrn_reflns_theta_min         2.20
_diffrn_reflns_theta_max         28.70
_reflns_number_total             13024
_reflns_number_gt                12668
_reflns_threshold_expression     >2sigma(I)

_computing_data_collection       'Bruker APEX2'
_computing_cell_refinement       'Bruker SAINT'
_computing_data_reduction        'Bruker SAINT'
_computing_structure_solution    'SHELXTL 6.12 (Bruker AXS, 2002)'
_computing_structure_refinement  'SHELXTL 6.12 (Bruker AXS, 2002)'
_computing_molecular_graphics    'SHELXTL 6.12 (Bruker AXS, 2002)'
_computing_publication_material  'SHELXTL 6.12 (Bruker AXS, 2002)'

_refine_special_details          
; 
 Refinement of F^2^ against ALL reflections.  The weighted R-factor wR and 
 goodness of fit S are based on F^2^, conventional R-factors R are based 
 on F, with F set to zero for negative F^2^. The threshold expression of 
 F^2^ > 2sigma(F^2^) is used only for calculating R-factors(gt) etc. and is 
 not relevant to the choice of reflections for refinement.  R-factors based 
 on F^2^ are statistically about twice as large as those based on F, and R- 
 factors based on ALL data will be even larger. 

 Treatment of hydrogen atoms: The tentative position of the Te bound
 hydrogen H1 was taken from a difference fourier and it was subsequently
 treated using a riding model. All other hydrogen atoms were placed in
 positions of optimized geometry. The isotropic displacement parameters of
 all H atoms were tied to those of their corresponding carrier atoms by a
 factor of 1.2 or 1.5.
;

_refine_ls_structure_factor_coef Fsqd
_refine_ls_matrix_type           full
_refine_ls_weighting_scheme      calc
_refine_ls_weighting_details     
'calc w=1/[\s^2^(Fo^2^)+(0.0218P)^2^+4.5803P] where P=(Fo^2^+2Fc^2^)/3'
_atom_sites_solution_primary     direct
_atom_sites_solution_secondary   difmap
_atom_sites_solution_hydrogens   mixed
_refine_ls_hydrogen_treatment    constr
_refine_ls_extinction_method     none
_refine_ls_extinction_coef       ?
_refine_ls_number_reflns         13024
_refine_ls_number_parameters     600
_refine_ls_number_restraints     0
_refine_ls_R_factor_all          0.0215
_refine_ls_R_factor_gt           0.0205
_refine_ls_wR_factor_ref         0.0518
_refine_ls_wR_factor_gt          0.0514
_refine_ls_goodness_of_fit_ref   1.076
_refine_ls_restrained_S_all      1.076
_refine_ls_shift/su_max          0.003
_refine_ls_shift/su_mean         0.000

loop_
_atom_site_label
_atom_site_type_symbol
_atom_site_fract_x
_atom_site_fract_y
_atom_site_fract_z
_atom_site_U_iso_or_equiv
_atom_site_adp_type
_atom_site_occupancy
_atom_site_symmetry_multiplicity
_atom_site_calc_flag
_atom_site_refinement_flags
_atom_site_disorder_assembly
_atom_site_disorder_group
U1 U 0.286853(7) 0.804513(6) 0.194593(4) 0.01153(3) Uani 1 1 d . . .
Te1 Te 0.005757(14) 0.811239(14) 0.154480(10) 0.02435(4) Uani 1 1 d . . .
H1 H -0.0838 0.7585 0.1426 0.037 Uiso 1 1 d R . .
O1 O 0.26028(14) 0.65068(12) 0.22057(9) 0.0137(3) Uani 1 1 d . . .
O2 O 0.36048(14) 0.88134(13) 0.31163(9) 0.0156(3) Uani 1 1 d . . .
O3 O 0.38624(14) 0.92395(12) 0.15108(9) 0.0147(3) Uani 1 1 d . . .
O4 O 0.24486(17) 0.69311(14) 0.06060(10) 0.0226(3) Uani 1 1 d . . .
O5 O 0.3249(2) 0.51781(17) -0.01091(12) 0.0353(5) Uani 1 1 d . . .
N1 N 0.51014(16) 0.77529(14) 0.21888(10) 0.0122(3) Uani 1 1 d . . .
C1 C 0.5026(2) 0.65609(17) 0.20832(12) 0.0143(4) Uani 1 1 d . . .
H1A H 0.5876 0.6443 0.2108 0.017 Uiso 1 1 calc R . .
H1B H 0.4501 0.6170 0.1569 0.017 Uiso 1 1 calc R . .
C2 C 0.4504(2) 0.60634(16) 0.26483(12) 0.0139(4) Uani 1 1 d . . .
C3 C 0.32607(19) 0.60390(16) 0.26840(12) 0.0128(4) Uani 1 1 d . . .
C4 C 0.27374(19) 0.55443(16) 0.31908(12) 0.0133(4) Uani 1 1 d . . .
C5 C 0.3514(2) 0.50819(19) 0.36459(13) 0.0186(4) Uani 1 1 d . . .
H5 H 0.3182 0.4742 0.3991 0.022 Uiso 1 1 calc R . .
C6 C 0.4752(2) 0.50929(19) 0.36208(14) 0.0199(4) Uani 1 1 d . . .
C7 C 0.5230(2) 0.55960(18) 0.31171(13) 0.0170(4) Uani 1 1 d . . .
H7 H 0.6071 0.5621 0.3093 0.020 Uiso 1 1 calc R . .
C8 C 0.58951(19) 0.83490(17) 0.29636(12) 0.0134(4) Uani 1 1 d . . .
H8A H 0.6780 0.8389 0.2955 0.016 Uiso 1 1 calc R . .
H8B H 0.5701 0.7910 0.3318 0.016 Uiso 1 1 calc R . .
C9 C 0.57773(19) 0.94841(17) 0.32862(12) 0.0122(4) Uani 1 1 d . . .
C10 C 0.46368(19) 0.96579(17) 0.34280(12) 0.0123(4) Uani 1 1 d . . .
C11 C 0.45559(19) 1.06600(17) 0.38640(12) 0.0138(4) Uani 1 1 d . . .
C12 C 0.5650(2) 1.14858(17) 0.41077(13) 0.0175(4) Uani 1 1 d . . .
H12 H 0.5629 1.2170 0.4404 0.021 Uiso 1 1 calc R . .
C13 C 0.6775(2) 1.13558(18) 0.39373(13) 0.0174(4) Uani 1 1 d . . .
C14 C 0.68293(19) 1.03463(18) 0.35350(12) 0.0153(4) Uani 1 1 d . . .
H14 H 0.7596 1.0242 0.3428 0.018 Uiso 1 1 calc R . .
C15 C 0.5692(2) 0.80626(17) 0.15894(12) 0.0148(4) Uani 1 1 d . . .
H15A H 0.5126 0.7663 0.1088 0.018 Uiso 1 1 calc R . .
H15B H 0.6477 0.7815 0.1625 0.018 Uiso 1 1 calc R . .
C16 C 0.5988(2) 0.92480(17) 0.16171(12) 0.0141(4) Uani 1 1 d . . .
C17 C 0.50306(19) 0.97978(17) 0.15312(12) 0.0133(4) Uani 1 1 d . . .
C18 C 0.5281(2) 1.08767(17) 0.14692(12) 0.0139(4) Uani 1 1 d . . .
C19 C 0.6535(2) 1.13750(18) 0.15455(13) 0.0164(4) Uani 1 1 d . . .
H19 H 0.6733 1.2110 0.1525 0.020 Uiso 1 1 calc R . .
C20 C 0.7508(2) 1.08504(19) 0.16492(13) 0.0170(4) Uani 1 1 d . . .
C21 C 0.7216(2) 0.97733(18) 0.16751(12) 0.0160(4) Uani 1 1 d . . .
H21 H 0.7858 0.9393 0.1733 0.019 Uiso 1 1 calc R . .
C22 C 0.13756(19) 0.54871(17) 0.32271(12) 0.0132(4) Uani 1 1 d . . .
C23 C -0.0274(2) 0.6543(2) 0.34220(17) 0.0263(5) Uani 1 1 d . . .
H23 H -0.0429 0.7287 0.3535 0.032 Uiso 1 1 calc R . .
C24 C -0.0351(2) 0.48470(19) 0.38487(13) 0.0181(4) Uani 1 1 d . . .
H24 H -0.0544 0.4479 0.4246 0.022 Uiso 1 1 calc R . .
C25 C -0.0887(2) 0.4742(2) 0.24664(14) 0.0258(5) Uani 1 1 d . . .
H25 H -0.1438 0.4312 0.1960 0.031 Uiso 1 1 calc R . .
C26 C 0.1115(2) 0.66268(18) 0.34256(14) 0.0200(4) Uani 1 1 d . . .
H26A H 0.1646 0.7043 0.3933 0.024 Uiso 1 1 calc R . .
H26B H 0.1332 0.7021 0.3052 0.024 Uiso 1 1 calc R . .
C27 C 0.0488(2) 0.4814(2) 0.24527(13) 0.0208(5) Uani 1 1 d . . .
H27A H 0.0676 0.5156 0.2049 0.025 Uiso 1 1 calc R . .
H27B H 0.0630 0.4074 0.2335 0.025 Uiso 1 1 calc R . .
C28 C -0.0591(2) 0.5978(2) 0.40288(15) 0.0243(5) Uani 1 1 d . . .
H28A H -0.0066 0.6404 0.4536 0.029 Uiso 1 1 calc R . .
H28B H -0.1479 0.5925 0.4034 0.029 Uiso 1 1 calc R . .
C29 C -0.1198(2) 0.4189(2) 0.30759(14) 0.0242(5) Uani 1 1 d . . .
H29A H -0.2085 0.4141 0.3082 0.029 Uiso 1 1 calc R . .
H29B H -0.1070 0.3444 0.2962 0.029 Uiso 1 1 calc R . .
C30 C 0.1024(2) 0.49168(18) 0.38311(13) 0.0173(4) Uani 1 1 d . . .
H30A H 0.1165 0.4176 0.3717 0.021 Uiso 1 1 calc R . .
H30B H 0.1572 0.5323 0.4336 0.021 Uiso 1 1 calc R . .
C31 C -0.1101(2) 0.5879(2) 0.26387(17) 0.0301(6) Uani 1 1 d . . .
H31A H -0.1992 0.5838 0.2631 0.036 Uiso 1 1 calc R . .
H31B H -0.0898 0.6238 0.2246 0.036 Uiso 1 1 calc R . .
C32 C 0.5543(3) 0.4551(3) 0.41040(18) 0.0335(6) Uani 1 1 d . . .
H32A H 0.5100 0.4317 0.4466 0.050 Uiso 1 1 calc R . .
H32B H 0.6340 0.5066 0.4381 0.050 Uiso 1 1 calc R . .
H32C H 0.5701 0.3920 0.3779 0.050 Uiso 1 1 calc R . .
C33 C 0.3344(2) 1.08344(17) 0.40709(13) 0.0144(4) Uani 1 1 d . . .
C34 C 0.2297(3) 1.2127(2) 0.4795(2) 0.0422(9) Uani 1 1 d . . .
H34 H 0.2443 1.2867 0.5139 0.051 Uiso 1 1 calc R . .
C35 C 0.1616(2) 1.01515(19) 0.46639(13) 0.0177(4) Uani 1 1 d . . .
H35 H 0.1309 0.9592 0.4922 0.021 Uiso 1 1 calc R . .
C36 C 0.1096(2) 1.0886(3) 0.35422(16) 0.0321(6) Uani 1 1 d . . .
H36 H 0.0453 1.0809 0.3065 0.039 Uiso 1 1 calc R . .
C37 C 0.3532(3) 1.1965(2) 0.4608(2) 0.0370(7) Uani 1 1 d . . .
H37A H 0.4163 1.2043 0.5082 0.044 Uiso 1 1 calc R . .
H37B H 0.3850 1.2530 0.4365 0.044 Uiso 1 1 calc R . .
C38 C 0.2332(2) 1.0741(2) 0.33509(15) 0.0256(5) Uani 1 1 d . . .
H38A H 0.2627 1.1302 0.3098 0.031 Uiso 1 1 calc R . .
H38B H 0.2190 1.0022 0.2994 0.031 Uiso 1 1 calc R . .
C39 C 0.1819(2) 1.1277(2) 0.51875(15) 0.0295(6) Uani 1 1 d . . .
H39A H 0.1022 1.1379 0.5307 0.035 Uiso 1 1 calc R . .
H39B H 0.2435 1.1357 0.5669 0.035 Uiso 1 1 calc R . .
C40 C 0.0643(2) 1.0028(2) 0.39352(13) 0.0217(5) Uani 1 1 d . . .
H40A H -0.0160 1.0111 0.4053 0.026 Uiso 1 1 calc R . .
H40B H 0.0503 0.9296 0.3595 0.026 Uiso 1 1 calc R . .
C41 C 0.2855(2) 0.99947(18) 0.44831(12) 0.0156(4) Uani 1 1 d . . .
H41A H 0.2727 0.9253 0.4159 0.019 Uiso 1 1 calc R . .
H41B H 0.3484 1.0077 0.4960 0.019 Uiso 1 1 calc R . .
C42 C 0.1321(3) 1.2014(3) 0.4065(2) 0.0483(10) Uani 1 1 d . . .
H42A H 0.0530 1.2129 0.4186 0.058 Uiso 1 1 calc R . .
H42B H 0.1620 1.2569 0.3810 0.058 Uiso 1 1 calc R . .
C43 C 0.7916(2) 1.2286(2) 0.42143(17) 0.0268(5) Uani 1 1 d . . .
H43A H 0.7669 1.2964 0.4379 0.040 Uiso 1 1 calc R . .
H43B H 0.8330 1.2330 0.3802 0.040 Uiso 1 1 calc R . .
H43C H 0.8494 1.2169 0.4641 0.040 Uiso 1 1 calc R . .
C44 C 0.4242(2) 1.14600(17) 0.12693(12) 0.0139(4) Uani 1 1 d . . .
C45 C 0.2321(2) 1.1364(2) 0.02524(13) 0.0204(4) Uani 1 1 d . . .
H45 H 0.1780 1.0939 -0.0258 0.025 Uiso 1 1 calc R . .
C46 C 0.3685(2) 1.31712(19) 0.10055(15) 0.0218(5) Uani 1 1 d . . .
H46 H 0.4044 1.3925 0.0985 0.026 Uiso 1 1 calc R . .
C47 C 0.2361(2) 1.20597(19) 0.16206(13) 0.0193(4) Uani 1 1 d . . .
H47 H 0.1846 1.2080 0.2001 0.023 Uiso 1 1 calc R . .
C48 C 0.3389(2) 1.08246(19) 0.04788(12) 0.0177(4) Uani 1 1 d . . .
H48A H 0.3891 1.0797 0.0098 0.021 Uiso 1 1 calc R . .
H48B H 0.3037 1.0071 0.0487 0.021 Uiso 1 1 calc R . .
C49 C 0.3442(2) 1.15306(18) 0.18560(12) 0.0166(4) Uani 1 1 d . . .
H49A H 0.3098 1.0793 0.1898 0.020 Uiso 1 1 calc R . .
H49B H 0.3975 1.1963 0.2359 0.020 Uiso 1 1 calc R . .
C50 C 0.2866(2) 1.2522(2) 0.02247(14) 0.0236(5) Uani 1 1 d . . .
H50A H 0.3371 1.2506 -0.0154 0.028 Uiso 1 1 calc R . .
H50B H 0.2180 1.2871 0.0072 0.028 Uiso 1 1 calc R . .
C51 C 0.2896(2) 1.32167(19) 0.15886(15) 0.0228(5) Uani 1 1 d . . .
H51A H 0.3421 1.3650 0.2094 0.027 Uiso 1 1 calc R . .
H51B H 0.2207 1.3565 0.1441 0.027 Uiso 1 1 calc R . .
C52 C 0.4754(2) 1.26303(19) 0.12333(15) 0.0203(4) Uani 1 1 d . . .
H52A H 0.5295 1.3059 0.1735 0.024 Uiso 1 1 calc R . .
H52B H 0.5269 1.2620 0.0860 0.024 Uiso 1 1 calc R . .
C53 C 0.1539(2) 1.1398(2) 0.08388(14) 0.0210(5) Uani 1 1 d . . .
H53A H 0.1185 1.0651 0.0860 0.025 Uiso 1 1 calc R . .
H53B H 0.0837 1.1732 0.0689 0.025 Uiso 1 1 calc R . .
C54 C 0.8837(2) 1.1423(2) 0.17123(17) 0.0264(5) Uani 1 1 d . . .
H54A H 0.9310 1.1636 0.2245 0.040 Uiso 1 1 calc R . .
H54B H 0.8840 1.2070 0.1522 0.040 Uiso 1 1 calc R . .
H54C H 0.9226 1.0933 0.1411 0.040 Uiso 1 1 calc R . .
C55 C 0.2281(4) 0.7455(2) -0.00047(16) 0.0387(7) Uani 1 1 d . . .
H55A H 0.2598 0.7091 -0.0417 0.058 Uiso 1 1 calc R . .
H55B H 0.2741 0.8218 0.0181 0.058 Uiso 1 1 calc R . .
H55C H 0.1390 0.7412 -0.0193 0.058 Uiso 1 1 calc R . .
C56 C 0.1714(3) 0.5835(2) 0.03927(16) 0.0292(6) Uani 1 1 d . . .
H56A H 0.0817 0.5840 0.0279 0.035 Uiso 1 1 calc R . .
H56B H 0.1888 0.5512 0.0827 0.035 Uiso 1 1 calc R . .
C57 C 0.1965(3) 0.5147(2) -0.02736(16) 0.0299(6) Uani 1 1 d . . .
H57A H 0.1469 0.4393 -0.0381 0.036 Uiso 1 1 calc R . .
H57B H 0.1729 0.5422 -0.0725 0.036 Uiso 1 1 calc R . .
C58 C 0.3564(3) 0.4606(3) -0.07645(19) 0.0395(7) Uani 1 1 d . . .
H58A H 0.3025 0.3870 -0.0949 0.059 Uiso 1 1 calc R . .
H58B H 0.4440 0.4569 -0.0630 0.059 Uiso 1 1 calc R . .
H58C H 0.3442 0.4989 -0.1163 0.059 Uiso 1 1 calc R . .

loop_
_atom_site_aniso_label
_atom_site_aniso_U_11
_atom_site_aniso_U_22
_atom_site_aniso_U_33
_atom_site_aniso_U_23
_atom_site_aniso_U_13
_atom_site_aniso_U_12
U1 0.00973(4) 0.01253(4) 0.01371(4) 0.00550(3) 0.00383(3) 0.00265(3)
Te1 0.01449(7) 0.02947(8) 0.02901(8) 0.00824(7) 0.00210(6) 0.00795(6)
O1 0.0130(7) 0.0146(7) 0.0154(7) 0.0069(6) 0.0048(5) 0.0035(5)
O2 0.0102(7) 0.0163(7) 0.0178(7) -0.0006(6) 0.0052(6) 0.0011(6)
O3 0.0118(7) 0.0158(7) 0.0186(7) 0.0085(6) 0.0049(6) 0.0027(6)
O4 0.0298(9) 0.0180(8) 0.0180(8) 0.0012(6) 0.0094(7) 0.0010(7)
O5 0.0393(11) 0.0349(11) 0.0346(11) 0.0042(9) 0.0155(9) 0.0146(9)
N1 0.0128(8) 0.0128(8) 0.0142(8) 0.0056(6) 0.0067(6) 0.0049(6)
C1 0.0159(9) 0.0117(9) 0.0178(10) 0.0042(8) 0.0084(8) 0.0049(7)
C2 0.0162(10) 0.0102(9) 0.0174(10) 0.0041(7) 0.0074(8) 0.0042(7)
C3 0.0152(9) 0.0099(8) 0.0137(9) 0.0029(7) 0.0041(7) 0.0039(7)
C4 0.0133(9) 0.0110(9) 0.0161(9) 0.0035(7) 0.0050(7) 0.0024(7)
C5 0.0183(10) 0.0197(10) 0.0221(11) 0.0118(9) 0.0079(8) 0.0049(8)
C6 0.0180(10) 0.0211(11) 0.0259(12) 0.0140(9) 0.0066(9) 0.0071(9)
C7 0.0130(9) 0.0169(10) 0.0245(11) 0.0084(8) 0.0072(8) 0.0056(8)
C8 0.0123(9) 0.0142(9) 0.0147(9) 0.0043(7) 0.0034(7) 0.0048(7)
C9 0.0119(9) 0.0133(9) 0.0130(9) 0.0047(7) 0.0043(7) 0.0042(7)
C10 0.0102(9) 0.0137(9) 0.0144(9) 0.0052(7) 0.0044(7) 0.0026(7)
C11 0.0127(9) 0.0137(9) 0.0172(10) 0.0056(8) 0.0068(7) 0.0037(7)
C12 0.0178(10) 0.0117(9) 0.0243(11) 0.0037(8) 0.0091(8) 0.0032(8)
C13 0.0137(10) 0.0145(10) 0.0238(11) 0.0056(8) 0.0066(8) 0.0001(8)
C14 0.0110(9) 0.0184(10) 0.0191(10) 0.0075(8) 0.0062(8) 0.0043(8)
C15 0.0166(10) 0.0159(9) 0.0166(10) 0.0064(8) 0.0106(8) 0.0060(8)
C16 0.0159(10) 0.0163(10) 0.0133(9) 0.0073(8) 0.0071(7) 0.0043(8)
C17 0.0122(9) 0.0169(10) 0.0123(9) 0.0058(7) 0.0050(7) 0.0026(7)
C18 0.0152(10) 0.0169(10) 0.0129(9) 0.0076(8) 0.0061(7) 0.0044(8)
C19 0.0169(10) 0.0165(10) 0.0184(10) 0.0079(8) 0.0073(8) 0.0030(8)
C20 0.0138(10) 0.0206(10) 0.0189(10) 0.0083(8) 0.0067(8) 0.0033(8)
C21 0.0146(10) 0.0213(10) 0.0173(10) 0.0090(8) 0.0086(8) 0.0068(8)
C22 0.0129(9) 0.0124(9) 0.0153(9) 0.0042(7) 0.0060(7) 0.0025(7)
C23 0.0267(12) 0.0205(11) 0.0428(15) 0.0137(11) 0.0228(11) 0.0109(10)
C24 0.0182(10) 0.0194(10) 0.0178(10) 0.0065(8) 0.0085(8) 0.0006(8)
C25 0.0170(11) 0.0383(14) 0.0189(11) 0.0085(10) 0.0040(9) -0.0016(10)
C26 0.0223(11) 0.0129(10) 0.0293(12) 0.0065(9) 0.0145(9) 0.0051(8)
C27 0.0170(10) 0.0260(11) 0.0168(10) 0.0039(9) 0.0059(8) -0.0010(9)
C28 0.0227(11) 0.0223(11) 0.0305(13) 0.0040(10) 0.0177(10) 0.0034(9)
C29 0.0193(11) 0.0269(12) 0.0226(12) 0.0047(9) 0.0079(9) -0.0044(9)
C30 0.0179(10) 0.0180(10) 0.0191(10) 0.0091(8) 0.0078(8) 0.0035(8)
C31 0.0179(11) 0.0458(16) 0.0372(15) 0.0253(13) 0.0126(10) 0.0110(11)
C32 0.0220(12) 0.0455(16) 0.0486(17) 0.0357(14) 0.0125(12) 0.0151(12)
C33 0.0132(9) 0.0125(9) 0.0209(10) 0.0049(8) 0.0096(8) 0.0045(7)
C34 0.0323(15) 0.0171(12) 0.078(2) -0.0062(13) 0.0365(16) 0.0037(11)
C35 0.0155(10) 0.0251(11) 0.0178(10) 0.0103(9) 0.0088(8) 0.0069(8)
C36 0.0239(12) 0.0627(19) 0.0329(14) 0.0341(14) 0.0185(11) 0.0289(13)
C37 0.0263(13) 0.0155(11) 0.067(2) -0.0061(12) 0.0296(14) 0.0007(10)
C38 0.0220(11) 0.0454(15) 0.0271(12) 0.0261(11) 0.0161(10) 0.0206(11)
C39 0.0193(11) 0.0408(15) 0.0241(12) -0.0054(11) 0.0108(10) 0.0068(11)
C40 0.0121(10) 0.0340(13) 0.0199(11) 0.0069(9) 0.0060(8) 0.0059(9)
C41 0.0150(9) 0.0209(10) 0.0154(10) 0.0094(8) 0.0071(8) 0.0063(8)
C42 0.0477(18) 0.0422(17) 0.098(3) 0.0494(19) 0.057(2) 0.0371(15)
C43 0.0175(11) 0.0176(11) 0.0421(15) 0.0030(10) 0.0112(10) -0.0020(9)
C44 0.0143(9) 0.0152(9) 0.0152(9) 0.0067(8) 0.0066(7) 0.0042(7)
C45 0.0216(11) 0.0243(11) 0.0167(10) 0.0067(9) 0.0021(8) 0.0099(9)
C46 0.0215(11) 0.0183(10) 0.0317(13) 0.0142(9) 0.0100(9) 0.0071(9)
C47 0.0222(11) 0.0219(11) 0.0212(11) 0.0098(9) 0.0126(9) 0.0108(9)
C48 0.0206(10) 0.0202(10) 0.0144(10) 0.0060(8) 0.0047(8) 0.0079(8)
C49 0.0195(10) 0.0198(10) 0.0153(10) 0.0081(8) 0.0088(8) 0.0078(8)
C50 0.0274(12) 0.0297(12) 0.0238(12) 0.0178(10) 0.0103(10) 0.0144(10)
C51 0.0272(12) 0.0182(11) 0.0262(12) 0.0059(9) 0.0087(10) 0.0110(9)
C52 0.0180(10) 0.0178(10) 0.0294(12) 0.0122(9) 0.0087(9) 0.0048(8)
C53 0.0158(10) 0.0226(11) 0.0282(12) 0.0114(9) 0.0066(9) 0.0067(9)
C54 0.0154(11) 0.0259(12) 0.0430(15) 0.0167(11) 0.0113(10) 0.0038(9)
C55 0.066(2) 0.0279(14) 0.0198(13) 0.0063(11) 0.0073(13) 0.0082(14)
C56 0.0291(13) 0.0238(12) 0.0276(13) 0.0004(10) 0.0072(10) -0.0039(10)
C57 0.0344(14) 0.0245(12) 0.0255(13) -0.0015(10) 0.0067(11) 0.0036(11)
C58 0.0469(18) 0.0377(16) 0.0390(16) 0.0057(13) 0.0214(14) 0.0157(14)

_geom_special_details            
; 
 All esds (except the esd in the dihedral angle between two l.s. planes) 
 are estimated using the full covariance matrix.  The cell esds are taken 
 into account individually in the estimation of esds in distances, angles 
 and torsion angles; correlations between esds in cell parameters are only 
 used when they are defined by crystal symmetry.  An approximate (isotropic) 
 treatment of cell esds is used for estimating esds involving l.s. planes. 
;

loop_
_geom_bond_atom_site_label_1
_geom_bond_atom_site_label_2
_geom_bond_distance
_geom_bond_site_symmetry_2
_geom_bond_publ_flag
U1 O2 2.1172(16) . ?
U1 O3 2.1362(15) . ?
U1 O1 2.1373(15) . ?
U1 O4 2.5082(17) . ?
U1 N1 2.5747(18) . ?
U1 Te1 3.1215(4) . ?
Te1 H1 1.0582 . ?
O1 C3 1.359(2) . ?
O2 C10 1.368(2) . ?
O3 C17 1.365(2) . ?
O4 C56 1.435(3) . ?
O4 C55 1.445(3) . ?
O5 C57 1.406(4) . ?
O5 C58 1.433(3) . ?
N1 C8 1.494(3) . ?
N1 C15 1.496(3) . ?
N1 C1 1.504(3) . ?
C1 C2 1.505(3) . ?
C1 H1A 0.9900 . ?
C1 H1B 0.9900 . ?
C2 C7 1.388(3) . ?
C2 C3 1.408(3) . ?
C3 C4 1.411(3) . ?
C4 C5 1.400(3) . ?
C4 C22 1.535(3) . ?
C5 C6 1.399(3) . ?
C5 H5 0.9500 . ?
C6 C7 1.389(3) . ?
C6 C32 1.510(3) . ?
C7 H7 0.9500 . ?
C8 C9 1.511(3) . ?
C8 H8A 0.9900 . ?
C8 H8B 0.9900 . ?
C9 C14 1.390(3) . ?
C9 C10 1.409(3) . ?
C10 C11 1.410(3) . ?
C11 C12 1.395(3) . ?
C11 C33 1.532(3) . ?
C12 C13 1.394(3) . ?
C12 H12 0.9500 . ?
C13 C14 1.385(3) . ?
C13 C43 1.505(3) . ?
C14 H14 0.9500 . ?
C15 C16 1.502(3) . ?
C15 H15A 0.9900 . ?
C15 H15B 0.9900 . ?
C16 C21 1.393(3) . ?
C16 C17 1.401(3) . ?
C17 C18 1.412(3) . ?
C18 C19 1.402(3) . ?
C18 C44 1.536(3) . ?
C19 C20 1.397(3) . ?
C19 H19 0.9500 . ?
C20 C21 1.390(3) . ?
C20 C54 1.509(3) . ?
C21 H21 0.9500 . ?
C22 C26 1.546(3) . ?
C22 C30 1.548(3) . ?
C22 C27 1.551(3) . ?
C23 C28 1.537(3) . ?
C23 C31 1.537(4) . ?
C23 C26 1.543(3) . ?
C23 H23 1.0000 . ?
C24 C28 1.524(3) . ?
C24 C29 1.528(3) . ?
C24 C30 1.539(3) . ?
C24 H24 1.0000 . ?
C25 C31 1.519(4) . ?
C25 C29 1.530(3) . ?
C25 C27 1.536(3) . ?
C25 H25 1.0000 . ?
C26 H26A 0.9900 . ?
C26 H26B 0.9900 . ?
C27 H27A 0.9900 . ?
C27 H27B 0.9900 . ?
C28 H28A 0.9900 . ?
C28 H28B 0.9900 . ?
C29 H29A 0.9900 . ?
C29 H29B 0.9900 . ?
C30 H30A 0.9900 . ?
C30 H30B 0.9900 . ?
C31 H31A 0.9900 . ?
C31 H31B 0.9900 . ?
C32 H32A 0.9800 . ?
C32 H32B 0.9800 . ?
C32 H32C 0.9800 . ?
C33 C37 1.542(3) . ?
C33 C38 1.542(3) . ?
C33 C41 1.544(3) . ?
C34 C39 1.524(4) . ?
C34 C42 1.528(6) . ?
C34 C37 1.538(4) . ?
C34 H34 1.0000 . ?
C35 C40 1.521(3) . ?
C35 C39 1.525(3) . ?
C35 C41 1.537(3) . ?
C35 H35 1.0000 . ?
C36 C42 1.523(5) . ?
C36 C40 1.524(4) . ?
C36 C38 1.537(3) . ?
C36 H36 1.0000 . ?
C37 H37A 0.9900 . ?
C37 H37B 0.9900 . ?
C38 H38A 0.9900 . ?
C38 H38B 0.9900 . ?
C39 H39A 0.9900 . ?
C39 H39B 0.9900 . ?
C40 H40A 0.9900 . ?
C40 H40B 0.9900 . ?
C41 H41A 0.9900 . ?
C41 H41B 0.9900 . ?
C42 H42A 0.9900 . ?
C42 H42B 0.9900 . ?
C43 H43A 0.9800 . ?
C43 H43B 0.9800 . ?
C43 H43C 0.9800 . ?
C44 C52 1.543(3) . ?
C44 C48 1.547(3) . ?
C44 C49 1.547(3) . ?
C45 C50 1.531(3) . ?
C45 C53 1.532(3) . ?
C45 C48 1.534(3) . ?
C45 H45 1.0000 . ?
C46 C50 1.526(4) . ?
C46 C51 1.532(3) . ?
C46 C52 1.536(3) . ?
C46 H46 1.0000 . ?
C47 C51 1.530(3) . ?
C47 C53 1.532(3) . ?
C47 C49 1.540(3) . ?
C47 H47 1.0000 . ?
C48 H48A 0.9900 . ?
C48 H48B 0.9900 . ?
C49 H49A 0.9900 . ?
C49 H49B 0.9900 . ?
C50 H50A 0.9900 . ?
C50 H50B 0.9900 . ?
C51 H51A 0.9900 . ?
C51 H51B 0.9900 . ?
C52 H52A 0.9900 . ?
C52 H52B 0.9900 . ?
C53 H53A 0.9900 . ?
C53 H53B 0.9900 . ?
C54 H54A 0.9800 . ?
C54 H54B 0.9800 . ?
C54 H54C 0.9800 . ?
C55 H55A 0.9800 . ?
C55 H55B 0.9800 . ?
C55 H55C 0.9800 . ?
C56 C57 1.477(4) . ?
C56 H56A 0.9900 . ?
C56 H56B 0.9900 . ?
C57 H57A 0.9900 . ?
C57 H57B 0.9900 . ?
C58 H58A 0.9800 . ?
C58 H58B 0.9800 . ?
C58 H58C 0.9800 . ?

loop_
_geom_angle_atom_site_label_1
_geom_angle_atom_site_label_2
_geom_angle_atom_site_label_3
_geom_angle
_geom_angle_site_symmetry_1
_geom_angle_site_symmetry_3
_geom_angle_publ_flag
O2 U1 O3 98.18(6) . . ?
O2 U1 O1 89.34(6) . . ?
O3 U1 O1 150.82(6) . . ?
O2 U1 O4 165.90(6) . . ?
O3 U1 O4 82.00(6) . . ?
O1 U1 O4 84.07(6) . . ?
O2 U1 N1 77.42(6) . . ?
O3 U1 N1 76.46(6) . . ?
O1 U1 N1 77.78(6) . . ?
O4 U1 N1 88.98(6) . . ?
O2 U1 Te1 107.28(4) . . ?
O3 U1 Te1 107.20(4) . . ?
O1 U1 Te1 97.22(4) . . ?
O4 U1 Te1 85.96(4) . . ?
N1 U1 Te1 173.25(4) . . ?
U1 Te1 H1 139.3 . . ?
C3 O1 U1 136.10(13) . . ?
C10 O2 U1 126.01(13) . . ?
C17 O3 U1 143.55(13) . . ?
C56 O4 C55 112.6(2) . . ?
C56 O4 U1 119.43(15) . . ?
C55 O4 U1 119.13(15) . . ?
C57 O5 C58 110.2(2) . . ?
C8 N1 C15 111.09(16) . . ?
C8 N1 C1 108.73(16) . . ?
C15 N1 C1 105.60(15) . . ?
C8 N1 U1 113.54(12) . . ?
C15 N1 U1 108.73(12) . . ?
C1 N1 U1 108.82(12) . . ?
N1 C1 C2 115.62(17) . . ?
N1 C1 H1A 108.4 . . ?
C2 C1 H1A 108.4 . . ?
N1 C1 H1B 108.4 . . ?
C2 C1 H1B 108.4 . . ?
H1A C1 H1B 107.4 . . ?
C7 C2 C3 119.81(19) . . ?
C7 C2 C1 120.28(19) . . ?
C3 C2 C1 119.88(19) . . ?
O1 C3 C2 116.61(18) . . ?
O1 C3 C4 122.45(19) . . ?
C2 C3 C4 120.93(19) . . ?
C5 C4 C3 116.59(19) . . ?
C5 C4 C22 121.59(19) . . ?
C3 C4 C22 121.80(19) . . ?
C6 C5 C4 123.6(2) . . ?
C6 C5 H5 118.2 . . ?
C4 C5 H5 118.2 . . ?
C7 C6 C5 117.7(2) . . ?
C7 C6 C32 120.4(2) . . ?
C5 C6 C32 121.8(2) . . ?
C2 C7 C6 121.3(2) . . ?
C2 C7 H7 119.4 . . ?
C6 C7 H7 119.4 . . ?
N1 C8 C9 117.56(17) . . ?
N1 C8 H8A 107.9 . . ?
C9 C8 H8A 107.9 . . ?
N1 C8 H8B 107.9 . . ?
C9 C8 H8B 107.9 . . ?
H8A C8 H8B 107.2 . . ?
C14 C9 C10 119.04(19) . . ?
C14 C9 C8 120.23(18) . . ?
C10 C9 C8 120.23(18) . . ?
O2 C10 C9 116.96(18) . . ?
O2 C10 C11 121.35(18) . . ?
C9 C10 C11 121.68(19) . . ?
C12 C11 C10 116.25(19) . . ?
C12 C11 C33 121.54(19) . . ?
C10 C11 C33 122.21(18) . . ?
C13 C12 C11 123.2(2) . . ?
C13 C12 H12 118.4 . . ?
C11 C12 H12 118.4 . . ?
C14 C13 C12 118.7(2) . . ?
C14 C13 C43 120.9(2) . . ?
C12 C13 C43 120.3(2) . . ?
C13 C14 C9 120.9(2) . . ?
C13 C14 H14 119.6 . . ?
C9 C14 H14 119.6 . . ?
N1 C15 C16 116.31(17) . . ?
N1 C15 H15A 108.2 . . ?
C16 C15 H15A 108.2 . . ?
N1 C15 H15B 108.2 . . ?
C16 C15 H15B 108.2 . . ?
H15A C15 H15B 107.4 . . ?
C21 C16 C17 120.4(2) . . ?
C21 C16 C15 118.93(19) . . ?
C17 C16 C15 120.49(19) . . ?
O3 C17 C16 116.76(18) . . ?
O3 C17 C18 122.46(19) . . ?
C16 C17 C18 120.78(19) . . ?
C19 C18 C17 116.49(19) . . ?
C19 C18 C44 120.76(19) . . ?
C17 C18 C44 122.60(18) . . ?
C20 C19 C18 123.6(2) . . ?
C20 C19 H19 118.2 . . ?
C18 C19 H19 118.2 . . ?
C21 C20 C19 118.2(2) . . ?
C21 C20 C54 120.6(2) . . ?
C19 C20 C54 121.2(2) . . ?
C20 C21 C16 120.4(2) . . ?
C20 C21 H21 119.8 . . ?
C16 C21 H21 119.8 . . ?
C4 C22 C26 111.94(17) . . ?
C4 C22 C30 112.17(17) . . ?
C26 C22 C30 106.95(17) . . ?
C4 C22 C27 109.45(17) . . ?
C26 C22 C27 109.39(19) . . ?
C30 C22 C27 106.77(17) . . ?
C28 C23 C31 109.4(2) . . ?
C28 C23 C26 109.3(2) . . ?
C31 C23 C26 109.5(2) . . ?
C28 C23 H23 109.5 . . ?
C31 C23 H23 109.5 . . ?
C26 C23 H23 109.5 . . ?
C28 C24 C29 109.2(2) . . ?
C28 C24 C30 110.41(18) . . ?
C29 C24 C30 109.33(19) . . ?
C28 C24 H24 109.3 . . ?
C29 C24 H24 109.3 . . ?
C30 C24 H24 109.3 . . ?
C31 C25 C29 109.6(2) . . ?
C31 C25 C27 109.1(2) . . ?
C29 C25 C27 110.0(2) . . ?
C31 C25 H25 109.4 . . ?
C29 C25 H25 109.4 . . ?
C27 C25 H25 109.4 . . ?
C23 C26 C22 110.80(18) . . ?
C23 C26 H26A 109.5 . . ?
C22 C26 H26A 109.5 . . ?
C23 C26 H26B 109.5 . . ?
C22 C26 H26B 109.5 . . ?
H26A C26 H26B 108.1 . . ?
C25 C27 C22 110.97(19) . . ?
C25 C27 H27A 109.4 . . ?
C22 C27 H27A 109.4 . . ?
C25 C27 H27B 109.4 . . ?
C22 C27 H27B 109.4 . . ?
H27A C27 H27B 108.0 . . ?
C24 C28 C23 108.93(19) . . ?
C24 C28 H28A 109.9 . . ?
C23 C28 H28A 109.9 . . ?
C24 C28 H28B 109.9 . . ?
C23 C28 H28B 109.9 . . ?
H28A C28 H28B 108.3 . . ?
C24 C29 C25 109.24(19) . . ?
C24 C29 H29A 109.8 . . ?
C25 C29 H29A 109.8 . . ?
C24 C29 H29B 109.8 . . ?
C25 C29 H29B 109.8 . . ?
H29A C29 H29B 108.3 . . ?
C24 C30 C22 111.44(18) . . ?
C24 C30 H30A 109.3 . . ?
C22 C30 H30A 109.3 . . ?
C24 C30 H30B 109.3 . . ?
C22 C30 H30B 109.3 . . ?
H30A C30 H30B 108.0 . . ?
C25 C31 C23 109.9(2) . . ?
C25 C31 H31A 109.7 . . ?
C23 C31 H31A 109.7 . . ?
C25 C31 H31B 109.7 . . ?
C23 C31 H31B 109.7 . . ?
H31A C31 H31B 108.2 . . ?
C6 C32 H32A 109.5 . . ?
C6 C32 H32B 109.5 . . ?
H32A C32 H32B 109.5 . . ?
C6 C32 H32C 109.5 . . ?
H32A C32 H32C 109.5 . . ?
H32B C32 H32C 109.5 . . ?
C11 C33 C37 111.99(18) . . ?
C11 C33 C38 110.32(18) . . ?
C37 C33 C38 107.5(2) . . ?
C11 C33 C41 110.94(17) . . ?
C37 C33 C41 106.8(2) . . ?
C38 C33 C41 109.21(18) . . ?
C39 C34 C42 109.2(2) . . ?
C39 C34 C37 109.7(3) . . ?
C42 C34 C37 109.7(3) . . ?
C39 C34 H34 109.4 . . ?
C42 C34 H34 109.4 . . ?
C37 C34 H34 109.4 . . ?
C40 C35 C39 109.4(2) . . ?
C40 C35 C41 110.00(18) . . ?
C39 C35 C41 109.75(19) . . ?
C40 C35 H35 109.2 . . ?
C39 C35 H35 109.2 . . ?
C41 C35 H35 109.2 . . ?
C42 C36 C40 110.0(2) . . ?
C42 C36 C38 108.6(3) . . ?
C40 C36 C38 109.5(2) . . ?
C42 C36 H36 109.6 . . ?
C40 C36 H36 109.6 . . ?
C38 C36 H36 109.6 . . ?
C34 C37 C33 111.0(2) . . ?
C34 C37 H37A 109.4 . . ?
C33 C37 H37A 109.4 . . ?
C34 C37 H37B 109.4 . . ?
C33 C37 H37B 109.4 . . ?
H37A C37 H37B 108.0 . . ?
C36 C38 C33 111.3(2) . . ?
C36 C38 H38A 109.4 . . ?
C33 C38 H38A 109.4 . . ?
C36 C38 H38B 109.4 . . ?
C33 C38 H38B 109.4 . . ?
H38A C38 H38B 108.0 . . ?
C34 C39 C35 109.1(2) . . ?
C34 C39 H39A 109.9 . . ?
C35 C39 H39A 109.9 . . ?
C34 C39 H39B 109.9 . . ?
C35 C39 H39B 109.9 . . ?
H39A C39 H39B 108.3 . . ?
C35 C40 C36 109.6(2) . . ?
C35 C40 H40A 109.7 . . ?
C36 C40 H40A 109.7 . . ?
C35 C40 H40B 109.8 . . ?
C36 C40 H40B 109.7 . . ?
H40A C40 H40B 108.2 . . ?
C35 C41 C33 110.55(18) . . ?
C35 C41 H41A 109.5 . . ?
C33 C41 H41A 109.5 . . ?
C35 C41 H41B 109.5 . . ?
C33 C41 H41B 109.5 . . ?
H41A C41 H41B 108.1 . . ?
C36 C42 C34 109.5(2) . . ?
C36 C42 H42A 109.8 . . ?
C34 C42 H42A 109.8 . . ?
C36 C42 H42B 109.8 . . ?
C34 C42 H42B 109.8 . . ?
H42A C42 H42B 108.2 . . ?
C13 C43 H43A 109.5 . . ?
C13 C43 H43B 109.5 . . ?
H43A C43 H43B 109.5 . . ?
C13 C43 H43C 109.5 . . ?
H43A C43 H43C 109.5 . . ?
H43B C43 H43C 109.5 . . ?
C18 C44 C52 112.75(17) . . ?
C18 C44 C48 108.53(17) . . ?
C52 C44 C48 107.70(18) . . ?
C18 C44 C49 111.76(17) . . ?
C52 C44 C49 106.91(18) . . ?
C48 C44 C49 109.06(18) . . ?
C50 C45 C53 109.4(2) . . ?
C50 C45 C48 109.4(2) . . ?
C53 C45 C48 109.43(19) . . ?
C50 C45 H45 109.5 . . ?
C53 C45 H45 109.5 . . ?
C48 C45 H45 109.5 . . ?
C50 C46 C51 109.7(2) . . ?
C50 C46 C52 109.3(2) . . ?
C51 C46 C52 110.0(2) . . ?
C50 C46 H46 109.2 . . ?
C51 C46 H46 109.2 . . ?
C52 C46 H46 109.2 . . ?
C51 C47 C53 109.59(19) . . ?
C51 C47 C49 109.36(19) . . ?
C53 C47 C49 109.62(19) . . ?
C51 C47 H47 109.4 . . ?
C53 C47 H47 109.4 . . ?
C49 C47 H47 109.4 . . ?
C45 C48 C44 110.87(18) . . ?
C45 C48 H48A 109.5 . . ?
C44 C48 H48A 109.5 . . ?
C45 C48 H48B 109.5 . . ?
C44 C48 H48B 109.5 . . ?
H48A C48 H48B 108.1 . . ?
C47 C49 C44 110.88(18) . . ?
C47 C49 H49A 109.5 . . ?
C44 C49 H49A 109.5 . . ?
C47 C49 H49B 109.5 . . ?
C44 C49 H49B 109.5 . . ?
H49A C49 H49B 108.1 . . ?
C46 C50 C45 109.44(19) . . ?
C46 C50 H50A 109.8 . . ?
C45 C50 H50A 109.8 . . ?
C46 C50 H50B 109.8 . . ?
C45 C50 H50B 109.8 . . ?
H50A C50 H50B 108.2 . . ?
C47 C51 C46 108.76(19) . . ?
C47 C51 H51A 109.9 . . ?
C46 C51 H51A 109.9 . . ?
C47 C51 H51B 109.9 . . ?
C46 C51 H51B 109.9 . . ?
H51A C51 H51B 108.3 . . ?
C46 C52 C44 111.12(18) . . ?
C46 C52 H52A 109.4 . . ?
C44 C52 H52A 109.4 . . ?
C46 C52 H52B 109.4 . . ?
C44 C52 H52B 109.4 . . ?
H52A C52 H52B 108.0 . . ?
C45 C53 C47 109.74(19) . . ?
C45 C53 H53A 109.7 . . ?
C47 C53 H53A 109.7 . . ?
C45 C53 H53B 109.7 . . ?
C47 C53 H53B 109.7 . . ?
H53A C53 H53B 108.2 . . ?
C20 C54 H54A 109.5 . . ?
C20 C54 H54B 109.5 . . ?
H54A C54 H54B 109.5 . . ?
C20 C54 H54C 109.5 . . ?
H54A C54 H54C 109.5 . . ?
H54B C54 H54C 109.5 . . ?
O4 C55 H55A 109.5 . . ?
O4 C55 H55B 109.5 . . ?
H55A C55 H55B 109.5 . . ?
O4 C55 H55C 109.5 . . ?
H55A C55 H55C 109.5 . . ?
H55B C55 H55C 109.5 . . ?
O4 C56 C57 113.3(2) . . ?
O4 C56 H56A 108.9 . . ?
C57 C56 H56A 108.9 . . ?
O4 C56 H56B 108.9 . . ?
C57 C56 H56B 108.9 . . ?
H56A C56 H56B 107.7 . . ?
O5 C57 C56 108.0(2) . . ?
O5 C57 H57A 110.1 . . ?
C56 C57 H57A 110.1 . . ?
O5 C57 H57B 110.1 . . ?
C56 C57 H57B 110.1 . . ?
H57A C57 H57B 108.4 . . ?
O5 C58 H58A 109.5 . . ?
O5 C58 H58B 109.5 . . ?
H58A C58 H58B 109.5 . . ?
O5 C58 H58C 109.5 . . ?
H58A C58 H58C 109.5 . . ?
H58B C58 H58C 109.5 . . ?

loop_
_geom_torsion_atom_site_label_1
_geom_torsion_atom_site_label_2
_geom_torsion_atom_site_label_3
_geom_torsion_atom_site_label_4
_geom_torsion
_geom_torsion_site_symmetry_1
_geom_torsion_site_symmetry_2
_geom_torsion_site_symmetry_3
_geom_torsion_site_symmetry_4
_geom_torsion_publ_flag
O2 U1 O1 C3 -41.07(19) . . . . ?
O3 U1 O1 C3 64.7(2) . . . . ?
O4 U1 O1 C3 126.45(19) . . . . ?
N1 U1 O1 C3 36.20(18) . . . . ?
Te1 U1 O1 C3 -148.41(18) . . . . ?
O3 U1 O2 C10 -14.76(16) . . . . ?
O1 U1 O2 C10 136.94(16) . . . . ?
O4 U1 O2 C10 75.0(3) . . . . ?
N1 U1 O2 C10 59.31(16) . . . . ?
Te1 U1 O2 C10 -125.71(15) . . . . ?
O2 U1 O3 C17 56.2(2) . . . . ?
O1 U1 O3 C17 -47.3(3) . . . . ?
O4 U1 O3 C17 -109.5(2) . . . . ?
N1 U1 O3 C17 -18.6(2) . . . . ?
Te1 U1 O3 C17 167.3(2) . . . . ?
O2 U1 O4 C56 88.2(3) . . . . ?
O3 U1 O4 C56 180.00(19) . . . . ?
O1 U1 O4 C56 25.71(18) . . . . ?
N1 U1 O4 C56 103.54(18) . . . . ?
Te1 U1 O4 C56 -71.99(18) . . . . ?
O2 U1 O4 C55 -126.7(3) . . . . ?
O3 U1 O4 C55 -34.9(2) . . . . ?
O1 U1 O4 C55 170.8(2) . . . . ?
N1 U1 O4 C55 -111.4(2) . . . . ?
Te1 U1 O4 C55 73.1(2) . . . . ?
O2 U1 N1 C8 -7.48(13) . . . . ?
O3 U1 N1 C8 94.27(13) . . . . ?
O1 U1 N1 C8 -99.56(13) . . . . ?
O4 U1 N1 C8 176.29(13) . . . . ?
O2 U1 N1 C15 -131.69(13) . . . . ?
O3 U1 N1 C15 -29.94(12) . . . . ?
O1 U1 N1 C15 136.23(13) . . . . ?
O4 U1 N1 C15 52.09(13) . . . . ?
O2 U1 N1 C1 113.75(13) . . . . ?
O3 U1 N1 C1 -144.49(13) . . . . ?
O1 U1 N1 C1 21.68(12) . . . . ?
O4 U1 N1 C1 -62.47(13) . . . . ?
C8 N1 C1 C2 58.3(2) . . . . ?
C15 N1 C1 C2 177.62(18) . . . . ?
U1 N1 C1 C2 -65.81(19) . . . . ?
N1 C1 C2 C7 -118.8(2) . . . . ?
N1 C1 C2 C3 63.4(3) . . . . ?
U1 O1 C3 C2 -52.8(3) . . . . ?
U1 O1 C3 C4 127.65(19) . . . . ?
C7 C2 C3 O1 -179.64(19) . . . . ?
C1 C2 C3 O1 -1.8(3) . . . . ?
C7 C2 C3 C4 0.0(3) . . . . ?
C1 C2 C3 C4 177.82(19) . . . . ?
O1 C3 C4 C5 179.28(19) . . . . ?
C2 C3 C4 C5 -0.3(3) . . . . ?
O1 C3 C4 C22 0.9(3) . . . . ?
C2 C3 C4 C22 -178.67(19) . . . . ?
C3 C4 C5 C6 0.2(3) . . . . ?
C22 C4 C5 C6 178.6(2) . . . . ?
C4 C5 C6 C7 0.3(4) . . . . ?
C4 C5 C6 C32 -177.9(2) . . . . ?
C3 C2 C7 C6 0.5(3) . . . . ?
C1 C2 C7 C6 -177.3(2) . . . . ?
C5 C6 C7 C2 -0.6(4) . . . . ?
C32 C6 C7 C2 177.6(2) . . . . ?
C15 N1 C8 C9 83.0(2) . . . . ?
C1 N1 C8 C9 -161.17(17) . . . . ?
U1 N1 C8 C9 -39.9(2) . . . . ?
N1 C8 C9 C14 -124.7(2) . . . . ?
N1 C8 C9 C10 63.5(3) . . . . ?
U1 O2 C10 C9 -59.4(2) . . . . ?
U1 O2 C10 C11 119.90(19) . . . . ?
C14 C9 C10 O2 174.47(19) . . . . ?
C8 C9 C10 O2 -13.6(3) . . . . ?
C14 C9 C10 C11 -4.8(3) . . . . ?
C8 C9 C10 C11 167.07(19) . . . . ?
O2 C10 C11 C12 -175.59(19) . . . . ?
C9 C10 C11 C12 3.7(3) . . . . ?
O2 C10 C11 C33 5.3(3) . . . . ?
C9 C10 C11 C33 -175.46(19) . . . . ?
C10 C11 C12 C13 0.2(3) . . . . ?
C33 C11 C12 C13 179.4(2) . . . . ?
C11 C12 C13 C14 -2.9(4) . . . . ?
C11 C12 C13 C43 179.5(2) . . . . ?
C12 C13 C14 C9 1.8(3) . . . . ?
C43 C13 C14 C9 179.3(2) . . . . ?
C10 C9 C14 C13 2.0(3) . . . . ?
C8 C9 C14 C13 -169.9(2) . . . . ?
C8 N1 C15 C16 -56.7(2) . . . . ?
C1 N1 C15 C16 -174.40(18) . . . . ?
U1 N1 C15 C16 69.0(2) . . . . ?
N1 C15 C16 C21 122.6(2) . . . . ?
N1 C15 C16 C17 -61.9(3) . . . . ?
U1 O3 C17 C16 33.6(3) . . . . ?
U1 O3 C17 C18 -146.41(18) . . . . ?
C21 C16 C17 O3 -177.31(19) . . . . ?
C15 C16 C17 O3 7.3(3) . . . . ?
C21 C16 C17 C18 2.7(3) . . . . ?
C15 C16 C17 C18 -172.66(19) . . . . ?
O3 C17 C18 C19 176.23(19) . . . . ?
C16 C17 C18 C19 -3.8(3) . . . . ?
O3 C17 C18 C44 -8.3(3) . . . . ?
C16 C17 C18 C44 171.66(19) . . . . ?
C17 C18 C19 C20 2.4(3) . . . . ?
C44 C18 C19 C20 -173.2(2) . . . . ?
C18 C19 C20 C21 0.3(3) . . . . ?
C18 C19 C20 C54 178.8(2) . . . . ?
C19 C20 C21 C16 -1.5(3) . . . . ?
C54 C20 C21 C16 180.0(2) . . . . ?
C17 C16 C21 C20 0.0(3) . . . . ?
C15 C16 C21 C20 175.5(2) . . . . ?
C5 C4 C22 C26 122.5(2) . . . . ?
C3 C4 C22 C26 -59.2(3) . . . . ?
C5 C4 C22 C30 2.3(3) . . . . ?
C3 C4 C22 C30 -179.45(19) . . . . ?
C5 C4 C22 C27 -116.0(2) . . . . ?
C3 C4 C22 C27 62.2(3) . . . . ?
C28 C23 C26 C22 61.8(3) . . . . ?
C31 C23 C26 C22 -58.1(3) . . . . ?
C4 C22 C26 C23 177.39(19) . . . . ?
C30 C22 C26 C23 -59.4(2) . . . . ?
C27 C22 C26 C23 55.9(2) . . . . ?
C31 C25 C27 C22 59.7(3) . . . . ?
C29 C25 C27 C22 -60.5(3) . . . . ?
C4 C22 C27 C25 -179.81(19) . . . . ?
C26 C22 C27 C25 -56.8(2) . . . . ?
C30 C22 C27 C25 58.6(2) . . . . ?
C29 C24 C28 C23 -61.3(2) . . . . ?
C30 C24 C28 C23 58.9(3) . . . . ?
C31 C23 C28 C24 59.9(3) . . . . ?
C26 C23 C28 C24 -60.0(3) . . . . ?
C28 C24 C29 C25 61.5(3) . . . . ?
C30 C24 C29 C25 -59.4(3) . . . . ?
C31 C25 C29 C24 -60.3(3) . . . . ?
C27 C25 C29 C24 59.7(3) . . . . ?
C28 C24 C30 C22 -59.4(2) . . . . ?
C29 C24 C30 C22 60.8(2) . . . . ?
C4 C22 C30 C24 -178.89(18) . . . . ?
C26 C22 C30 C24 58.0(2) . . . . ?
C27 C22 C30 C24 -59.0(2) . . . . ?
C29 C25 C31 C23 59.2(3) . . . . ?
C27 C25 C31 C23 -61.3(3) . . . . ?
C28 C23 C31 C25 -59.1(3) . . . . ?
C26 C23 C31 C25 60.7(3) . . . . ?
C12 C11 C33 C37 -4.1(3) . . . . ?
C10 C11 C33 C37 175.0(2) . . . . ?
C12 C11 C33 C38 115.5(2) . . . . ?
C10 C11 C33 C38 -65.4(3) . . . . ?
C12 C11 C33 C41 -123.3(2) . . . . ?
C10 C11 C33 C41 55.8(3) . . . . ?
C39 C34 C37 C33 60.6(4) . . . . ?
C42 C34 C37 C33 -59.4(3) . . . . ?
C11 C33 C37 C34 179.0(3) . . . . ?
C38 C33 C37 C34 57.7(3) . . . . ?
C41 C33 C37 C34 -59.4(3) . . . . ?
C42 C36 C38 C33 61.3(3) . . . . ?
C40 C36 C38 C33 -58.7(3) . . . . ?
C11 C33 C38 C36 178.6(2) . . . . ?
C37 C33 C38 C36 -59.0(3) . . . . ?
C41 C33 C38 C36 56.4(3) . . . . ?
C42 C34 C39 C35 61.0(3) . . . . ?
C37 C34 C39 C35 -59.3(3) . . . . ?
C40 C35 C39 C34 -61.0(3) . . . . ?
C41 C35 C39 C34 59.8(3) . . . . ?
C39 C35 C40 C36 59.8(3) . . . . ?
C41 C35 C40 C36 -60.8(3) . . . . ?
C42 C36 C40 C35 -59.0(3) . . . . ?
C38 C36 C40 C35 60.2(3) . . . . ?
C40 C35 C41 C33 59.2(2) . . . . ?
C39 C35 C41 C33 -61.3(2) . . . . ?
C11 C33 C41 C35 -178.06(18) . . . . ?
C37 C33 C41 C35 59.6(2) . . . . ?
C38 C33 C41 C35 -56.3(2) . . . . ?
C40 C36 C42 C34 59.1(3) . . . . ?
C38 C36 C42 C34 -60.6(3) . . . . ?
C39 C34 C42 C36 -60.1(3) . . . . ?
C37 C34 C42 C36 60.2(3) . . . . ?
C19 C18 C44 C52 -4.5(3) . . . . ?
C17 C18 C44 C52 -179.8(2) . . . . ?
C19 C18 C44 C48 114.7(2) . . . . ?
C17 C18 C44 C48 -60.6(3) . . . . ?
C19 C18 C44 C49 -125.0(2) . . . . ?
C17 C18 C44 C49 59.7(3) . . . . ?
C50 C45 C48 C44 60.2(2) . . . . ?
C53 C45 C48 C44 -59.6(2) . . . . ?
C18 C44 C48 C45 179.31(18) . . . . ?
C52 C44 C48 C45 -58.3(2) . . . . ?
C49 C44 C48 C45 57.3(2) . . . . ?
C51 C47 C49 C44 -61.5(2) . . . . ?
C53 C47 C49 C44 58.7(2) . . . . ?
C18 C44 C49 C47 -176.77(18) . . . . ?
C52 C44 C49 C47 59.4(2) . . . . ?
C48 C44 C49 C47 -56.8(2) . . . . ?
C51 C46 C50 C45 -60.7(2) . . . . ?
C52 C46 C50 C45 60.1(2) . . . . ?
C53 C45 C50 C46 59.6(2) . . . . ?
C48 C45 C50 C46 -60.3(2) . . . . ?
C53 C47 C51 C46 -60.2(2) . . . . ?
C49 C47 C51 C46 60.0(2) . . . . ?
C50 C46 C51 C47 60.7(2) . . . . ?
C52 C46 C51 C47 -59.6(3) . . . . ?
C50 C46 C52 C44 -60.2(2) . . . . ?
C51 C46 C52 C44 60.4(3) . . . . ?
C18 C44 C52 C46 178.06(19) . . . . ?
C48 C44 C52 C46 58.4(2) . . . . ?
C49 C44 C52 C46 -58.7(2) . . . . ?
C50 C45 C53 C47 -59.3(2) . . . . ?
C48 C45 C53 C47 60.5(2) . . . . ?
C51 C47 C53 C45 60.0(2) . . . . ?
C49 C47 C53 C45 -60.1(2) . . . . ?
C55 O4 C56 C57 56.9(3) . . . . ?
U1 O4 C56 C57 -155.91(19) . . . . ?
C58 O5 C57 C56 -174.5(2) . . . . ?
O4 C56 C57 O5 56.9(3) . . . . ?

_diffrn_measured_fraction_theta_max 0.995
_diffrn_reflns_theta_full        27.00
_diffrn_measured_fraction_theta_full 0.999
_refine_diff_density_max         2.976
_refine_diff_density_min         -1.403
_refine_diff_density_rms         0.088


_iucr_refine_instructions_details 
;

TITL SF1405 in P-1, FRANKE/MEYER, [U(TeH)((Ad_ArO)3N)(DME)]
CELL 0.71073  11.24390  12.99940  18.63650 102.2733 101.5188 100.8059
ZERR    2.00   0.00150   0.00170   0.00250   0.0039   0.0038   0.0038
LATT 1
SFAC C  H  N  O  Te U
UNIT 116  154  2  10  2  2
SHEL 10.0 0.74
ACTA 54
TEMP -173
SIZE 0.45 0.20 0.16
L.S. 8
BOND .5 $H
HTAB
CONF
WPDB -1
LIST 4
MPLA 4 O1 O2 O3 O4 U1 N1 Te1
FMAP 2
PLAN 20
WGHT    0.021800    4.580300
FVAR       0.07918
U1    6    0.286853    0.804513    0.194593    11.00000    0.00973    0.01253 =
         0.01371    0.00550    0.00383    0.00265
TE1   5    0.005757    0.811239    0.154480    11.00000    0.01449    0.02947 =
         0.02901    0.00824    0.00210    0.00795
AFIX   3
H1    2   -0.083773    0.758519    0.142590    11.00000   -1.50000
AFIX   0
O1    4    0.260280    0.650679    0.220570    11.00000    0.01299    0.01464 =
         0.01539    0.00690    0.00476    0.00352
O2    4    0.360480    0.881337    0.311628    11.00000    0.01025    0.01627 =
         0.01781   -0.00063    0.00517    0.00107
O3    4    0.386236    0.923946    0.151079    11.00000    0.01177    0.01580 =
         0.01859    0.00853    0.00485    0.00270
O4    4    0.244863    0.693114    0.060603    11.00000    0.02976    0.01802 =
         0.01803    0.00119    0.00942    0.00099
O5    4    0.324930    0.517809   -0.010913    11.00000    0.03934    0.03490 =
         0.03456    0.00422    0.01553    0.01455
N1    3    0.510138    0.775293    0.218884    11.00000    0.01282    0.01276 =
         0.01424    0.00564    0.00670    0.00490
C1    1    0.502574    0.656085    0.208322    11.00000    0.01588    0.01174 =
         0.01782    0.00419    0.00838    0.00492
AFIX  23
H1A   2    0.587607    0.644306    0.210771    11.00000   -1.20000
H1B   2    0.450114    0.617045    0.156864    11.00000   -1.20000
AFIX   0
C2    1    0.450419    0.606335    0.264833    11.00000    0.01618    0.01022 =
         0.01738    0.00410    0.00740    0.00422
C3    1    0.326075    0.603898    0.268401    11.00000    0.01520    0.00987 =
         0.01375    0.00293    0.00410    0.00394
C4    1    0.273745    0.554433    0.319075    11.00000    0.01327    0.01097 =
         0.01611    0.00347    0.00498    0.00236
C5    1    0.351421    0.508191    0.364587    11.00000    0.01827    0.01970 =
         0.02214    0.01175    0.00789    0.00490
AFIX  43
H5    2    0.318234    0.474190    0.399077    11.00000   -1.20000
AFIX   0
C6    1    0.475201    0.509286    0.362084    11.00000    0.01798    0.02108 =
         0.02594    0.01395    0.00656    0.00712
C7    1    0.523032    0.559602    0.311711    11.00000    0.01296    0.01695 =
         0.02453    0.00836    0.00724    0.00562
AFIX  43
H7    2    0.607089    0.562071    0.309302    11.00000   -1.20000
AFIX   0
C8    1    0.589510    0.834896    0.296358    11.00000    0.01231    0.01423 =
         0.01470    0.00433    0.00343    0.00476
AFIX  23
H8A   2    0.678000    0.838887    0.295517    11.00000   -1.20000
H8B   2    0.570073    0.791000    0.331777    11.00000   -1.20000
AFIX   0
C9    1    0.577729    0.948405    0.328623    11.00000    0.01187    0.01329 =
         0.01301    0.00468    0.00427    0.00417
C10   1    0.463679    0.965793    0.342797    11.00000    0.01024    0.01365 =
         0.01436    0.00521    0.00442    0.00262
C11   1    0.455590    1.065996    0.386403    11.00000    0.01271    0.01369 =
         0.01722    0.00563    0.00679    0.00371
C12   1    0.565046    1.148577    0.410767    11.00000    0.01781    0.01166 =
         0.02432    0.00375    0.00914    0.00319
AFIX  43
H12   2    0.562868    1.217034    0.440426    11.00000   -1.20000
AFIX   0
C13   1    0.677454    1.135577    0.393731    11.00000    0.01368    0.01447 =
         0.02385    0.00558    0.00661    0.00009
C14   1    0.682931    1.034632    0.353501    11.00000    0.01101    0.01837 =
         0.01911    0.00746    0.00615    0.00429
AFIX  43
H14   2    0.759575    1.024168    0.342762    11.00000   -1.20000
AFIX   0
C15   1    0.569180    0.806264    0.158937    11.00000    0.01665    0.01587 =
         0.01658    0.00641    0.01056    0.00595
AFIX  23
H15A  2    0.512574    0.766264    0.108811    11.00000   -1.20000
H15B  2    0.647740    0.781539    0.162482    11.00000   -1.20000
AFIX   0
C16   1    0.598778    0.924795    0.161705    11.00000    0.01593    0.01631 =
         0.01333    0.00735    0.00708    0.00430
C17   1    0.503062    0.979781    0.153123    11.00000    0.01224    0.01687 =
         0.01226    0.00582    0.00500    0.00265
C18   1    0.528134    1.087672    0.146923    11.00000    0.01522    0.01685 =
         0.01290    0.00759    0.00608    0.00441
C19   1    0.653470    1.137498    0.154546    11.00000    0.01687    0.01651 =
         0.01841    0.00793    0.00733    0.00303
AFIX  43
H19   2    0.673329    1.210995    0.152550    11.00000   -1.20000
AFIX   0
C20   1    0.750797    1.085038    0.164918    11.00000    0.01380    0.02059 =
         0.01895    0.00826    0.00672    0.00332
C21   1    0.721567    0.977333    0.167511    11.00000    0.01457    0.02127 =
         0.01728    0.00899    0.00863    0.00682
AFIX  43
H21   2    0.785788    0.939323    0.173283    11.00000   -1.20000
AFIX   0
C22   1    0.137558    0.548709    0.322707    11.00000    0.01292    0.01244 =
         0.01528    0.00423    0.00595    0.00249
C23   1   -0.027410    0.654302    0.342204    11.00000    0.02670    0.02053 =
         0.04281    0.01368    0.02278    0.01087
AFIX  13
H23   2   -0.042866    0.728659    0.353542    11.00000   -1.20000
AFIX   0
C24   1   -0.035107    0.484697    0.384868    11.00000    0.01825    0.01936 =
         0.01776    0.00646    0.00853    0.00057
AFIX  13
H24   2   -0.054384    0.447916    0.424612    11.00000   -1.20000
AFIX   0
C25   1   -0.088656    0.474173    0.246640    11.00000    0.01698    0.03831 =
         0.01887    0.00854    0.00403   -0.00165
AFIX  13
H25   2   -0.143808    0.431152    0.195993    11.00000   -1.20000
AFIX   0
C26   1    0.111479    0.662682    0.342565    11.00000    0.02232    0.01290 =
         0.02934    0.00651    0.01453    0.00515
AFIX  23
H26A  2    0.164637    0.704288    0.393324    11.00000   -1.20000
H26B  2    0.133194    0.702110    0.305195    11.00000   -1.20000
AFIX   0
C27   1    0.048791    0.481392    0.245273    11.00000    0.01702    0.02604 =
         0.01679    0.00385    0.00589   -0.00101
AFIX  23
H27A  2    0.067621    0.515614    0.204881    11.00000   -1.20000
H27B  2    0.063036    0.407439    0.233500    11.00000   -1.20000
AFIX   0
C28   1   -0.059097    0.597779    0.402879    11.00000    0.02274    0.02234 =
         0.03054    0.00402    0.01765    0.00341
AFIX  23
H28A  2   -0.006567    0.640367    0.453573    11.00000   -1.20000
H28B  2   -0.147903    0.592537    0.403361    11.00000   -1.20000
AFIX   0
C29   1   -0.119813    0.418899    0.307585    11.00000    0.01928    0.02687 =
         0.02263    0.00471    0.00788   -0.00444
AFIX  23
H29A  2   -0.208498    0.414065    0.308236    11.00000   -1.20000
H29B  2   -0.107045    0.344414    0.296187    11.00000   -1.20000
AFIX   0
C30   1    0.102406    0.491678    0.383108    11.00000    0.01789    0.01804 =
         0.01912    0.00913    0.00775    0.00352
AFIX  23
H30A  2    0.116485    0.417641    0.371727    11.00000   -1.20000
H30B  2    0.157187    0.532326    0.433637    11.00000   -1.20000
AFIX   0
C31   1   -0.110138    0.587855    0.263866    11.00000    0.01794    0.04576 =
         0.03723    0.02526    0.01255    0.01101
AFIX  23
H31A  2   -0.199198    0.583830    0.263109    11.00000   -1.20000
H31B  2   -0.089791    0.623828    0.224559    11.00000   -1.20000
AFIX   0
C32   1    0.554288    0.455143    0.410400    11.00000    0.02201    0.04552 =
         0.04855    0.03565    0.01255    0.01507
AFIX 137
H32A  2    0.510043    0.431748    0.446624    11.00000   -1.50000
H32B  2    0.633993    0.506600    0.438056    11.00000   -1.50000
H32C  2    0.570143    0.391953    0.377872    11.00000   -1.50000
AFIX   0
C33   1    0.334380    1.083437    0.407089    11.00000    0.01317    0.01251 =
         0.02090    0.00490    0.00959    0.00452
C34   1    0.229741    1.212731    0.479534    11.00000    0.03229    0.01712 =
         0.07766   -0.00616    0.03646    0.00374
AFIX  13
H34   2    0.244273    1.286739    0.513916    11.00000   -1.20000
AFIX   0
C35   1    0.161598    1.015150    0.466390    11.00000    0.01548    0.02506 =
         0.01777    0.01028    0.00882    0.00690
AFIX  13
H35   2    0.130936    0.959197    0.492192    11.00000   -1.20000
AFIX   0
C36   1    0.109554    1.088612    0.354217    11.00000    0.02385    0.06266 =
         0.03290    0.03413    0.01850    0.02892
AFIX  13
H36   2    0.045307    1.080860    0.306532    11.00000   -1.20000
AFIX   0
C37   1    0.353176    1.196465    0.460772    11.00000    0.02630    0.01552 =
         0.06744   -0.00612    0.02963    0.00067
AFIX  23
H37A  2    0.416257    1.204301    0.508242    11.00000   -1.20000
H37B  2    0.385004    1.253016    0.436515    11.00000   -1.20000
AFIX   0
C38   1    0.233201    1.074133    0.335091    11.00000    0.02199    0.04537 =
         0.02709    0.02609    0.01612    0.02057
AFIX  23
H38A  2    0.262727    1.130168    0.309825    11.00000   -1.20000
H38B  2    0.218978    1.002167    0.299398    11.00000   -1.20000
AFIX   0
C39   1    0.181900    1.127734    0.518754    11.00000    0.01930    0.04084 =
         0.02408   -0.00536    0.01077    0.00677
AFIX  23
H39A  2    0.102245    1.137861    0.530676    11.00000   -1.20000
H39B  2    0.243488    1.135650    0.566863    11.00000   -1.20000
AFIX   0
C40   1    0.064310    1.002786    0.393520    11.00000    0.01215    0.03398 =
         0.01986    0.00689    0.00601    0.00591
AFIX  23
H40A  2   -0.015962    1.011119    0.405289    11.00000   -1.20000
H40B  2    0.050309    0.929576    0.359486    11.00000   -1.20000
AFIX   0
C41   1    0.285549    0.999470    0.448307    11.00000    0.01497    0.02088 =
         0.01541    0.00936    0.00714    0.00634
AFIX  23
H41A  2    0.272741    0.925340    0.415886    11.00000   -1.20000
H41B  2    0.348370    1.007686    0.495967    11.00000   -1.20000
AFIX   0
C42   1    0.132144    1.201408    0.406548    11.00000    0.04772    0.04218 =
         0.09792    0.04936    0.05684    0.03714
AFIX  23
H42A  2    0.053008    1.212854    0.418638    11.00000   -1.20000
H42B  2    0.161992    1.256948    0.380985    11.00000   -1.20000
AFIX   0
C43   1    0.791645    1.228563    0.421427    11.00000    0.01750    0.01758 =
         0.04215    0.00296    0.01119   -0.00196
AFIX 137
H43A  2    0.766859    1.296375    0.437930    11.00000   -1.50000
H43B  2    0.833047    1.232997    0.380248    11.00000   -1.50000
H43C  2    0.849400    1.216878    0.464141    11.00000   -1.50000
AFIX   0
C44   1    0.424195    1.146003    0.126933    11.00000    0.01431    0.01516 =
         0.01518    0.00667    0.00662    0.00416
C45   1    0.232075    1.136392    0.025245    11.00000    0.02159    0.02425 =
         0.01672    0.00670    0.00209    0.00994
AFIX  13
H45   2    0.177965    1.093871   -0.025806    11.00000   -1.20000
AFIX   0
C46   1    0.368454    1.317120    0.100553    11.00000    0.02147    0.01828 =
         0.03171    0.01421    0.01002    0.00709
AFIX  13
H46   2    0.404434    1.392532    0.098464    11.00000   -1.20000
AFIX   0
C47   1    0.236073    1.205968    0.162060    11.00000    0.02221    0.02187 =
         0.02124    0.00977    0.01257    0.01084
AFIX  13
H47   2    0.184585    1.208025    0.200097    11.00000   -1.20000
AFIX   0
C48   1    0.338945    1.082460    0.047875    11.00000    0.02059    0.02024 =
         0.01444    0.00603    0.00473    0.00787
AFIX  23
H48A  2    0.389091    1.079670    0.009772    11.00000   -1.20000
H48B  2    0.303737    1.007109    0.048724    11.00000   -1.20000
AFIX   0
C49   1    0.344181    1.153061    0.185602    11.00000    0.01952    0.01977 =
         0.01531    0.00811    0.00881    0.00775
AFIX  23
H49A  2    0.309784    1.079302    0.189809    11.00000   -1.20000
H49B  2    0.397531    1.196279    0.235930    11.00000   -1.20000
AFIX   0
C50   1    0.286586    1.252210    0.022473    11.00000    0.02736    0.02972 =
         0.02378    0.01779    0.01034    0.01437
AFIX  23
H50A  2    0.337062    1.250595   -0.015440    11.00000   -1.20000
H50B  2    0.217976    1.287076    0.007166    11.00000   -1.20000
AFIX   0
C51   1    0.289609    1.321675    0.158860    11.00000    0.02722    0.01816 =
         0.02624    0.00592    0.00874    0.01097
AFIX  23
H51A  2    0.342086    1.365021    0.209383    11.00000   -1.20000
H51B  2    0.220738    1.356543    0.144130    11.00000   -1.20000
AFIX   0
C52   1    0.475350    1.263029    0.123334    11.00000    0.01797    0.01784 =
         0.02940    0.01218    0.00870    0.00480
AFIX  23
H52A  2    0.529513    1.305897    0.173529    11.00000   -1.20000
H52B  2    0.526883    1.261963    0.085995    11.00000   -1.20000
AFIX   0
C53   1    0.153897    1.139815    0.083876    11.00000    0.01577    0.02261 =
         0.02824    0.01141    0.00660    0.00669
AFIX  23
H53A  2    0.118452    1.065125    0.085954    11.00000   -1.20000
H53B  2    0.083747    1.173207    0.068939    11.00000   -1.20000
AFIX   0
C54   1    0.883715    1.142256    0.171231    11.00000    0.01535    0.02593 =
         0.04296    0.01675    0.01134    0.00384
AFIX 137
H54A  2    0.930969    1.163570    0.224454    11.00000   -1.50000
H54B  2    0.883957    1.207019    0.152232    11.00000   -1.50000
H54C  2    0.922553    1.093344    0.141108    11.00000   -1.50000
AFIX   0
C55   1    0.228094    0.745506   -0.000466    11.00000    0.06578    0.02788 =
         0.01985    0.00633    0.00728    0.00817
AFIX 137
H55A  2    0.259792    0.709075   -0.041722    11.00000   -1.50000
H55B  2    0.274133    0.821751    0.018146    11.00000   -1.50000
H55C  2    0.138980    0.741234   -0.019251    11.00000   -1.50000
AFIX   0
C56   1    0.171421    0.583468    0.039266    11.00000    0.02909    0.02381 =
         0.02760    0.00044    0.00718   -0.00392
AFIX  23
H56A  2    0.081713    0.583980    0.027929    11.00000   -1.20000
H56B  2    0.188758    0.551223    0.082678    11.00000   -1.20000
AFIX   0
C57   1    0.196533    0.514722   -0.027360    11.00000    0.03435    0.02449 =
         0.02545   -0.00147    0.00669    0.00361
AFIX  23
H57A  2    0.146943    0.439254   -0.038128    11.00000   -1.20000
H57B  2    0.172946    0.542227   -0.072497    11.00000   -1.20000
AFIX   0
C58   1    0.356388    0.460632   -0.076445    11.00000    0.04689    0.03772 =
         0.03897    0.00573    0.02138    0.01570
AFIX 137
H58A  2    0.302456    0.387043   -0.094853    11.00000   -1.50000
H58B  2    0.443999    0.456861   -0.062973    11.00000   -1.50000
H58C  2    0.344219    0.498897   -0.116318    11.00000   -1.50000
 
HKLF 4
 
REM  SF1405 in P-1, FRANKE/MEYER, [U(TeH)((Ad_ArO)3N)(DME)]
REM R1 =  0.0205 for  12668 Fo > 4sig(Fo)  and  0.0215 for all  13024 data
REM    600 parameters refined using      0 restraints
 
END  
     
WGHT      0.0216      4.5997 
REM Highest difference peak  2.976,  deepest hole -1.403,  1-sigma level  0.088
Q1    1   0.2829  0.7598  0.1648  11.00000  0.05    2.98
Q2    1   0.3604  0.8345  0.2105  11.00000  0.05    1.02
Q3    1   0.2180  0.7805  0.1873  11.00000  0.05    0.90
Q4    1   0.0370  0.8766  0.1589  11.00000  0.05    0.72
Q5    1   0.0836  0.8452  0.1572  11.00000  0.05    0.72
Q6    1  -0.0893  0.6435  0.2988  11.00000  0.05    0.67
Q7    1  -0.0859  0.5374  0.2624  11.00000  0.05    0.65
Q8    1   0.2205  0.5567  0.0256  11.00000  0.05    0.59
Q9    1   0.0032  0.7893  0.1045  11.00000  0.05    0.58
Q10   1   0.2996  0.8604  0.2509  11.00000  0.05    0.54
Q11   1   0.4060  0.5421  0.0252  11.00000  0.05    0.51
Q12   1   0.1288  0.6363 -0.0578  11.00000  0.05    0.51
Q13   1   0.1716  1.0768  0.4924  11.00000  0.05    0.49
Q14   1   0.4599  1.0174  0.3648  11.00000  0.05    0.47
Q15   1   0.6567  0.9590  0.1679  11.00000  0.05    0.47
Q16   1   0.0214  0.6861  0.3842  11.00000  0.05    0.47
Q17   1   0.0946  0.7565  0.0124  11.00000  0.05    0.46
Q18   1   0.2677  0.8404  0.1767  11.00000  0.05    0.46
Q19   1   0.2939  0.5748  0.2902  11.00000  0.05    0.44
Q20   1   0.5576  0.9582  0.1639  11.00000  0.05    0.44


;


# start Validation Reply Form
_vrf_PLAT971_sf1405              
;
PROBLEM: Check Calcd Residual Density  0.76A From      U1       2.61 eA-3  
RESPONSE: This single residual electron density maximum at a very short 
distance from the U atom is very likely caused by either truncation effects 
or a non-optimal absorption correction.
;
_database_code_depnum_ccdc_archive 'CCDC 1020773'
#######################################################################
#
#                 Cambridge Crystallographic Data Centre
#                                CCDC 
# 
#######################################################################
# 
#  This CIF contains data from an original supplementary publication
#  deposited with the CCDC, and may include chemical, crystal,
#  experimental, refinement, atomic coordinates,
#  anisotropic displacement parameters and molecular geometry data,
#  as required by the journal to which it was submitted.
#
#  This CIF is provided on the understanding that it is used for bona
#  fide research purposes only. It may contain copyright material
#  of the CCDC or of third parties, and may not be copied or further
#  disseminated in any form, whether machine-readable or not,
#  except for the purpose of generating routine backup copies
#  on your local computer system.
# 
#  For further information on the CCDC, data deposition and
#  data retrieval see:
#                         www.ccdc.cam.ac.uk
#
#  Bona fide researchers may freely download Mercury and enCIFer
#  from this site to visualise CIF-encoded structures and 
#  to carry out CIF format checking respectively.
#
data_sf1406

_audit_creation_method           SHELXL-97
_chemical_name_systematic        
; 
 ? 
;
_chemical_name_common            ?
_chemical_melting_point          ?
_chemical_formula_moiety         
;
 C108 H134 N2 O6 S2 U2, 2.25(C6 H6), 0.5(C6 H14)
;
_chemical_formula_sum            'C124.50 H154.50 N2 O6 S2 U2'
_chemical_formula_weight         2315.18

loop_
_atom_type_symbol
_atom_type_description
_atom_type_scat_dispersion_real
_atom_type_scat_dispersion_imag
_atom_type_scat_source
C C 0.0033 0.0016 'International Tables Vol C Tables 4.2.6.8 and 6.1.1.4'
N N 0.0061 0.0033 'International Tables Vol C Tables 4.2.6.8 and 6.1.1.4'
O O 0.0106 0.0060 'International Tables Vol C Tables 4.2.6.8 and 6.1.1.4'
S S 0.1246 0.1234 'International Tables Vol C Tables 4.2.6.8 and 6.1.1.4'
U U -9.6767 9.6646 'International Tables Vol C Tables 4.2.6.8 and 6.1.1.4'
H H 0.0000 0.0000 'International Tables Vol C Tables 4.2.6.8 and 6.1.1.4'

_symmetry_cell_setting           triclinic
_symmetry_space_group_name_H-M   P-1
_symmetry_space_group_name_Hall  -P1


loop_
_symmetry_equiv_pos_as_xyz
'x, y, z'
'-x, -y, -z'

_cell_length_a                   11.1756(16)
_cell_length_b                   16.817(2)
_cell_length_c                   28.662(4)
_cell_angle_alpha                85.233(5)
_cell_angle_beta                 87.451(5)
_cell_angle_gamma                88.366(5)
_cell_volume                     5361.0(13)
_cell_formula_units_Z            2
_cell_measurement_temperature    100(2)
_cell_measurement_reflns_used    9453
_cell_measurement_theta_min      2.43
_cell_measurement_theta_max      29.56

_exptl_crystal_description       block
_exptl_crystal_colour            green
_exptl_crystal_size_max          0.40
_exptl_crystal_size_mid          0.26
_exptl_crystal_size_min          0.14
_exptl_crystal_density_meas      ?
_exptl_crystal_density_diffrn    1.434
_exptl_crystal_density_method    'not measured'
_exptl_crystal_F_000             2359
_exptl_absorpt_coefficient_mu    3.112
_exptl_absorpt_correction_type   multi-scan
_exptl_absorpt_correction_T_min  0.587
_exptl_absorpt_correction_T_max  0.746
_exptl_absorpt_process_details   'SADABS, Bruker-AXS, 2008'

_exptl_special_details           
; 
 ? 
;

_diffrn_ambient_temperature      100(2)
_diffrn_radiation_wavelength     0.71073
_diffrn_radiation_type           MoK\a
_diffrn_radiation_source         'fine-focus sealed tube'
_diffrn_radiation_monochromator  graphite
_diffrn_measurement_device_type  'Bruker Smart APEX II'
_diffrn_measurement_method       '\f and \w scans'
_diffrn_detector_area_resol_mean 83.33
_diffrn_standards_number         ?
_diffrn_standards_interval_count ?
_diffrn_standards_interval_time  ?
_diffrn_standards_decay_%        ?
_diffrn_reflns_number            334803
_diffrn_reflns_av_R_equivalents  0.0427
_diffrn_reflns_av_sigmaI/netI    0.0220
_diffrn_reflns_limit_h_min       -15
_diffrn_reflns_limit_h_max       15
_diffrn_reflns_limit_k_min       -23
_diffrn_reflns_limit_k_max       23
_diffrn_reflns_limit_l_min       -39
_diffrn_reflns_limit_l_max       39
_diffrn_reflns_theta_min         1.22
_diffrn_reflns_theta_max         29.80
_reflns_number_total             30030
_reflns_number_gt                26603
_reflns_threshold_expression     >2sigma(I)

_computing_data_collection       'Bruker APEX2'
_computing_cell_refinement       'Bruker SAINT'
_computing_data_reduction        'Bruker SAINT'
_computing_structure_solution    'SHELXTL 6.12 (Bruker AXS, 2002)'
_computing_structure_refinement  'SHELXTL 6.12 (Bruker AXS, 2002)'
_computing_molecular_graphics    'SHELXTL 6.12 (Bruker AXS, 2002)'
_computing_publication_material  'SHELXTL 6.12 (Bruker AXS, 2002)'

_refine_special_details          
; 
 Refinement of F^2^ against ALL reflections.  The weighted R-factor wR and 
 goodness of fit S are based on F^2^, conventional R-factors R are based 
 on F, with F set to zero for negative F^2^. The threshold expression of 
 F^2^ > 2sigma(F^2^) is used only for calculating R-factors(gt) etc. and is 
 not relevant to the choice of reflections for refinement.  R-factors based 
 on F^2^ are statistically about twice as large as those based on F, and R- 
 factors based on ALL data will be even larger. 

 The compound crystallized with a total of 2.25 molecules of benzene and
 half a molecule of n-hexane. The 0.25 benzene is situated on a
 crystallographic inversion center and is occupied by only 50 %. The
 n-hexane molecule is situated on a crystallographic inversion center.
Treatment of hydrogen atoms: The tentative position of the S bound hydrogen
 atoms H1S and H2S were taken from a difference fourier and they were
 subsequently treated using a riding model. All other hydrogen atoms were
 placed in positions of optimized geometry. The isotropic displacement
 parameters of all H atoms were tied to those of their corresponding carrier
 atoms by a factor of 1.2 or 1.5.

;

_refine_ls_structure_factor_coef Fsqd
_refine_ls_matrix_type           full
_refine_ls_weighting_scheme      calc
_refine_ls_weighting_details     
'calc w=1/[\s^2^(Fo^2^)+(0.0240P)^2^+9.3776P] where P=(Fo^2^+2Fc^2^)/3'
_atom_sites_solution_primary     direct
_atom_sites_solution_secondary   difmap
_atom_sites_solution_hydrogens   mixed
_refine_ls_hydrogen_treatment    constr
_refine_ls_extinction_method     none
_refine_ls_extinction_coef       ?
_refine_ls_number_reflns         30030
_refine_ls_number_parameters     1232
_refine_ls_number_restraints     3
_refine_ls_R_factor_all          0.0321
_refine_ls_R_factor_gt           0.0257
_refine_ls_wR_factor_ref         0.0629
_refine_ls_wR_factor_gt          0.0608
_refine_ls_goodness_of_fit_ref   1.100
_refine_ls_restrained_S_all      1.100
_refine_ls_shift/su_max          0.008
_refine_ls_shift/su_mean         0.000

loop_
_atom_site_label
_atom_site_type_symbol
_atom_site_fract_x
_atom_site_fract_y
_atom_site_fract_z
_atom_site_U_iso_or_equiv
_atom_site_adp_type
_atom_site_occupancy
_atom_site_symmetry_multiplicity
_atom_site_calc_flag
_atom_site_refinement_flags
_atom_site_disorder_assembly
_atom_site_disorder_group
U1 U -0.044550(7) 0.359842(5) 0.765382(3) 0.00956(2) Uani 1 1 d . . .
U2 U 0.178384(7) 0.203414(5) 0.685787(3) 0.01048(2) Uani 1 1 d . . .
S1 S -0.07219(5) 0.21837(4) 0.71217(2) 0.01561(11) Uani 1 1 d . . .
H1S H -0.0762 0.1795 0.7495 0.019 Uiso 1 1 d R . .
S2 S 0.20576(5) 0.31391(4) 0.75975(2) 0.01587(11) Uani 1 1 d . . .
H2S H 0.2106 0.2591 0.7902 0.019 Uiso 1 1 d R . .
O1 O -0.02323(14) 0.43414(9) 0.70261(5) 0.0111(3) Uani 1 1 d . . .
O2 O -0.07188(14) 0.46657(10) 0.80043(5) 0.0131(3) Uani 1 1 d . . .
O3 O -0.14317(14) 0.29132(10) 0.81816(6) 0.0132(3) Uani 1 1 d . . .
O4 O 0.27226(14) 0.12224(10) 0.73246(6) 0.0145(3) Uani 1 1 d . . .
O5 O 0.20220(14) 0.12883(9) 0.62928(6) 0.0141(3) Uani 1 1 d . . .
O6 O 0.16247(14) 0.29971(9) 0.63396(6) 0.0124(3) Uani 1 1 d . . .
N1 N -0.26180(16) 0.39766(11) 0.74910(7) 0.0108(3) Uani 1 1 d . . .
N2 N 0.39648(17) 0.22549(11) 0.66024(7) 0.0125(4) Uani 1 1 d . . .
C1 C -0.2682(2) 0.41735(13) 0.69696(8) 0.0124(4) Uani 1 1 d . . .
H1A H -0.2318 0.3723 0.6807 0.015 Uiso 1 1 calc R . .
H1B H -0.3535 0.4223 0.6890 0.015 Uiso 1 1 calc R . .
C2 C -0.2066(2) 0.49278(13) 0.67855(8) 0.0119(4) Uani 1 1 d . . .
C3 C -0.0825(2) 0.49886(13) 0.68175(8) 0.0110(4) Uani 1 1 d . . .
C4 C -0.0236(2) 0.56957(13) 0.66515(8) 0.0122(4) Uani 1 1 d . . .
C5 C -0.0954(2) 0.63069(14) 0.64487(9) 0.0172(5) Uani 1 1 d . . .
H5A H -0.0578 0.6786 0.6329 0.021 Uiso 1 1 calc R . .
C6 C -0.2189(2) 0.62629(14) 0.64088(9) 0.0185(5) Uani 1 1 d . . .
C7 C -0.2735(2) 0.55612(14) 0.65799(9) 0.0155(4) Uani 1 1 d . . .
H7A H -0.3575 0.5513 0.6556 0.019 Uiso 1 1 calc R . .
C8 C -0.3106(2) 0.46603(14) 0.77450(8) 0.0135(4) Uani 1 1 d . . .
H8A H -0.3991 0.4656 0.7739 0.016 Uiso 1 1 calc R . .
H8B H -0.2844 0.5159 0.7567 0.016 Uiso 1 1 calc R . .
C9 C -0.2771(2) 0.46928(14) 0.82478(8) 0.0125(4) Uani 1 1 d . . .
C10 C -0.1569(2) 0.47879(13) 0.83492(8) 0.0115(4) Uani 1 1 d . . .
C11 C -0.1255(2) 0.50067(13) 0.87910(8) 0.0115(4) Uani 1 1 d . . .
C12 C -0.2186(2) 0.50516(15) 0.91301(8) 0.0164(5) Uani 1 1 d . . .
H12A H -0.1998 0.5191 0.9432 0.020 Uiso 1 1 calc R . .
C13 C -0.3376(2) 0.49029(16) 0.90482(9) 0.0186(5) Uani 1 1 d . . .
C14 C -0.3658(2) 0.47343(15) 0.86015(8) 0.0164(5) Uani 1 1 d . . .
H14A H -0.4468 0.4646 0.8536 0.020 Uiso 1 1 calc R . .
C15 C -0.3379(2) 0.32618(14) 0.75942(8) 0.0131(4) Uani 1 1 d . . .
H15A H -0.3054 0.2842 0.7398 0.016 Uiso 1 1 calc R . .
H15B H -0.4191 0.3410 0.7486 0.016 Uiso 1 1 calc R . .
C16 C -0.3520(2) 0.28928(14) 0.80884(8) 0.0140(4) Uani 1 1 d . . .
C17 C -0.2531(2) 0.26714(13) 0.83598(8) 0.0130(4) Uani 1 1 d . . .
C18 C -0.2683(2) 0.22184(13) 0.87933(8) 0.0123(4) Uani 1 1 d . . .
C19 C -0.3852(2) 0.19939(16) 0.89289(9) 0.0209(5) Uani 1 1 d . . .
H19A H -0.3973 0.1674 0.9215 0.025 Uiso 1 1 calc R . .
C20 C -0.4845(2) 0.22113(17) 0.86688(9) 0.0227(5) Uani 1 1 d . . .
C21 C -0.4665(2) 0.26738(16) 0.82510(9) 0.0190(5) Uani 1 1 d . . .
H21A H -0.5334 0.2845 0.8072 0.023 Uiso 1 1 calc R . .
C22 C 0.1111(2) 0.58044(13) 0.66964(8) 0.0114(4) Uani 1 1 d . . .
C23 C 0.2778(2) 0.58871(17) 0.72629(9) 0.0208(5) Uani 1 1 d . . .
H23A H 0.2964 0.5855 0.7602 0.025 Uiso 1 1 calc R . .
C24 C 0.2849(2) 0.67435(14) 0.65126(9) 0.0161(4) Uani 1 1 d . . .
H24A H 0.3071 0.7278 0.6359 0.019 Uiso 1 1 calc R . .
C25 C 0.3206(2) 0.52741(14) 0.65034(9) 0.0168(5) Uani 1 1 d . . .
H25A H 0.3674 0.4846 0.6348 0.020 Uiso 1 1 calc R . .
C26 C 0.1432(2) 0.57685(15) 0.72169(8) 0.0170(5) Uani 1 1 d . . .
H26A H 0.0970 0.6189 0.7374 0.020 Uiso 1 1 calc R . .
H26B H 0.1207 0.5245 0.7375 0.020 Uiso 1 1 calc R . .
C27 C 0.1861(2) 0.51588(14) 0.64522(8) 0.0153(4) Uani 1 1 d . . .
H27A H 0.1639 0.4623 0.6593 0.018 Uiso 1 1 calc R . .
H27B H 0.1684 0.5191 0.6116 0.018 Uiso 1 1 calc R . .
C28 C 0.3140(2) 0.67008(16) 0.70290(9) 0.0220(5) Uani 1 1 d . . .
H28A H 0.2699 0.7132 0.7184 0.026 Uiso 1 1 calc R . .
H28B H 0.4009 0.6773 0.7059 0.026 Uiso 1 1 calc R . .
C29 C 0.3557(2) 0.60906(15) 0.62704(9) 0.0173(5) Uani 1 1 d . . .
H29A H 0.3380 0.6125 0.5934 0.021 Uiso 1 1 calc R . .
H29B H 0.4427 0.6164 0.6296 0.021 Uiso 1 1 calc R . .
C30 C 0.1504(2) 0.66296(13) 0.64704(9) 0.0153(4) Uani 1 1 d . . .
H30G H 0.1312 0.6679 0.6135 0.018 Uiso 1 1 calc R . .
H30H H 0.1051 0.7055 0.6626 0.018 Uiso 1 1 calc R . .
C31 C 0.3486(2) 0.52276(16) 0.70229(9) 0.0218(5) Uani 1 1 d . . .
H31A H 0.4356 0.5293 0.7055 0.026 Uiso 1 1 calc R . .
H31B H 0.3267 0.4699 0.7175 0.026 Uiso 1 1 calc R . .
C32 C -0.2897(3) 0.69721(17) 0.62048(13) 0.0322(7) Uani 1 1 d . . .
H32A H -0.3745 0.6838 0.6203 0.048 Uiso 1 1 calc R . .
H32B H -0.2598 0.7117 0.5883 0.048 Uiso 1 1 calc R . .
H32C H -0.2811 0.7423 0.6395 0.048 Uiso 1 1 calc R . .
C33 C 0.0039(2) 0.51975(14) 0.88898(8) 0.0118(4) Uani 1 1 d . . .
C34 C 0.1413(2) 0.57103(16) 0.94752(9) 0.0200(5) Uani 1 1 d . . .
H34A H 0.1435 0.5922 0.9791 0.024 Uiso 1 1 calc R . .
C35 C 0.1851(2) 0.60118(15) 0.86172(9) 0.0175(5) Uani 1 1 d . . .
H35A H 0.2165 0.6420 0.8372 0.021 Uiso 1 1 calc R . .
C36 C 0.2151(2) 0.46194(15) 0.89845(9) 0.0172(5) Uani 1 1 d . . .
H36A H 0.2655 0.4119 0.8979 0.021 Uiso 1 1 calc R . .
C37 C 0.0118(2) 0.55233(15) 0.93753(8) 0.0164(5) Uani 1 1 d . . .
H37A H -0.0388 0.6015 0.9387 0.020 Uiso 1 1 calc R . .
H37B H -0.0194 0.5124 0.9620 0.020 Uiso 1 1 calc R . .
C38 C 0.0853(2) 0.44379(14) 0.88877(8) 0.0143(4) Uani 1 1 d . . .
H38A H 0.0547 0.4031 0.9130 0.017 Uiso 1 1 calc R . .
H38B H 0.0829 0.4216 0.8579 0.017 Uiso 1 1 calc R . .
C39 C 0.1906(2) 0.63330(16) 0.91004(9) 0.0222(5) Uani 1 1 d . . .
H39A H 0.1425 0.6836 0.9108 0.027 Uiso 1 1 calc R . .
H39B H 0.2745 0.6448 0.9163 0.027 Uiso 1 1 calc R . .
C40 C 0.2627(2) 0.52415(15) 0.86051(9) 0.0181(5) Uani 1 1 d . . .
H40A H 0.2600 0.5032 0.8293 0.022 Uiso 1 1 calc R . .
H40B H 0.3470 0.5357 0.8661 0.022 Uiso 1 1 calc R . .
C41 C 0.0548(2) 0.58402(14) 0.85221(8) 0.0146(4) Uani 1 1 d . . .
H41A H 0.0508 0.5653 0.8205 0.018 Uiso 1 1 calc R . .
H41B H 0.0056 0.6338 0.8533 0.018 Uiso 1 1 calc R . .
C42 C 0.2186(2) 0.49421(17) 0.94682(9) 0.0215(5) Uani 1 1 d . . .
H42A H 0.3023 0.5055 0.9536 0.026 Uiso 1 1 calc R . .
H42B H 0.1879 0.4539 0.9712 0.026 Uiso 1 1 calc R . .
C43 C -0.4328(2) 0.4949(2) 0.94352(10) 0.0316(7) Uani 1 1 d . . .
H43A H -0.5107 0.4828 0.9317 0.047 Uiso 1 1 calc R . .
H43B H -0.4361 0.5487 0.9543 0.047 Uiso 1 1 calc R . .
H43C H -0.4135 0.4560 0.9697 0.047 Uiso 1 1 calc R . .
C44 C -0.1646(2) 0.20117(14) 0.91182(8) 0.0145(4) Uani 1 1 d . . .
C45 C 0.0467(2) 0.14352(16) 0.91920(9) 0.0229(5) Uani 1 1 d . . .
H45A H 0.1153 0.1184 0.9017 0.027 Uiso 1 1 calc R . .
C46 C -0.0987(3) 0.12543(16) 0.98725(9) 0.0233(5) Uani 1 1 d . . .
H46A H -0.1261 0.0882 1.0144 0.028 Uiso 1 1 calc R . .
C47 C -0.0183(2) 0.26068(15) 0.96366(9) 0.0189(5) Uani 1 1 d . . .
H47A H 0.0082 0.3115 0.9753 0.023 Uiso 1 1 calc R . .
C48 C -0.0577(2) 0.16018(15) 0.88642(9) 0.0195(5) Uani 1 1 d . . .
H48A H -0.0837 0.1093 0.8755 0.023 Uiso 1 1 calc R . .
H48B H -0.0307 0.1950 0.8586 0.023 Uiso 1 1 calc R . .
C49 C -0.1224(2) 0.27870(14) 0.93085(8) 0.0155(4) Uani 1 1 d . . .
H49A H -0.0963 0.3166 0.9043 0.019 Uiso 1 1 calc R . .
H49B H -0.1900 0.3040 0.9481 0.019 Uiso 1 1 calc R . .
C50 C 0.0064(3) 0.08648(16) 0.96095(10) 0.0264(6) Uani 1 1 d . . .
H50A H -0.0184 0.0355 0.9498 0.032 Uiso 1 1 calc R . .
H50B H 0.0735 0.0750 0.9821 0.032 Uiso 1 1 calc R . .
C51 C -0.0589(3) 0.20345(16) 1.00533(9) 0.0227(5) Uani 1 1 d . . .
H51A H -0.1264 0.2281 1.0230 0.027 Uiso 1 1 calc R . .
H51B H 0.0078 0.1923 1.0267 0.027 Uiso 1 1 calc R . .
C52 C -0.2027(2) 0.14380(15) 0.95464(9) 0.0201(5) Uani 1 1 d . . .
H52A H -0.2705 0.1683 0.9722 0.024 Uiso 1 1 calc R . .
H52B H -0.2302 0.0934 0.9436 0.024 Uiso 1 1 calc R . .
C53 C 0.0866(2) 0.22187(16) 0.93670(9) 0.0213(5) Uani 1 1 d . . .
H53A H 0.1136 0.2586 0.9097 0.026 Uiso 1 1 calc R . .
H53B H 0.1547 0.2111 0.9575 0.026 Uiso 1 1 calc R . .
C54 C -0.6081(3) 0.1931(2) 0.88287(11) 0.0368(8) Uani 1 1 d . . .
H54A H -0.6664 0.2143 0.8602 0.055 Uiso 1 1 calc R . .
H54B H -0.6297 0.2121 0.9136 0.055 Uiso 1 1 calc R . .
H54C H -0.6084 0.1346 0.8852 0.055 Uiso 1 1 calc R . .
C55 C 0.4715(2) 0.21728(14) 0.70207(9) 0.0155(4) Uani 1 1 d . . .
H55A H 0.4404 0.2568 0.7236 0.019 Uiso 1 1 calc R . .
H55B H 0.5535 0.2332 0.6915 0.019 Uiso 1 1 calc R . .
C56 C 0.4818(2) 0.13797(14) 0.73025(9) 0.0162(5) Uani 1 1 d . . .
C57 C 0.3814(2) 0.09502(14) 0.74777(8) 0.0155(4) Uani 1 1 d . . .
C58 C 0.3942(2) 0.02733(14) 0.77977(9) 0.0174(5) Uani 1 1 d . . .
C59 C 0.5109(2) 0.00821(16) 0.79402(10) 0.0253(6) Uani 1 1 d . . .
H59A H 0.5215 -0.0356 0.8167 0.030 Uiso 1 1 calc R . .
C60 C 0.6116(3) 0.04950(17) 0.77698(11) 0.0276(6) Uani 1 1 d . . .
C61 C 0.5959(2) 0.11336(16) 0.74410(10) 0.0226(5) Uani 1 1 d . . .
H61A H 0.6638 0.1409 0.7307 0.027 Uiso 1 1 calc R . .
C62 C 0.4429(2) 0.17242(14) 0.62391(9) 0.0156(4) Uani 1 1 d . . .
H62A H 0.5315 0.1732 0.6230 0.019 Uiso 1 1 calc R . .
H62B H 0.4168 0.1957 0.5930 0.019 Uiso 1 1 calc R . .
C63 C 0.4058(2) 0.08635(14) 0.62980(8) 0.0140(4) Uani 1 1 d . . .
C64 C 0.2845(2) 0.06752(13) 0.62736(8) 0.0134(4) Uani 1 1 d . . .
C65 C 0.2495(2) -0.01105(13) 0.62339(8) 0.0131(4) Uani 1 1 d . . .
C66 C 0.3404(2) -0.06997(14) 0.62615(9) 0.0173(5) Uani 1 1 d . . .
H66A H 0.3192 -0.1239 0.6242 0.021 Uiso 1 1 calc R . .
C67 C 0.4599(2) -0.05384(15) 0.63161(10) 0.0201(5) Uani 1 1 d . . .
C68 C 0.4919(2) 0.02506(15) 0.63262(9) 0.0191(5) Uani 1 1 d . . .
H68A H 0.5737 0.0373 0.6353 0.023 Uiso 1 1 calc R . .
C69 C 0.4074(2) 0.31159(13) 0.64166(9) 0.0145(4) Uani 1 1 d . . .
H69A H 0.3731 0.3456 0.6658 0.017 Uiso 1 1 calc R . .
H69B H 0.4936 0.3235 0.6371 0.017 Uiso 1 1 calc R . .
C70 C 0.3473(2) 0.33472(13) 0.59639(8) 0.0139(4) Uani 1 1 d . . .
C71 C 0.2228(2) 0.32843(13) 0.59379(8) 0.0126(4) Uani 1 1 d . . .
C72 C 0.1656(2) 0.34876(13) 0.55150(8) 0.0136(4) Uani 1 1 d . . .
C73 C 0.2388(2) 0.37761(14) 0.51350(9) 0.0165(5) Uani 1 1 d . . .
H73A H 0.2022 0.3921 0.4846 0.020 Uiso 1 1 calc R . .
C74 C 0.3625(2) 0.38657(15) 0.51524(9) 0.0186(5) Uani 1 1 d . . .
C75 C 0.4156(2) 0.36453(15) 0.55717(9) 0.0182(5) Uani 1 1 d . . .
H75A H 0.4996 0.3697 0.5593 0.022 Uiso 1 1 calc R . .
C76 C 0.2900(2) -0.02561(15) 0.79738(9) 0.0177(5) Uani 1 1 d . . .
C77 C 0.2230(3) -0.14620(18) 0.85071(10) 0.0296(6) Uani 1 1 d . . .
H77A H 0.2506 -0.1884 0.8748 0.036 Uiso 1 1 calc R . .
C78 C 0.0801(3) -0.03173(17) 0.83484(10) 0.0288(6) Uani 1 1 d . . .
H78A H 0.0130 0.0009 0.8483 0.035 Uiso 1 1 calc R . .
C79 C 0.1384(2) -0.12079(15) 0.77168(9) 0.0209(5) Uani 1 1 d . . .
H79A H 0.1095 -0.1464 0.7441 0.025 Uiso 1 1 calc R . .
C80 C 0.3275(3) -0.09218(17) 0.83483(10) 0.0264(6) Uani 1 1 d . . .
H80A H 0.3941 -0.1247 0.8217 0.032 Uiso 1 1 calc R . .
H80B H 0.3569 -0.0676 0.8622 0.032 Uiso 1 1 calc R . .
C81 C 0.2444(2) -0.06737(14) 0.75584(9) 0.0174(5) Uani 1 1 d . . .
H81A H 0.2190 -0.0266 0.7311 0.021 Uiso 1 1 calc R . .
H81B H 0.3103 -0.1002 0.7425 0.021 Uiso 1 1 calc R . .
C82 C 0.1204(3) -0.0966(2) 0.87200(11) 0.0352(7) Uani 1 1 d . . .
H82A H 0.0525 -0.1313 0.8823 0.042 Uiso 1 1 calc R . .
H82B H 0.1478 -0.0717 0.8996 0.042 Uiso 1 1 calc R . .
C83 C 0.0371(2) -0.07066(17) 0.79243(10) 0.0259(6) Uani 1 1 d . . .
H83A H -0.0318 -0.1049 0.8021 0.031 Uiso 1 1 calc R . .
H83B H 0.0102 -0.0289 0.7685 0.031 Uiso 1 1 calc R . .
C84 C 0.1855(3) 0.02242(16) 0.81969(10) 0.0246(6) Uani 1 1 d . . .
H84A H 0.2137 0.0471 0.8473 0.030 Uiso 1 1 calc R . .
H84B H 0.1586 0.0658 0.7968 0.030 Uiso 1 1 calc R . .
C85 C 0.1784(3) -0.18564(16) 0.80881(10) 0.0258(6) Uani 1 1 d . . .
H85A H 0.1104 -0.2203 0.8190 0.031 Uiso 1 1 calc R . .
H85B H 0.2434 -0.2192 0.7955 0.031 Uiso 1 1 calc R . .
C86 C 0.7344(3) 0.0275(2) 0.79477(15) 0.0435(9) Uani 1 1 d . . .
H86A H 0.7936 0.0632 0.7787 0.065 Uiso 1 1 calc R . .
H86B H 0.7551 -0.0278 0.7886 0.065 Uiso 1 1 calc R . .
H86C H 0.7342 0.0329 0.8286 0.065 Uiso 1 1 calc R . .
C87 C 0.1197(2) -0.03110(13) 0.61551(8) 0.0126(4) Uani 1 1 d . . .
C88 C -0.0932(2) -0.03528(15) 0.65045(9) 0.0192(5) Uani 1 1 d . . .
H88A H -0.1448 -0.0242 0.6787 0.023 Uiso 1 1 calc R . .
C89 C -0.0582(2) -0.00071(15) 0.56442(9) 0.0188(5) Uani 1 1 d . . .
H89A H -0.0873 0.0328 0.5365 0.023 Uiso 1 1 calc R . .
C90 C -0.0214(2) -0.14000(14) 0.59845(10) 0.0202(5) Uani 1 1 d . . .
H90A H -0.0255 -0.1977 0.5928 0.024 Uiso 1 1 calc R . .
C91 C 0.0368(2) -0.01508(14) 0.65853(8) 0.0161(4) Uani 1 1 d . . .
H91A H 0.0650 -0.0478 0.6864 0.019 Uiso 1 1 calc R . .
H91B H 0.0407 0.0418 0.6647 0.019 Uiso 1 1 calc R . .
C92 C 0.1085(2) -0.12004(14) 0.60679(9) 0.0171(5) Uani 1 1 d . . .
H92A H 0.1600 -0.1322 0.5791 0.020 Uiso 1 1 calc R . .
H92B H 0.1369 -0.1538 0.6342 0.020 Uiso 1 1 calc R . .
C93 C -0.1365(2) 0.01665(15) 0.60762(10) 0.0211(5) Uani 1 1 d . . .
H93A H -0.2210 0.0050 0.6024 0.025 Uiso 1 1 calc R . .
H93B H -0.1321 0.0738 0.6132 0.025 Uiso 1 1 calc R . .
C94 C -0.0665(2) -0.08908(15) 0.55588(10) 0.0222(5) Uani 1 1 d . . .
H94A H -0.1507 -0.1018 0.5508 0.027 Uiso 1 1 calc R . .
H94B H -0.0173 -0.1006 0.5275 0.027 Uiso 1 1 calc R . .
C95 C 0.0726(2) 0.01872(14) 0.57186(8) 0.0146(4) Uani 1 1 d . . .
H95A H 0.0785 0.0763 0.5761 0.018 Uiso 1 1 calc R . .
H95B H 0.1228 0.0069 0.5438 0.018 Uiso 1 1 calc R . .
C96 C -0.0996(2) -0.12375(15) 0.64181(10) 0.0227(5) Uani 1 1 d . . .
H96A H -0.0711 -0.1572 0.6694 0.027 Uiso 1 1 calc R . .
H96B H -0.1835 -0.1374 0.6371 0.027 Uiso 1 1 calc R . .
C97 C 0.5529(3) -0.12055(17) 0.63538(12) 0.0308(7) Uani 1 1 d . . .
H97A H 0.6317 -0.0983 0.6391 0.046 Uiso 1 1 calc R . .
H97B H 0.5548 -0.1491 0.6069 0.046 Uiso 1 1 calc R . .
H97C H 0.5326 -0.1576 0.6626 0.046 Uiso 1 1 calc R . .
C98 C 0.0312(2) 0.33853(13) 0.54615(8) 0.0128(4) Uani 1 1 d . . .
C99 C -0.1343(2) 0.23776(15) 0.54793(10) 0.0222(5) Uani 1 1 d . . .
H99A H -0.1522 0.1797 0.5531 0.027 Uiso 1 1 calc R . .
C100 C -0.1414(2) 0.35771(16) 0.49115(9) 0.0195(5) Uani 1 1 d . . .
H10A H -0.1633 0.3785 0.4589 0.023 Uiso 1 1 calc R . .
C101 C -0.1793(2) 0.37271(15) 0.57636(8) 0.0166(5) Uani 1 1 d . . .
H10B H -0.2268 0.4026 0.5999 0.020 Uiso 1 1 calc R . .
C102 C 0.0005(2) 0.24912(14) 0.55335(9) 0.0181(5) Uani 1 1 d . . .
H10C H 0.0472 0.2192 0.5301 0.022 Uiso 1 1 calc R . .
H10D H 0.0231 0.2274 0.5850 0.022 Uiso 1 1 calc R . .
C103 C -0.0452(2) 0.38519(14) 0.58171(8) 0.0146(4) Uani 1 1 d . . .
H10E H -0.0233 0.3667 0.6140 0.017 Uiso 1 1 calc R . .
H10F H -0.0283 0.4428 0.5765 0.017 Uiso 1 1 calc R . .
C104 C -0.1694(2) 0.26922(17) 0.49868(10) 0.0243(5) Uani 1 1 d . . .
H10G H -0.1241 0.2394 0.4750 0.029 Uiso 1 1 calc R . .
H10H H -0.2560 0.2617 0.4951 0.029 Uiso 1 1 calc R . .
C105 C -0.2142(2) 0.40362(15) 0.52716(9) 0.0192(5) Uani 1 1 d . . .
H10I H -0.1982 0.4613 0.5218 0.023 Uiso 1 1 calc R . .
H10J H -0.3009 0.3962 0.5237 0.023 Uiso 1 1 calc R . .
C106 C -0.0075(2) 0.36897(16) 0.49658(8) 0.0182(5) Uani 1 1 d . . .
H10K H 0.0106 0.4263 0.4907 0.022 Uiso 1 1 calc R . .
H10L H 0.0389 0.3396 0.4730 0.022 Uiso 1 1 calc R . .
C107 C -0.2064(2) 0.28364(16) 0.58438(9) 0.0216(5) Uani 1 1 d . . .
H10M H -0.2931 0.2758 0.5815 0.026 Uiso 1 1 calc R . .
H10N H -0.1845 0.2632 0.6163 0.026 Uiso 1 1 calc R . .
C108 C 0.4357(3) 0.41482(18) 0.47172(10) 0.0261(6) Uani 1 1 d . . .
H10O H 0.5200 0.4176 0.4793 0.039 Uiso 1 1 calc R . .
H10P H 0.4063 0.4679 0.4599 0.039 Uiso 1 1 calc R . .
H10Q H 0.4282 0.3773 0.4477 0.039 Uiso 1 1 calc R . .
C201 C 0.6428(4) 0.6758(2) 0.79248(17) 0.0560(11) Uani 1 1 d D . .
H201 H 0.6103 0.6281 0.8073 0.067 Uiso 1 1 calc R . .
C202 C 0.5681(4) 0.7400(3) 0.78088(15) 0.0541(10) Uani 1 1 d D . .
H202 H 0.4840 0.7364 0.7869 0.065 Uiso 1 1 calc R . .
C203 C 0.6155(5) 0.8089(3) 0.76069(13) 0.0595(13) Uani 1 1 d D . .
H203 H 0.5645 0.8537 0.7528 0.071 Uiso 1 1 calc R . .
C204 C 0.7373(5) 0.8138(2) 0.75171(16) 0.0691(15) Uani 1 1 d . . .
H204 H 0.7700 0.8621 0.7379 0.083 Uiso 1 1 calc R . .
C205 C 0.8113(4) 0.7493(2) 0.76267(17) 0.0559(10) Uani 1 1 d . . .
H205 H 0.8952 0.7527 0.7562 0.067 Uiso 1 1 calc R . .
C206 C 0.7644(4) 0.6800(2) 0.78282(15) 0.0507(10) Uani 1 1 d . . .
H206 H 0.8153 0.6349 0.7902 0.061 Uiso 1 1 calc R . .
C301 C 0.3687(3) 0.30126(18) -0.00265(10) 0.0638(13) Uani 1 1 d G . .
H30A H 0.3336 0.3161 -0.0318 0.077 Uiso 1 1 calc R . .
C302 C 0.4913(3) 0.28546(18) -0.00109(9) 0.0628(12) Uani 1 1 d G . .
H30B H 0.5400 0.2895 -0.0292 0.075 Uiso 1 1 calc R . .
C303 C 0.5426(2) 0.26370(19) 0.04154(12) 0.0657(14) Uani 1 1 d G . .
H30C H 0.6264 0.2529 0.0426 0.079 Uiso 1 1 calc R . .
C304 C 0.4714(3) 0.2577(2) 0.08262(9) 0.0694(14) Uani 1 1 d G . .
H30D H 0.5064 0.2429 0.1118 0.083 Uiso 1 1 calc R . .
C305 C 0.3488(3) 0.2735(2) 0.08107(10) 0.0763(15) Uani 1 1 d G . .
H30E H 0.3001 0.2695 0.1091 0.092 Uiso 1 1 calc R . .
C306 C 0.2975(2) 0.2953(2) 0.03843(13) 0.0695(14) Uani 1 1 d G . .
H30F H 0.2137 0.3061 0.0374 0.083 Uiso 1 1 calc R . .
C401 C 0.4705(11) -0.0394(6) 0.9679(3) 0.072(3) Uani 0.50 1 d PD . .
H401 H 0.4474 -0.0713 0.9441 0.086 Uiso 0.50 1 calc PR . .
C402 C 0.5776(11) -0.0575(6) 0.9865(4) 0.079(3) Uani 0.50 1 d PD . .
H402 H 0.6304 -0.0974 0.9751 0.094 Uiso 0.50 1 calc PR . .
C403 C 0.6037(10) -0.0168(5) 1.0210(4) 0.074(3) Uani 0.50 1 d PD . .
H403 H 0.6750 -0.0279 1.0374 0.088 Uiso 0.50 1 calc PR . .
C501 C 0.5543(3) 0.9717(2) 0.50015(12) 0.0377(7) Uani 1 1 d . . .
H50C H 0.5997 0.9782 0.5284 0.045 Uiso 1 1 calc R . .
H50D H 0.6073 0.9864 0.4723 0.045 Uiso 1 1 calc R . .
C502 C 0.5209(4) 0.8846(2) 0.49980(13) 0.0429(8) Uani 1 1 d . . .
H50E H 0.4760 0.8779 0.4714 0.051 Uiso 1 1 calc R . .
H50F H 0.4677 0.8698 0.5275 0.051 Uiso 1 1 calc R . .
C503 C 0.6309(4) 0.8289(2) 0.50036(15) 0.0530(11) Uani 1 1 d . . .
H50G H 0.6844 0.8439 0.4732 0.079 Uiso 1 1 calc R . .
H50H H 0.6059 0.7738 0.4990 0.079 Uiso 1 1 calc R . .
H50I H 0.6732 0.8332 0.5292 0.079 Uiso 1 1 calc R . .

loop_
_atom_site_aniso_label
_atom_site_aniso_U_11
_atom_site_aniso_U_22
_atom_site_aniso_U_33
_atom_site_aniso_U_23
_atom_site_aniso_U_13
_atom_site_aniso_U_12
U1 0.00852(4) 0.01036(4) 0.00952(4) 0.00009(3) 0.00100(3) 0.00001(3)
U2 0.00861(4) 0.00944(4) 0.01333(4) -0.00105(3) -0.00026(3) 0.00099(3)
S1 0.0111(2) 0.0159(3) 0.0203(3) -0.0043(2) 0.0016(2) -0.0014(2)
S2 0.0112(2) 0.0179(3) 0.0191(3) -0.0048(2) -0.0019(2) 0.0014(2)
O1 0.0105(7) 0.0099(7) 0.0126(7) 0.0001(6) 0.0001(6) 0.0006(6)
O2 0.0112(7) 0.0179(8) 0.0106(7) -0.0052(6) 0.0032(6) -0.0012(6)
O3 0.0109(7) 0.0152(8) 0.0131(8) 0.0011(6) 0.0010(6) -0.0003(6)
O4 0.0109(7) 0.0137(8) 0.0188(8) -0.0006(6) -0.0013(6) 0.0016(6)
O5 0.0103(7) 0.0097(7) 0.0229(9) -0.0050(6) -0.0021(6) 0.0029(6)
O6 0.0116(7) 0.0111(7) 0.0142(8) -0.0011(6) 0.0014(6) 0.0007(6)
N1 0.0094(8) 0.0120(8) 0.0111(8) -0.0013(7) 0.0004(7) -0.0014(7)
N2 0.0107(9) 0.0107(8) 0.0166(9) -0.0031(7) -0.0015(7) -0.0011(7)
C1 0.0131(10) 0.0131(10) 0.0114(10) -0.0018(8) -0.0014(8) -0.0020(8)
C2 0.0125(10) 0.0117(10) 0.0116(10) -0.0014(8) 0.0012(8) -0.0017(8)
C3 0.0129(10) 0.0098(9) 0.0101(10) -0.0011(8) 0.0000(8) 0.0013(8)
C4 0.0109(10) 0.0115(10) 0.0142(10) -0.0016(8) 0.0006(8) -0.0006(8)
C5 0.0159(11) 0.0111(10) 0.0243(12) 0.0015(9) -0.0008(9) -0.0017(9)
C6 0.0162(11) 0.0124(11) 0.0267(13) 0.0012(9) -0.0042(9) 0.0016(9)
C7 0.0107(10) 0.0155(11) 0.0205(11) -0.0011(9) -0.0019(8) 0.0001(8)
C8 0.0109(10) 0.0156(10) 0.0144(10) -0.0041(8) -0.0017(8) 0.0012(8)
C9 0.0113(10) 0.0143(10) 0.0124(10) -0.0041(8) -0.0006(8) 0.0007(8)
C10 0.0114(10) 0.0118(10) 0.0110(10) -0.0018(8) 0.0030(8) 0.0005(8)
C11 0.0105(10) 0.0121(10) 0.0118(10) -0.0018(8) 0.0006(8) 0.0000(8)
C12 0.0149(11) 0.0232(12) 0.0112(10) -0.0041(9) 0.0022(8) -0.0003(9)
C13 0.0131(11) 0.0282(13) 0.0147(11) -0.0053(9) 0.0041(9) 0.0000(9)
C14 0.0112(10) 0.0214(12) 0.0168(11) -0.0043(9) 0.0014(8) -0.0004(9)
C15 0.0117(10) 0.0142(10) 0.0138(10) -0.0023(8) -0.0009(8) -0.0041(8)
C16 0.0132(10) 0.0154(10) 0.0137(10) -0.0023(8) 0.0019(8) -0.0043(8)
C17 0.0133(10) 0.0118(10) 0.0144(10) -0.0036(8) 0.0012(8) -0.0021(8)
C18 0.0103(10) 0.0138(10) 0.0123(10) 0.0003(8) 0.0006(8) 0.0025(8)
C19 0.0204(12) 0.0258(13) 0.0159(11) 0.0030(10) 0.0029(9) -0.0073(10)
C20 0.0172(12) 0.0320(14) 0.0189(12) -0.0006(10) 0.0029(9) -0.0100(10)
C21 0.0140(11) 0.0273(13) 0.0159(11) -0.0018(10) 0.0012(9) -0.0053(10)
C22 0.0103(10) 0.0107(9) 0.0129(10) -0.0004(8) 0.0014(8) -0.0007(8)
C23 0.0183(12) 0.0304(14) 0.0141(11) -0.0007(10) -0.0029(9) -0.0081(10)
C24 0.0145(11) 0.0125(10) 0.0210(12) 0.0004(9) 0.0021(9) -0.0040(8)
C25 0.0129(10) 0.0139(10) 0.0235(12) -0.0028(9) 0.0028(9) 0.0007(8)
C26 0.0175(11) 0.0221(12) 0.0116(10) -0.0012(9) 0.0013(8) -0.0058(9)
C27 0.0150(11) 0.0155(11) 0.0157(11) -0.0037(9) 0.0024(8) -0.0026(9)
C28 0.0192(12) 0.0251(13) 0.0232(13) -0.0086(10) 0.0004(10) -0.0083(10)
C29 0.0129(11) 0.0198(11) 0.0185(11) 0.0010(9) 0.0036(9) -0.0019(9)
C30 0.0146(11) 0.0106(10) 0.0200(11) 0.0011(8) 0.0016(9) -0.0003(8)
C31 0.0142(11) 0.0245(13) 0.0253(13) 0.0080(10) -0.0030(10) -0.0025(10)
C32 0.0178(13) 0.0178(13) 0.060(2) 0.0110(13) -0.0133(13) -0.0005(10)
C33 0.0113(10) 0.0145(10) 0.0099(10) -0.0024(8) -0.0008(8) -0.0002(8)
C34 0.0165(11) 0.0300(13) 0.0146(11) -0.0082(10) -0.0014(9) -0.0030(10)
C35 0.0160(11) 0.0190(11) 0.0174(11) -0.0007(9) 0.0008(9) -0.0047(9)
C36 0.0122(10) 0.0214(12) 0.0175(11) 0.0002(9) -0.0007(8) 0.0025(9)
C37 0.0133(10) 0.0255(12) 0.0111(10) -0.0061(9) 0.0001(8) 0.0003(9)
C38 0.0142(10) 0.0137(10) 0.0149(11) -0.0012(8) -0.0002(8) 0.0011(8)
C39 0.0196(12) 0.0242(13) 0.0243(13) -0.0088(10) -0.0017(10) -0.0073(10)
C40 0.0129(11) 0.0245(12) 0.0167(11) -0.0015(9) 0.0019(9) -0.0015(9)
C41 0.0148(11) 0.0147(10) 0.0141(10) 0.0004(8) -0.0005(8) -0.0003(8)
C42 0.0151(11) 0.0344(14) 0.0151(11) -0.0003(10) -0.0034(9) -0.0018(10)
C43 0.0155(12) 0.063(2) 0.0180(13) -0.0133(13) 0.0057(10) -0.0084(13)
C44 0.0174(11) 0.0130(10) 0.0125(10) 0.0010(8) 0.0019(8) -0.0006(8)
C45 0.0259(13) 0.0240(13) 0.0174(12) 0.0010(10) 0.0011(10) 0.0106(11)
C46 0.0319(14) 0.0210(12) 0.0156(12) 0.0061(9) 0.0005(10) -0.0010(11)
C47 0.0215(12) 0.0185(11) 0.0166(11) -0.0004(9) -0.0033(9) 0.0011(9)
C48 0.0258(13) 0.0178(11) 0.0140(11) -0.0001(9) 0.0021(9) 0.0053(10)
C49 0.0184(11) 0.0133(10) 0.0147(11) -0.0004(8) -0.0006(9) 0.0011(9)
C50 0.0363(15) 0.0190(12) 0.0223(13) 0.0051(10) -0.0026(11) 0.0082(11)
C51 0.0268(13) 0.0260(13) 0.0146(11) 0.0011(10) -0.0012(10) 0.0021(11)
C52 0.0252(13) 0.0184(12) 0.0158(11) 0.0045(9) 0.0011(9) -0.0038(10)
C53 0.0170(12) 0.0275(13) 0.0183(12) 0.0036(10) -0.0013(9) 0.0023(10)
C54 0.0212(14) 0.061(2) 0.0263(15) 0.0081(14) 0.0029(11) -0.0173(14)
C55 0.0115(10) 0.0143(10) 0.0216(12) -0.0038(9) -0.0040(9) -0.0015(8)
C56 0.0161(11) 0.0132(10) 0.0200(11) -0.0043(9) -0.0050(9) 0.0020(9)
C57 0.0148(11) 0.0143(10) 0.0181(11) -0.0042(9) -0.0051(9) 0.0032(9)
C58 0.0198(12) 0.0144(11) 0.0186(11) -0.0027(9) -0.0063(9) 0.0021(9)
C59 0.0240(13) 0.0198(12) 0.0317(15) 0.0025(11) -0.0107(11) 0.0047(10)
C60 0.0205(13) 0.0198(13) 0.0434(17) -0.0020(12) -0.0154(12) 0.0033(10)
C61 0.0143(11) 0.0186(12) 0.0360(15) -0.0044(11) -0.0079(10) 0.0002(9)
C62 0.0119(10) 0.0140(10) 0.0214(12) -0.0059(9) 0.0026(9) -0.0011(8)
C63 0.0123(10) 0.0116(10) 0.0188(11) -0.0058(8) 0.0004(8) 0.0009(8)
C64 0.0125(10) 0.0117(10) 0.0161(11) -0.0040(8) -0.0007(8) 0.0031(8)
C65 0.0129(10) 0.0108(10) 0.0157(10) -0.0021(8) -0.0004(8) 0.0003(8)
C66 0.0179(11) 0.0115(10) 0.0225(12) -0.0025(9) -0.0004(9) 0.0038(9)
C67 0.0169(11) 0.0143(11) 0.0291(13) -0.0030(10) -0.0013(10) 0.0056(9)
C68 0.0115(10) 0.0175(11) 0.0285(13) -0.0055(10) -0.0003(9) 0.0020(9)
C69 0.0115(10) 0.0112(10) 0.0212(11) -0.0031(8) 0.0000(8) -0.0026(8)
C70 0.0132(10) 0.0102(10) 0.0185(11) -0.0025(8) 0.0001(8) -0.0008(8)
C71 0.0144(10) 0.0079(9) 0.0153(10) -0.0016(8) 0.0017(8) -0.0013(8)
C72 0.0151(10) 0.0090(9) 0.0165(11) -0.0020(8) 0.0018(8) 0.0014(8)
C73 0.0178(11) 0.0150(11) 0.0161(11) -0.0004(9) 0.0020(9) 0.0022(9)
C74 0.0191(12) 0.0153(11) 0.0208(12) -0.0010(9) 0.0066(9) -0.0011(9)
C75 0.0159(11) 0.0181(11) 0.0205(12) -0.0019(9) 0.0024(9) -0.0036(9)
C76 0.0205(12) 0.0172(11) 0.0152(11) 0.0004(9) -0.0034(9) 0.0034(9)
C77 0.0372(16) 0.0265(14) 0.0229(14) 0.0109(11) -0.0026(12) 0.0007(12)
C78 0.0317(15) 0.0243(13) 0.0284(14) -0.0004(11) 0.0139(12) 0.0041(11)
C79 0.0232(13) 0.0170(11) 0.0220(12) 0.0012(9) -0.0011(10) -0.0020(10)
C80 0.0308(15) 0.0261(14) 0.0214(13) 0.0064(11) -0.0078(11) 0.0008(11)
C81 0.0193(12) 0.0156(11) 0.0170(11) -0.0004(9) -0.0008(9) 0.0011(9)
C82 0.0477(19) 0.0360(17) 0.0201(14) 0.0044(12) 0.0093(13) -0.0051(14)
C83 0.0188(12) 0.0229(13) 0.0336(15) 0.0084(11) 0.0038(11) 0.0010(10)
C84 0.0312(14) 0.0202(12) 0.0219(13) -0.0040(10) 0.0067(11) 0.0027(11)
C85 0.0292(14) 0.0163(12) 0.0301(14) 0.0056(10) 0.0027(11) 0.0024(10)
C86 0.0233(15) 0.0321(17) 0.075(3) 0.0091(17) -0.0245(16) 0.0010(13)
C87 0.0134(10) 0.0084(9) 0.0161(11) -0.0016(8) -0.0009(8) -0.0005(8)
C88 0.0135(11) 0.0199(12) 0.0238(12) -0.0002(10) 0.0036(9) -0.0023(9)
C89 0.0200(12) 0.0154(11) 0.0213(12) 0.0006(9) -0.0067(9) -0.0033(9)
C90 0.0201(12) 0.0109(10) 0.0301(14) -0.0019(9) -0.0041(10) -0.0062(9)
C91 0.0164(11) 0.0160(11) 0.0159(11) -0.0009(9) 0.0005(9) -0.0008(9)
C92 0.0172(11) 0.0102(10) 0.0240(12) -0.0023(9) -0.0007(9) -0.0013(8)
C93 0.0131(11) 0.0184(12) 0.0317(14) -0.0007(10) -0.0026(10) -0.0005(9)
C94 0.0223(13) 0.0196(12) 0.0259(13) -0.0042(10) -0.0069(10) -0.0075(10)
C95 0.0165(11) 0.0111(10) 0.0165(11) -0.0005(8) -0.0020(9) -0.0018(8)
C96 0.0178(12) 0.0188(12) 0.0306(14) 0.0039(10) 0.0003(10) -0.0053(10)
C97 0.0200(13) 0.0191(13) 0.0529(19) -0.0032(13) -0.0026(13) 0.0082(11)
C98 0.0142(10) 0.0113(10) 0.0126(10) -0.0012(8) 0.0000(8) 0.0025(8)
C99 0.0213(12) 0.0158(11) 0.0300(14) 0.0002(10) -0.0089(10) -0.0024(10)
C100 0.0194(12) 0.0264(13) 0.0123(11) -0.0001(9) -0.0023(9) 0.0040(10)
C101 0.0126(10) 0.0224(12) 0.0148(11) -0.0030(9) 0.0005(8) 0.0031(9)
C102 0.0193(12) 0.0120(10) 0.0235(12) -0.0023(9) -0.0060(9) 0.0019(9)
C103 0.0151(11) 0.0149(10) 0.0138(10) -0.0032(8) 0.0001(8) 0.0027(8)
C104 0.0222(13) 0.0267(13) 0.0257(13) -0.0095(11) -0.0085(10) 0.0017(11)
C105 0.0162(11) 0.0213(12) 0.0192(12) 0.0010(9) -0.0011(9) 0.0051(9)
C106 0.0176(11) 0.0235(12) 0.0125(11) 0.0014(9) 0.0015(9) 0.0031(9)
C107 0.0152(11) 0.0281(13) 0.0204(12) 0.0062(10) -0.0029(9) -0.0028(10)
C108 0.0225(13) 0.0334(15) 0.0214(13) 0.0012(11) 0.0073(10) -0.0052(11)
C201 0.067(3) 0.0298(18) 0.072(3) -0.0064(18) 0.001(2) -0.0075(18)
C202 0.055(2) 0.052(2) 0.059(3) -0.028(2) -0.007(2) 0.0087(19)
C203 0.091(3) 0.050(2) 0.0339(19) -0.0003(17) 0.005(2) 0.037(2)
C204 0.111(4) 0.032(2) 0.058(3) 0.0089(18) 0.031(3) 0.007(2)
C205 0.056(3) 0.041(2) 0.070(3) -0.004(2) 0.002(2) -0.0032(18)
C206 0.057(2) 0.0293(17) 0.067(3) 0.0014(17) -0.023(2) 0.0029(16)
C301 0.086(4) 0.039(2) 0.069(3) -0.017(2) -0.021(3) 0.013(2)
C302 0.073(3) 0.048(2) 0.072(3) -0.027(2) 0.006(2) -0.012(2)
C303 0.047(2) 0.069(3) 0.088(4) -0.046(3) -0.013(2) 0.002(2)
C304 0.075(3) 0.071(3) 0.066(3) -0.019(3) -0.026(3) 0.010(3)
C305 0.078(4) 0.081(4) 0.071(3) -0.019(3) 0.014(3) 0.000(3)
C306 0.045(2) 0.065(3) 0.102(4) -0.031(3) -0.018(3) 0.018(2)
C401 0.134(10) 0.046(5) 0.036(4) 0.002(4) -0.020(5) 0.009(6)
C402 0.135(11) 0.042(5) 0.059(6) 0.004(4) -0.013(6) 0.001(6)
C403 0.090(7) 0.044(5) 0.084(7) 0.037(5) -0.028(6) -0.028(5)
C501 0.052(2) 0.0323(16) 0.0294(16) -0.0056(13) -0.0013(14) 0.0049(15)
C502 0.066(2) 0.0298(16) 0.0327(17) -0.0058(13) -0.0030(16) 0.0052(16)
C503 0.071(3) 0.042(2) 0.050(2) -0.0210(17) -0.023(2) 0.0187(19)

_geom_special_details            
; 
 All esds (except the esd in the dihedral angle between two l.s. planes) 
 are estimated using the full covariance matrix.  The cell esds are taken 
 into account individually in the estimation of esds in distances, angles 
 and torsion angles; correlations between esds in cell parameters are only 
 used when they are defined by crystal symmetry.  An approximate (isotropic) 
 treatment of cell esds is used for estimating esds involving l.s. planes. 
;

loop_
_geom_bond_atom_site_label_1
_geom_bond_atom_site_label_2
_geom_bond_distance
_geom_bond_site_symmetry_2
_geom_bond_publ_flag
U1 O1 2.1118(16) . ?
U1 O3 2.1130(16) . ?
U1 O2 2.1367(16) . ?
U1 N1 2.5457(19) . ?
U1 S2 2.8819(7) . ?
U1 S1 2.9612(7) . ?
U2 O6 2.1137(16) . ?
U2 O4 2.1197(16) . ?
U2 O5 2.1325(17) . ?
U2 N2 2.542(2) . ?
U2 S1 2.8774(7) . ?
U2 S2 2.9640(7) . ?
S1 H1S 1.2061 . ?
S2 H2S 1.2162 . ?
O1 C3 1.366(3) . ?
O2 C10 1.364(3) . ?
O3 C17 1.369(3) . ?
O4 C57 1.368(3) . ?
O5 C64 1.365(3) . ?
O6 C71 1.367(3) . ?
N1 C8 1.489(3) . ?
N1 C15 1.494(3) . ?
N1 C1 1.508(3) . ?
N2 C55 1.488(3) . ?
N2 C62 1.493(3) . ?
N2 C69 1.507(3) . ?
C1 C2 1.506(3) . ?
C1 H1A 0.9900 . ?
C1 H1B 0.9900 . ?
C2 C7 1.389(3) . ?
C2 C3 1.402(3) . ?
C3 C4 1.413(3) . ?
C4 C5 1.390(3) . ?
C4 C22 1.534(3) . ?
C5 C6 1.395(3) . ?
C5 H5A 0.9500 . ?
C6 C7 1.387(3) . ?
C6 C32 1.504(3) . ?
C7 H7A 0.9500 . ?
C8 C9 1.511(3) . ?
C8 H8A 0.9900 . ?
C8 H8B 0.9900 . ?
C9 C14 1.391(3) . ?
C9 C10 1.403(3) . ?
C10 C11 1.409(3) . ?
C11 C12 1.396(3) . ?
C11 C33 1.533(3) . ?
C12 C13 1.394(3) . ?
C12 H12A 0.9500 . ?
C13 C14 1.386(3) . ?
C13 C43 1.508(3) . ?
C14 H14A 0.9500 . ?
C15 C16 1.502(3) . ?
C15 H15A 0.9900 . ?
C15 H15B 0.9900 . ?
C16 C21 1.391(3) . ?
C16 C17 1.404(3) . ?
C17 C18 1.408(3) . ?
C18 C19 1.400(3) . ?
C18 C44 1.533(3) . ?
C19 C20 1.387(4) . ?
C19 H19A 0.9500 . ?
C20 C21 1.383(4) . ?
C20 C54 1.512(4) . ?
C21 H21A 0.9500 . ?
C22 C26 1.546(3) . ?
C22 C27 1.547(3) . ?
C22 C30 1.548(3) . ?
C23 C28 1.530(4) . ?
C23 C31 1.535(4) . ?
C23 C26 1.536(3) . ?
C23 H23A 1.0000 . ?
C24 C28 1.525(4) . ?
C24 C29 1.531(3) . ?
C24 C30 1.531(3) . ?
C24 H24A 1.0000 . ?
C25 C29 1.530(3) . ?
C25 C31 1.530(4) . ?
C25 C27 1.536(3) . ?
C25 H25A 1.0000 . ?
C26 H26A 0.9900 . ?
C26 H26B 0.9900 . ?
C27 H27A 0.9900 . ?
C27 H27B 0.9900 . ?
C28 H28A 0.9900 . ?
C28 H28B 0.9900 . ?
C29 H29A 0.9900 . ?
C29 H29B 0.9900 . ?
C30 H30G 0.9900 . ?
C30 H30H 0.9900 . ?
C31 H31A 0.9900 . ?
C31 H31B 0.9900 . ?
C32 H32A 0.9800 . ?
C32 H32B 0.9800 . ?
C32 H32C 0.9800 . ?
C33 C37 1.544(3) . ?
C33 C41 1.548(3) . ?
C33 C38 1.547(3) . ?
C34 C39 1.532(4) . ?
C34 C37 1.534(3) . ?
C34 C42 1.535(4) . ?
C34 H34A 1.0000 . ?
C35 C39 1.532(4) . ?
C35 C41 1.532(3) . ?
C35 C40 1.540(3) . ?
C35 H35A 1.0000 . ?
C36 C38 1.532(3) . ?
C36 C42 1.533(4) . ?
C36 C40 1.533(3) . ?
C36 H36A 1.0000 . ?
C37 H37A 0.9900 . ?
C37 H37B 0.9900 . ?
C38 H38A 0.9900 . ?
C38 H38B 0.9900 . ?
C39 H39A 0.9900 . ?
C39 H39B 0.9900 . ?
C40 H40A 0.9900 . ?
C40 H40B 0.9900 . ?
C41 H41A 0.9900 . ?
C41 H41B 0.9900 . ?
C42 H42A 0.9900 . ?
C42 H42B 0.9900 . ?
C43 H43A 0.9800 . ?
C43 H43B 0.9800 . ?
C43 H43C 0.9800 . ?
C44 C48 1.547(3) . ?
C44 C49 1.548(3) . ?
C44 C52 1.548(3) . ?
C45 C50 1.530(4) . ?
C45 C53 1.533(4) . ?
C45 C48 1.536(4) . ?
C45 H45A 1.0000 . ?
C46 C50 1.529(4) . ?
C46 C52 1.532(4) . ?
C46 C51 1.534(4) . ?
C46 H46A 1.0000 . ?
C47 C51 1.531(4) . ?
C47 C53 1.535(4) . ?
C47 C49 1.537(3) . ?
C47 H47A 1.0000 . ?
C48 H48A 0.9900 . ?
C48 H48B 0.9900 . ?
C49 H49A 0.9900 . ?
C49 H49B 0.9900 . ?
C50 H50A 0.9900 . ?
C50 H50B 0.9900 . ?
C51 H51A 0.9900 . ?
C51 H51B 0.9900 . ?
C52 H52A 0.9900 . ?
C52 H52B 0.9900 . ?
C53 H53A 0.9900 . ?
C53 H53B 0.9900 . ?
C54 H54A 0.9800 . ?
C54 H54B 0.9800 . ?
C54 H54C 0.9800 . ?
C55 C56 1.505(3) . ?
C55 H55A 0.9900 . ?
C55 H55B 0.9900 . ?
C56 C61 1.393(3) . ?
C56 C57 1.404(3) . ?
C57 C58 1.409(3) . ?
C58 C59 1.404(3) . ?
C58 C76 1.529(4) . ?
C59 C60 1.389(4) . ?
C59 H59A 0.9500 . ?
C60 C61 1.381(4) . ?
C60 C86 1.510(4) . ?
C61 H61A 0.9500 . ?
C62 C63 1.511(3) . ?
C62 H62A 0.9900 . ?
C62 H62B 0.9900 . ?
C63 C68 1.390(3) . ?
C63 C64 1.407(3) . ?
C64 C65 1.404(3) . ?
C65 C66 1.399(3) . ?
C65 C87 1.529(3) . ?
C66 C67 1.389(4) . ?
C66 H66A 0.9500 . ?
C67 C68 1.387(3) . ?
C67 C97 1.508(3) . ?
C68 H68A 0.9500 . ?
C69 C70 1.505(3) . ?
C69 H69A 0.9900 . ?
C69 H69B 0.9900 . ?
C70 C75 1.396(3) . ?
C70 C71 1.404(3) . ?
C71 C72 1.408(3) . ?
C72 C73 1.395(3) . ?
C72 C98 1.532(3) . ?
C73 C74 1.399(3) . ?
C73 H73A 0.9500 . ?
C74 C75 1.383(4) . ?
C74 C108 1.511(3) . ?
C75 H75A 0.9500 . ?
C76 C81 1.544(3) . ?
C76 C84 1.546(4) . ?
C76 C80 1.547(3) . ?
C77 C85 1.528(4) . ?
C77 C80 1.530(4) . ?
C77 C82 1.534(5) . ?
C77 H77A 1.0000 . ?
C78 C83 1.529(4) . ?
C78 C82 1.532(4) . ?
C78 C84 1.535(4) . ?
C78 H78A 1.0000 . ?
C79 C83 1.522(4) . ?
C79 C85 1.531(4) . ?
C79 C81 1.537(4) . ?
C79 H79A 1.0000 . ?
C80 H80A 0.9900 . ?
C80 H80B 0.9900 . ?
C81 H81A 0.9900 . ?
C81 H81B 0.9900 . ?
C82 H82A 0.9900 . ?
C82 H82B 0.9900 . ?
C83 H83A 0.9900 . ?
C83 H83B 0.9900 . ?
C84 H84A 0.9900 . ?
C84 H84B 0.9900 . ?
C85 H85A 0.9900 . ?
C85 H85B 0.9900 . ?
C86 H86A 0.9800 . ?
C86 H86B 0.9800 . ?
C86 H86C 0.9800 . ?
C87 C91 1.546(3) . ?
C87 C92 1.546(3) . ?
C87 C95 1.550(3) . ?
C88 C91 1.533(3) . ?
C88 C96 1.533(4) . ?
C88 C93 1.535(4) . ?
C88 H88A 1.0000 . ?
C89 C93 1.527(4) . ?
C89 C94 1.532(4) . ?
C89 C95 1.535(3) . ?
C89 H89A 1.0000 . ?
C90 C96 1.526(4) . ?
C90 C94 1.527(4) . ?
C90 C92 1.533(3) . ?
C90 H90A 1.0000 . ?
C91 H91A 0.9900 . ?
C91 H91B 0.9900 . ?
C92 H92A 0.9900 . ?
C92 H92B 0.9900 . ?
C93 H93A 0.9900 . ?
C93 H93B 0.9900 . ?
C94 H94A 0.9900 . ?
C94 H94B 0.9900 . ?
C95 H95A 0.9900 . ?
C95 H95B 0.9900 . ?
C96 H96A 0.9900 . ?
C96 H96B 0.9900 . ?
C97 H97A 0.9800 . ?
C97 H97B 0.9800 . ?
C97 H97C 0.9800 . ?
C98 C106 1.546(3) . ?
C98 C102 1.547(3) . ?
C98 C103 1.550(3) . ?
C99 C104 1.530(4) . ?
C99 C107 1.536(4) . ?
C99 C102 1.540(4) . ?
C99 H99A 1.0000 . ?
C100 C104 1.525(4) . ?
C100 C106 1.529(4) . ?
C100 C105 1.532(3) . ?
C100 H10A 1.0000 . ?
C101 C105 1.526(3) . ?
C101 C107 1.533(4) . ?
C101 C103 1.535(3) . ?
C101 H10B 1.0000 . ?
C102 H10C 0.9900 . ?
C102 H10D 0.9900 . ?
C103 H10E 0.9900 . ?
C103 H10F 0.9900 . ?
C104 H10G 0.9900 . ?
C104 H10H 0.9900 . ?
C105 H10I 0.9900 . ?
C105 H10J 0.9900 . ?
C106 H10K 0.9900 . ?
C106 H10L 0.9900 . ?
C107 H10M 0.9900 . ?
C107 H10N 0.9900 . ?
C108 H10O 0.9800 . ?
C108 H10P 0.9800 . ?
C108 H10Q 0.9800 . ?
C201 C202 1.373(6) . ?
C201 C206 1.378(6) . ?
C201 H201 0.9500 . ?
C202 C203 1.362(6) . ?
C202 H202 0.9500 . ?
C203 C204 1.377(7) . ?
C203 H203 0.9500 . ?
C204 C205 1.370(6) . ?
C204 H204 0.9500 . ?
C205 C206 1.364(6) . ?
C205 H205 0.9500 . ?
C206 H206 0.9500 . ?
C301 C302 1.3900 . ?
C301 C306 1.3900 . ?
C301 H30A 0.9500 . ?
C302 C303 1.3900 . ?
C302 H30B 0.9500 . ?
C303 C304 1.3900 . ?
C303 H30C 0.9500 . ?
C304 C305 1.3900 . ?
C304 H30D 0.9500 . ?
C305 C306 1.3900 . ?
C305 H30E 0.9500 . ?
C306 H30F 0.9500 . ?
C401 C403 1.291(14) 2_657 ?
C401 C402 1.348(13) . ?
C401 H401 0.9500 . ?
C402 C403 1.295(12) . ?
C402 H402 0.9500 . ?
C403 C401 1.291(14) 2_657 ?
C403 H403 0.9500 . ?
C501 C501 1.520(7) 2_676 ?
C501 C502 1.523(5) . ?
C501 H50C 0.9900 . ?
C501 H50D 0.9900 . ?
C502 C503 1.524(5) . ?
C502 H50E 0.9900 . ?
C502 H50F 0.9900 . ?
C503 H50G 0.9800 . ?
C503 H50H 0.9800 . ?
C503 H50I 0.9800 . ?

loop_
_geom_angle_atom_site_label_1
_geom_angle_atom_site_label_2
_geom_angle_atom_site_label_3
_geom_angle
_geom_angle_site_symmetry_1
_geom_angle_site_symmetry_3
_geom_angle_publ_flag
O1 U1 O3 154.78(6) . . ?
O1 U1 O2 87.02(6) . . ?
O3 U1 O2 92.52(6) . . ?
O1 U1 N1 79.07(6) . . ?
O3 U1 N1 76.22(6) . . ?
O2 U1 N1 77.63(6) . . ?
O1 U1 S2 90.38(4) . . ?
O3 U1 S2 113.11(5) . . ?
O2 U1 S2 111.08(4) . . ?
N1 U1 S2 166.14(4) . . ?
O1 U1 S1 91.13(5) . . ?
O3 U1 S1 83.02(5) . . ?
O2 U1 S1 165.39(4) . . ?
N1 U1 S1 87.79(4) . . ?
S2 U1 S1 83.411(17) . . ?
O6 U2 O4 154.99(6) . . ?
O6 U2 O5 86.46(6) . . ?
O4 U2 O5 93.02(6) . . ?
O6 U2 N2 78.55(6) . . ?
O4 U2 N2 76.89(6) . . ?
O5 U2 N2 78.00(6) . . ?
O6 U2 S1 90.93(4) . . ?
O4 U2 S1 112.58(5) . . ?
O5 U2 S1 109.87(5) . . ?
N2 U2 S1 166.63(4) . . ?
O6 U2 S2 91.56(5) . . ?
O4 U2 S2 83.17(5) . . ?
O5 U2 S2 166.56(5) . . ?
N2 U2 S2 88.57(5) . . ?
S1 U2 S2 83.438(17) . . ?
U2 S1 U1 94.718(18) . . ?
U2 S1 H1S 101.1 . . ?
U1 S1 H1S 86.9 . . ?
U1 S2 U2 94.563(18) . . ?
U1 S2 H2S 101.7 . . ?
U2 S2 H2S 92.2 . . ?
C3 O1 U1 136.23(14) . . ?
C10 O2 U1 125.92(14) . . ?
C17 O3 U1 147.54(14) . . ?
C57 O4 U2 146.66(15) . . ?
C64 O5 U2 124.85(14) . . ?
C71 O6 U2 138.09(14) . . ?
C8 N1 C15 110.81(17) . . ?
C8 N1 C1 109.91(17) . . ?
C15 N1 C1 104.70(17) . . ?
C8 N1 U1 114.19(13) . . ?
C15 N1 U1 109.65(13) . . ?
C1 N1 U1 107.09(13) . . ?
C55 N2 C62 111.16(18) . . ?
C55 N2 C69 104.59(17) . . ?
C62 N2 C69 109.74(18) . . ?
C55 N2 U2 109.46(14) . . ?
C62 N2 U2 113.78(13) . . ?
C69 N2 U2 107.64(13) . . ?
C2 C1 N1 114.65(18) . . ?
C2 C1 H1A 108.6 . . ?
N1 C1 H1A 108.6 . . ?
C2 C1 H1B 108.6 . . ?
N1 C1 H1B 108.6 . . ?
H1A C1 H1B 107.6 . . ?
C7 C2 C3 120.2(2) . . ?
C7 C2 C1 119.6(2) . . ?
C3 C2 C1 120.3(2) . . ?
O1 C3 C2 116.60(19) . . ?
O1 C3 C4 122.4(2) . . ?
C2 C3 C4 120.9(2) . . ?
C5 C4 C3 116.1(2) . . ?
C5 C4 C22 120.9(2) . . ?
C3 C4 C22 122.95(19) . . ?
C4 C5 C6 124.3(2) . . ?
C4 C5 H5A 117.9 . . ?
C6 C5 H5A 117.9 . . ?
C7 C6 C5 117.8(2) . . ?
C7 C6 C32 121.8(2) . . ?
C5 C6 C32 120.3(2) . . ?
C6 C7 C2 120.6(2) . . ?
C6 C7 H7A 119.7 . . ?
C2 C7 H7A 119.7 . . ?
N1 C8 C9 117.44(18) . . ?
N1 C8 H8A 107.9 . . ?
C9 C8 H8A 107.9 . . ?
N1 C8 H8B 107.9 . . ?
C9 C8 H8B 107.9 . . ?
H8A C8 H8B 107.2 . . ?
C14 C9 C10 119.6(2) . . ?
C14 C9 C8 120.2(2) . . ?
C10 C9 C8 119.6(2) . . ?
O2 C10 C9 117.6(2) . . ?
O2 C10 C11 121.3(2) . . ?
C9 C10 C11 121.1(2) . . ?
C12 C11 C10 116.5(2) . . ?
C12 C11 C33 122.0(2) . . ?
C10 C11 C33 121.55(19) . . ?
C13 C12 C11 123.4(2) . . ?
C13 C12 H12A 118.3 . . ?
C11 C12 H12A 118.3 . . ?
C14 C13 C12 118.3(2) . . ?
C14 C13 C43 121.3(2) . . ?
C12 C13 C43 120.4(2) . . ?
C13 C14 C9 120.8(2) . . ?
C13 C14 H14A 119.6 . . ?
C9 C14 H14A 119.6 . . ?
N1 C15 C16 119.55(19) . . ?
N1 C15 H15A 107.4 . . ?
C16 C15 H15A 107.4 . . ?
N1 C15 H15B 107.4 . . ?
C16 C15 H15B 107.4 . . ?
H15A C15 H15B 107.0 . . ?
C21 C16 C17 119.9(2) . . ?
C21 C16 C15 117.4(2) . . ?
C17 C16 C15 122.1(2) . . ?
O3 C17 C16 116.9(2) . . ?
O3 C17 C18 122.5(2) . . ?
C16 C17 C18 120.7(2) . . ?
C19 C18 C17 116.6(2) . . ?
C19 C18 C44 120.7(2) . . ?
C17 C18 C44 122.7(2) . . ?
C20 C19 C18 123.8(2) . . ?
C20 C19 H19A 118.1 . . ?
C18 C19 H19A 118.1 . . ?
C21 C20 C19 118.0(2) . . ?
C21 C20 C54 120.8(2) . . ?
C19 C20 C54 121.2(2) . . ?
C20 C21 C16 121.1(2) . . ?
C20 C21 H21A 119.5 . . ?
C16 C21 H21A 119.5 . . ?
C4 C22 C26 110.82(18) . . ?
C4 C22 C27 111.41(18) . . ?
C26 C22 C27 108.98(19) . . ?
C4 C22 C30 111.17(18) . . ?
C26 C22 C30 106.63(19) . . ?
C27 C22 C30 107.65(18) . . ?
C28 C23 C31 109.1(2) . . ?
C28 C23 C26 110.3(2) . . ?
C31 C23 C26 109.1(2) . . ?
C28 C23 H23A 109.4 . . ?
C31 C23 H23A 109.4 . . ?
C26 C23 H23A 109.4 . . ?
C28 C24 C29 109.8(2) . . ?
C28 C24 C30 109.4(2) . . ?
C29 C24 C30 109.7(2) . . ?
C28 C24 H24A 109.3 . . ?
C29 C24 H24A 109.3 . . ?
C30 C24 H24A 109.3 . . ?
C29 C25 C31 109.4(2) . . ?
C29 C25 C27 109.5(2) . . ?
C31 C25 C27 109.8(2) . . ?
C29 C25 H25A 109.4 . . ?
C31 C25 H25A 109.4 . . ?
C27 C25 H25A 109.4 . . ?
C23 C26 C22 110.93(19) . . ?
C23 C26 H26A 109.5 . . ?
C22 C26 H26A 109.5 . . ?
C23 C26 H26B 109.5 . . ?
C22 C26 H26B 109.5 . . ?
H26A C26 H26B 108.0 . . ?
C25 C27 C22 110.66(19) . . ?
C25 C27 H27A 109.5 . . ?
C22 C27 H27A 109.5 . . ?
C25 C27 H27B 109.5 . . ?
C22 C27 H27B 109.5 . . ?
H27A C27 H27B 108.1 . . ?
C24 C28 C23 108.9(2) . . ?
C24 C28 H28A 109.9 . . ?
C23 C28 H28A 109.9 . . ?
C24 C28 H28B 109.9 . . ?
C23 C28 H28B 109.9 . . ?
H28A C28 H28B 108.3 . . ?
C25 C29 C24 109.16(19) . . ?
C25 C29 H29A 109.8 . . ?
C24 C29 H29A 109.8 . . ?
C25 C29 H29B 109.8 . . ?
C24 C29 H29B 109.8 . . ?
H29A C29 H29B 108.3 . . ?
C24 C30 C22 111.59(19) . . ?
C24 C30 H30G 109.3 . . ?
C22 C30 H30G 109.3 . . ?
C24 C30 H30H 109.3 . . ?
C22 C30 H30H 109.3 . . ?
H30G C30 H30H 108.0 . . ?
C25 C31 C23 109.7(2) . . ?
C25 C31 H31A 109.7 . . ?
C23 C31 H31A 109.7 . . ?
C25 C31 H31B 109.7 . . ?
C23 C31 H31B 109.7 . . ?
H31A C31 H31B 108.2 . . ?
C6 C32 H32A 109.5 . . ?
C6 C32 H32B 109.5 . . ?
H32A C32 H32B 109.5 . . ?
C6 C32 H32C 109.5 . . ?
H32A C32 H32C 109.5 . . ?
H32B C32 H32C 109.5 . . ?
C11 C33 C37 111.33(18) . . ?
C11 C33 C41 111.20(18) . . ?
C37 C33 C41 107.13(19) . . ?
C11 C33 C38 110.75(18) . . ?
C37 C33 C38 107.24(18) . . ?
C41 C33 C38 109.02(18) . . ?
C39 C34 C37 109.9(2) . . ?
C39 C34 C42 109.3(2) . . ?
C37 C34 C42 109.1(2) . . ?
C39 C34 H34A 109.5 . . ?
C37 C34 H34A 109.5 . . ?
C42 C34 H34A 109.5 . . ?
C39 C35 C41 109.4(2) . . ?
C39 C35 C40 109.3(2) . . ?
C41 C35 C40 110.1(2) . . ?
C39 C35 H35A 109.3 . . ?
C41 C35 H35A 109.3 . . ?
C40 C35 H35A 109.3 . . ?
C38 C36 C42 109.1(2) . . ?
C38 C36 C40 109.12(19) . . ?
C42 C36 C40 110.1(2) . . ?
C38 C36 H36A 109.5 . . ?
C42 C36 H36A 109.5 . . ?
C40 C36 H36A 109.5 . . ?
C34 C37 C33 111.34(19) . . ?
C34 C37 H37A 109.4 . . ?
C33 C37 H37A 109.4 . . ?
C34 C37 H37B 109.4 . . ?
C33 C37 H37B 109.4 . . ?
H37A C37 H37B 108.0 . . ?
C36 C38 C33 111.39(19) . . ?
C36 C38 H38A 109.4 . . ?
C33 C38 H38A 109.4 . . ?
C36 C38 H38B 109.4 . . ?
C33 C38 H38B 109.4 . . ?
H38A C38 H38B 108.0 . . ?
C35 C39 C34 109.3(2) . . ?
C35 C39 H39A 109.8 . . ?
C34 C39 H39A 109.8 . . ?
C35 C39 H39B 109.8 . . ?
C34 C39 H39B 109.8 . . ?
H39A C39 H39B 108.3 . . ?
C36 C40 C35 109.3(2) . . ?
C36 C40 H40A 109.8 . . ?
C35 C40 H40A 109.8 . . ?
C36 C40 H40B 109.8 . . ?
C35 C40 H40B 109.8 . . ?
H40A C40 H40B 108.3 . . ?
C35 C41 C33 110.76(19) . . ?
C35 C41 H41A 109.5 . . ?
C33 C41 H41A 109.5 . . ?
C35 C41 H41B 109.5 . . ?
C33 C41 H41B 109.5 . . ?
H41A C41 H41B 108.1 . . ?
C36 C42 C34 109.3(2) . . ?
C36 C42 H42A 109.8 . . ?
C34 C42 H42A 109.8 . . ?
C36 C42 H42B 109.8 . . ?
C34 C42 H42B 109.8 . . ?
H42A C42 H42B 108.3 . . ?
C13 C43 H43A 109.5 . . ?
C13 C43 H43B 109.5 . . ?
H43A C43 H43B 109.5 . . ?
C13 C43 H43C 109.5 . . ?
H43A C43 H43C 109.5 . . ?
H43B C43 H43C 109.5 . . ?
C18 C44 C48 112.05(19) . . ?
C18 C44 C49 109.00(19) . . ?
C48 C44 C49 109.4(2) . . ?
C18 C44 C52 112.1(2) . . ?
C48 C44 C52 106.84(19) . . ?
C49 C44 C52 107.32(19) . . ?
C50 C45 C53 109.7(2) . . ?
C50 C45 C48 109.4(2) . . ?
C53 C45 C48 109.8(2) . . ?
C50 C45 H45A 109.3 . . ?
C53 C45 H45A 109.3 . . ?
C48 C45 H45A 109.3 . . ?
C50 C46 C52 110.2(2) . . ?
C50 C46 C51 109.7(2) . . ?
C52 C46 C51 109.1(2) . . ?
C50 C46 H46A 109.3 . . ?
C52 C46 H46A 109.3 . . ?
C51 C46 H46A 109.3 . . ?
C51 C47 C53 109.3(2) . . ?
C51 C47 C49 109.8(2) . . ?
C53 C47 C49 109.3(2) . . ?
C51 C47 H47A 109.5 . . ?
C53 C47 H47A 109.5 . . ?
C49 C47 H47A 109.5 . . ?
C45 C48 C44 110.9(2) . . ?
C45 C48 H48A 109.5 . . ?
C44 C48 H48A 109.5 . . ?
C45 C48 H48B 109.5 . . ?
C44 C48 H48B 109.5 . . ?
H48A C48 H48B 108.1 . . ?
C47 C49 C44 110.73(19) . . ?
C47 C49 H49A 109.5 . . ?
C44 C49 H49A 109.5 . . ?
C47 C49 H49B 109.5 . . ?
C44 C49 H49B 109.5 . . ?
H49A C49 H49B 108.1 . . ?
C46 C50 C45 108.8(2) . . ?
C46 C50 H50A 109.9 . . ?
C45 C50 H50A 109.9 . . ?
C46 C50 H50B 109.9 . . ?
C45 C50 H50B 109.9 . . ?
H50A C50 H50B 108.3 . . ?
C47 C51 C46 109.2(2) . . ?
C47 C51 H51A 109.8 . . ?
C46 C51 H51A 109.8 . . ?
C47 C51 H51B 109.8 . . ?
C46 C51 H51B 109.8 . . ?
H51A C51 H51B 108.3 . . ?
C46 C52 C44 111.3(2) . . ?
C46 C52 H52A 109.4 . . ?
C44 C52 H52A 109.4 . . ?
C46 C52 H52B 109.4 . . ?
C44 C52 H52B 109.4 . . ?
H52A C52 H52B 108.0 . . ?
C45 C53 C47 109.6(2) . . ?
C45 C53 H53A 109.8 . . ?
C47 C53 H53A 109.8 . . ?
C45 C53 H53B 109.8 . . ?
C47 C53 H53B 109.8 . . ?
H53A C53 H53B 108.2 . . ?
C20 C54 H54A 109.5 . . ?
C20 C54 H54B 109.5 . . ?
H54A C54 H54B 109.5 . . ?
C20 C54 H54C 109.5 . . ?
H54A C54 H54C 109.5 . . ?
H54B C54 H54C 109.5 . . ?
N2 C55 C56 119.76(19) . . ?
N2 C55 H55A 107.4 . . ?
C56 C55 H55A 107.4 . . ?
N2 C55 H55B 107.4 . . ?
C56 C55 H55B 107.4 . . ?
H55A C55 H55B 106.9 . . ?
C61 C56 C57 120.0(2) . . ?
C61 C56 C55 116.8(2) . . ?
C57 C56 C55 122.6(2) . . ?
O4 C57 C56 116.9(2) . . ?
O4 C57 C58 122.4(2) . . ?
C56 C57 C58 120.7(2) . . ?
C59 C58 C57 116.3(2) . . ?
C59 C58 C76 120.3(2) . . ?
C57 C58 C76 123.3(2) . . ?
C60 C59 C58 124.0(2) . . ?
C60 C59 H59A 118.0 . . ?
C58 C59 H59A 118.0 . . ?
C61 C60 C59 117.9(2) . . ?
C61 C60 C86 120.6(3) . . ?
C59 C60 C86 121.5(3) . . ?
C60 C61 C56 121.0(3) . . ?
C60 C61 H61A 119.5 . . ?
C56 C61 H61A 119.5 . . ?
N2 C62 C63 117.06(19) . . ?
N2 C62 H62A 108.0 . . ?
C63 C62 H62A 108.0 . . ?
N2 C62 H62B 108.0 . . ?
C63 C62 H62B 108.0 . . ?
H62A C62 H62B 107.3 . . ?
C68 C63 C64 119.3(2) . . ?
C68 C63 C62 120.4(2) . . ?
C64 C63 C62 120.0(2) . . ?
O5 C64 C65 121.3(2) . . ?
O5 C64 C63 117.2(2) . . ?
C65 C64 C63 121.5(2) . . ?
C66 C65 C64 116.3(2) . . ?
C66 C65 C87 121.7(2) . . ?
C64 C65 C87 122.0(2) . . ?
C67 C66 C65 123.5(2) . . ?
C67 C66 H66A 118.3 . . ?
C65 C66 H66A 118.3 . . ?
C66 C67 C68 118.5(2) . . ?
C66 C67 C97 120.7(2) . . ?
C68 C67 C97 120.9(2) . . ?
C67 C68 C63 120.8(2) . . ?
C67 C68 H68A 119.6 . . ?
C63 C68 H68A 119.6 . . ?
C70 C69 N2 115.63(19) . . ?
C70 C69 H69A 108.4 . . ?
N2 C69 H69A 108.4 . . ?
C70 C69 H69B 108.4 . . ?
N2 C69 H69B 108.4 . . ?
H69A C69 H69B 107.4 . . ?
C75 C70 C71 120.0(2) . . ?
C75 C70 C69 119.6(2) . . ?
C71 C70 C69 120.4(2) . . ?
O6 C71 C70 116.2(2) . . ?
O6 C71 C72 122.8(2) . . ?
C70 C71 C72 121.0(2) . . ?
C73 C72 C71 116.3(2) . . ?
C73 C72 C98 120.7(2) . . ?
C71 C72 C98 122.9(2) . . ?
C72 C73 C74 124.2(2) . . ?
C72 C73 H73A 117.9 . . ?
C74 C73 H73A 117.9 . . ?
C75 C74 C73 117.8(2) . . ?
C75 C74 C108 121.6(2) . . ?
C73 C74 C108 120.5(2) . . ?
C74 C75 C70 120.7(2) . . ?
C74 C75 H75A 119.6 . . ?
C70 C75 H75A 119.6 . . ?
C58 C76 C81 108.8(2) . . ?
C58 C76 C84 112.2(2) . . ?
C81 C76 C84 109.4(2) . . ?
C58 C76 C80 112.5(2) . . ?
C81 C76 C80 106.9(2) . . ?
C84 C76 C80 106.8(2) . . ?
C85 C77 C80 109.8(2) . . ?
C85 C77 C82 109.3(3) . . ?
C80 C77 C82 109.7(3) . . ?
C85 C77 H77A 109.3 . . ?
C80 C77 H77A 109.3 . . ?
C82 C77 H77A 109.3 . . ?
C83 C78 C82 109.6(2) . . ?
C83 C78 C84 109.7(2) . . ?
C82 C78 C84 109.4(3) . . ?
C83 C78 H78A 109.4 . . ?
C82 C78 H78A 109.4 . . ?
C84 C78 H78A 109.4 . . ?
C83 C79 C85 109.2(2) . . ?
C83 C79 C81 109.7(2) . . ?
C85 C79 C81 109.6(2) . . ?
C83 C79 H79A 109.4 . . ?
C85 C79 H79A 109.4 . . ?
C81 C79 H79A 109.4 . . ?
C77 C80 C76 111.6(2) . . ?
C77 C80 H80A 109.3 . . ?
C76 C80 H80A 109.3 . . ?
C77 C80 H80B 109.3 . . ?
C76 C80 H80B 109.3 . . ?
H80A C80 H80B 108.0 . . ?
C79 C81 C76 110.9(2) . . ?
C79 C81 H81A 109.5 . . ?
C76 C81 H81A 109.5 . . ?
C79 C81 H81B 109.5 . . ?
C76 C81 H81B 109.5 . . ?
H81A C81 H81B 108.1 . . ?
C78 C82 C77 108.7(2) . . ?
C78 C82 H82A 110.0 . . ?
C77 C82 H82A 110.0 . . ?
C78 C82 H82B 110.0 . . ?
C77 C82 H82B 110.0 . . ?
H82A C82 H82B 108.3 . . ?
C79 C83 C78 109.8(2) . . ?
C79 C83 H83A 109.7 . . ?
C78 C83 H83A 109.7 . . ?
C79 C83 H83B 109.7 . . ?
C78 C83 H83B 109.7 . . ?
H83A C83 H83B 108.2 . . ?
C78 C84 C76 110.9(2) . . ?
C78 C84 H84A 109.5 . . ?
C76 C84 H84A 109.5 . . ?
C78 C84 H84B 109.5 . . ?
C76 C84 H84B 109.5 . . ?
H84A C84 H84B 108.1 . . ?
C77 C85 C79 109.2(2) . . ?
C77 C85 H85A 109.8 . . ?
C79 C85 H85A 109.8 . . ?
C77 C85 H85B 109.8 . . ?
C79 C85 H85B 109.8 . . ?
H85A C85 H85B 108.3 . . ?
C60 C86 H86A 109.5 . . ?
C60 C86 H86B 109.5 . . ?
H86A C86 H86B 109.5 . . ?
C60 C86 H86C 109.5 . . ?
H86A C86 H86C 109.5 . . ?
H86B C86 H86C 109.5 . . ?
C65 C87 C91 111.38(19) . . ?
C65 C87 C92 111.26(18) . . ?
C91 C87 C92 107.34(19) . . ?
C65 C87 C95 110.71(19) . . ?
C91 C87 C95 108.90(18) . . ?
C92 C87 C95 107.09(19) . . ?
C91 C88 C96 109.4(2) . . ?
C91 C88 C93 108.9(2) . . ?
C96 C88 C93 109.8(2) . . ?
C91 C88 H88A 109.5 . . ?
C96 C88 H88A 109.5 . . ?
C93 C88 H88A 109.5 . . ?
C93 C89 C94 109.3(2) . . ?
C93 C89 C95 110.1(2) . . ?
C94 C89 C95 109.5(2) . . ?
C93 C89 H89A 109.3 . . ?
C94 C89 H89A 109.3 . . ?
C95 C89 H89A 109.3 . . ?
C96 C90 C94 109.7(2) . . ?
C96 C90 C92 109.1(2) . . ?
C94 C90 C92 110.2(2) . . ?
C96 C90 H90A 109.3 . . ?
C94 C90 H90A 109.3 . . ?
C92 C90 H90A 109.3 . . ?
C88 C91 C87 111.2(2) . . ?
C88 C91 H91A 109.4 . . ?
C87 C91 H91A 109.4 . . ?
C88 C91 H91B 109.4 . . ?
C87 C91 H91B 109.4 . . ?
H91A C91 H91B 108.0 . . ?
C90 C92 C87 111.28(19) . . ?
C90 C92 H92A 109.4 . . ?
C87 C92 H92A 109.4 . . ?
C90 C92 H92B 109.4 . . ?
C87 C92 H92B 109.4 . . ?
H92A C92 H92B 108.0 . . ?
C89 C93 C88 109.6(2) . . ?
C89 C93 H93A 109.8 . . ?
C88 C93 H93A 109.8 . . ?
C89 C93 H93B 109.8 . . ?
C88 C93 H93B 109.8 . . ?
H93A C93 H93B 108.2 . . ?
C90 C94 C89 109.1(2) . . ?
C90 C94 H94A 109.9 . . ?
C89 C94 H94A 109.9 . . ?
C90 C94 H94B 109.9 . . ?
C89 C94 H94B 109.9 . . ?
H94A C94 H94B 108.3 . . ?
C89 C95 C87 110.59(19) . . ?
C89 C95 H95A 109.5 . . ?
C87 C95 H95A 109.5 . . ?
C89 C95 H95B 109.5 . . ?
C87 C95 H95B 109.5 . . ?
H95A C95 H95B 108.1 . . ?
C90 C96 C88 109.2(2) . . ?
C90 C96 H96A 109.8 . . ?
C88 C96 H96A 109.8 . . ?
C90 C96 H96B 109.8 . . ?
C88 C96 H96B 109.8 . . ?
H96A C96 H96B 108.3 . . ?
C67 C97 H97A 109.5 . . ?
C67 C97 H97B 109.5 . . ?
H97A C97 H97B 109.5 . . ?
C67 C97 H97C 109.5 . . ?
H97A C97 H97C 109.5 . . ?
H97B C97 H97C 109.5 . . ?
C72 C98 C106 111.60(19) . . ?
C72 C98 C102 110.07(18) . . ?
C106 C98 C102 106.94(19) . . ?
C72 C98 C103 111.63(19) . . ?
C106 C98 C103 107.33(18) . . ?
C102 C98 C103 109.10(19) . . ?
C104 C99 C107 109.5(2) . . ?
C104 C99 C102 109.9(2) . . ?
C107 C99 C102 109.4(2) . . ?
C104 C99 H99A 109.4 . . ?
C107 C99 H99A 109.4 . . ?
C102 C99 H99A 109.4 . . ?
C104 C100 C106 109.7(2) . . ?
C104 C100 C105 109.5(2) . . ?
C106 C100 C105 109.8(2) . . ?
C104 C100 H10A 109.3 . . ?
C106 C100 H10A 109.3 . . ?
C105 C100 H10A 109.3 . . ?
C105 C101 C107 109.3(2) . . ?
C105 C101 C103 109.6(2) . . ?
C107 C101 C103 109.88(19) . . ?
C105 C101 H10B 109.4 . . ?
C107 C101 H10B 109.4 . . ?
C103 C101 H10B 109.4 . . ?
C99 C102 C98 110.74(19) . . ?
C99 C102 H10C 109.5 . . ?
C98 C102 H10C 109.5 . . ?
C99 C102 H10D 109.5 . . ?
C98 C102 H10D 109.5 . . ?
H10C C102 H10D 108.1 . . ?
C101 C103 C98 110.70(19) . . ?
C101 C103 H10E 109.5 . . ?
C98 C103 H10E 109.5 . . ?
C101 C103 H10F 109.5 . . ?
C98 C103 H10F 109.5 . . ?
H10E C103 H10F 108.1 . . ?
C100 C104 C99 108.9(2) . . ?
C100 C104 H10G 109.9 . . ?
C99 C104 H10G 109.9 . . ?
C100 C104 H10H 109.9 . . ?
C99 C104 H10H 109.9 . . ?
H10G C104 H10H 108.3 . . ?
C101 C105 C100 109.23(19) . . ?
C101 C105 H10I 109.8 . . ?
C100 C105 H10I 109.8 . . ?
C101 C105 H10J 109.8 . . ?
C100 C105 H10J 109.8 . . ?
H10I C105 H10J 108.3 . . ?
C100 C106 C98 111.5(2) . . ?
C100 C106 H10K 109.3 . . ?
C98 C106 H10K 109.3 . . ?
C100 C106 H10L 109.3 . . ?
C98 C106 H10L 109.3 . . ?
H10K C106 H10L 108.0 . . ?
C101 C107 C99 109.4(2) . . ?
C101 C107 H10M 109.8 . . ?
C99 C107 H10M 109.8 . . ?
C101 C107 H10N 109.8 . . ?
C99 C107 H10N 109.8 . . ?
H10M C107 H10N 108.2 . . ?
C74 C108 H10O 109.5 . . ?
C74 C108 H10P 109.5 . . ?
H10O C108 H10P 109.5 . . ?
C74 C108 H10Q 109.5 . . ?
H10O C108 H10Q 109.5 . . ?
H10P C108 H10Q 109.5 . . ?
C202 C201 C206 120.6(4) . . ?
C202 C201 H201 119.7 . . ?
C206 C201 H201 119.7 . . ?
C203 C202 C201 119.4(4) . . ?
C203 C202 H202 120.3 . . ?
C201 C202 H202 120.3 . . ?
C202 C203 C204 120.2(4) . . ?
C202 C203 H203 119.9 . . ?
C204 C203 H203 119.9 . . ?
C205 C204 C203 120.2(4) . . ?
C205 C204 H204 119.9 . . ?
C203 C204 H204 119.9 . . ?
C206 C205 C204 119.9(4) . . ?
C206 C205 H205 120.0 . . ?
C204 C205 H205 120.0 . . ?
C205 C206 C201 119.6(4) . . ?
C205 C206 H206 120.2 . . ?
C201 C206 H206 120.2 . . ?
C302 C301 C306 120.0 . . ?
C302 C301 H30A 120.0 . . ?
C306 C301 H30A 120.0 . . ?
C303 C302 C301 120.0 . . ?
C303 C302 H30B 120.0 . . ?
C301 C302 H30B 120.0 . . ?
C302 C303 C304 120.0 . . ?
C302 C303 H30C 120.0 . . ?
C304 C303 H30C 120.0 . . ?
C305 C304 C303 120.0 . . ?
C305 C304 H30D 120.0 . . ?
C303 C304 H30D 120.0 . . ?
C306 C305 C304 120.0 . . ?
C306 C305 H30E 120.0 . . ?
C304 C305 H30E 120.0 . . ?
C305 C306 C301 120.0 . . ?
C305 C306 H30F 120.0 . . ?
C301 C306 H30F 120.0 . . ?
C403 C401 C402 126.6(10) 2_657 . ?
C403 C401 H401 116.7 2_657 . ?
C402 C401 H401 116.7 . . ?
C403 C402 C401 115.6(11) . . ?
C403 C402 H402 122.2 . . ?
C401 C402 H402 122.2 . . ?
C401 C403 C402 117.6(10) 2_657 . ?
C401 C403 H403 121.2 2_657 . ?
C402 C403 H403 121.2 . . ?
C501 C501 C502 112.8(4) 2_676 . ?
C501 C501 H50C 109.0 2_676 . ?
C502 C501 H50C 109.0 . . ?
C501 C501 H50D 109.0 2_676 . ?
C502 C501 H50D 109.0 . . ?
H50C C501 H50D 107.8 . . ?
C501 C502 C503 112.0(3) . . ?
C501 C502 H50E 109.2 . . ?
C503 C502 H50E 109.2 . . ?
C501 C502 H50F 109.2 . . ?
C503 C502 H50F 109.2 . . ?
H50E C502 H50F 107.9 . . ?
C502 C503 H50G 109.5 . . ?
C502 C503 H50H 109.5 . . ?
H50G C503 H50H 109.5 . . ?
C502 C503 H50I 109.5 . . ?
H50G C503 H50I 109.5 . . ?
H50H C503 H50I 109.5 . . ?

loop_
_geom_torsion_atom_site_label_1
_geom_torsion_atom_site_label_2
_geom_torsion_atom_site_label_3
_geom_torsion_atom_site_label_4
_geom_torsion
_geom_torsion_site_symmetry_1
_geom_torsion_site_symmetry_2
_geom_torsion_site_symmetry_3
_geom_torsion_site_symmetry_4
_geom_torsion_publ_flag
O6 U2 S1 U1 -76.82(5) . . . . ?
O4 U2 S1 U1 94.42(5) . . . . ?
O5 U2 S1 U1 -163.40(5) . . . . ?
N2 U2 S1 U1 -39.0(2) . . . . ?
S2 U2 S1 U1 14.643(17) . . . . ?
O1 U1 S1 U2 75.19(4) . . . . ?
O3 U1 S1 U2 -129.42(5) . . . . ?
O2 U1 S1 U2 157.69(17) . . . . ?
N1 U1 S1 U2 154.20(4) . . . . ?
S2 U1 S1 U2 -15.070(18) . . . . ?
O1 U1 S2 U2 -76.48(5) . . . . ?
O3 U1 S2 U2 94.11(5) . . . . ?
O2 U1 S2 U2 -163.43(5) . . . . ?
N1 U1 S2 U2 -36.33(19) . . . . ?
S1 U1 S2 U2 14.617(17) . . . . ?
O6 U2 S2 U1 75.71(4) . . . . ?
O4 U2 S2 U1 -128.82(5) . . . . ?
O5 U2 S2 U1 156.99(19) . . . . ?
N2 U2 S2 U1 154.21(5) . . . . ?
S1 U2 S2 U1 -15.051(17) . . . . ?
O3 U1 O1 C3 42.9(3) . . . . ?
O2 U1 O1 C3 -46.7(2) . . . . ?
N1 U1 O1 C3 31.2(2) . . . . ?
S2 U1 O1 C3 -157.8(2) . . . . ?
S1 U1 O1 C3 118.8(2) . . . . ?
O1 U1 O2 C10 137.22(17) . . . . ?
O3 U1 O2 C10 -17.54(17) . . . . ?
N1 U1 O2 C10 57.77(17) . . . . ?
S2 U1 O2 C10 -133.52(16) . . . . ?
S1 U1 O2 C10 54.2(3) . . . . ?
O1 U1 O3 C17 -5.2(4) . . . . ?
O2 U1 O3 C17 83.1(3) . . . . ?
N1 U1 O3 C17 6.5(3) . . . . ?
S2 U1 O3 C17 -162.7(3) . . . . ?
S1 U1 O3 C17 -82.9(3) . . . . ?
O6 U2 O4 C57 -5.4(4) . . . . ?
O5 U2 O4 C57 82.7(3) . . . . ?
N2 U2 O4 C57 5.8(3) . . . . ?
S1 U2 O4 C57 -164.3(3) . . . . ?
S2 U2 O4 C57 -84.3(3) . . . . ?
O6 U2 O5 C64 137.64(18) . . . . ?
O4 U2 O5 C64 -17.31(18) . . . . ?
N2 U2 O5 C64 58.61(17) . . . . ?
S1 U2 O5 C64 -132.65(16) . . . . ?
S2 U2 O5 C64 55.8(3) . . . . ?
O4 U2 O6 C71 40.6(3) . . . . ?
O5 U2 O6 C71 -48.9(2) . . . . ?
N2 U2 O6 C71 29.5(2) . . . . ?
S1 U2 O6 C71 -158.8(2) . . . . ?
S2 U2 O6 C71 117.7(2) . . . . ?
O1 U1 N1 C8 -96.20(15) . . . . ?
O3 U1 N1 C8 88.87(15) . . . . ?
O2 U1 N1 C8 -6.88(14) . . . . ?
S2 U1 N1 C8 -137.25(17) . . . . ?
S1 U1 N1 C8 172.22(14) . . . . ?
O1 U1 N1 C15 138.78(14) . . . . ?
O3 U1 N1 C15 -36.16(13) . . . . ?
O2 U1 N1 C15 -131.90(14) . . . . ?
S2 U1 N1 C15 97.7(2) . . . . ?
S1 U1 N1 C15 47.20(13) . . . . ?
O1 U1 N1 C1 25.72(13) . . . . ?
O3 U1 N1 C1 -149.22(14) . . . . ?
O2 U1 N1 C1 115.04(14) . . . . ?
S2 U1 N1 C1 -15.3(3) . . . . ?
S1 U1 N1 C1 -65.87(13) . . . . ?
O6 U2 N2 C55 139.46(14) . . . . ?
O4 U2 N2 C55 -35.74(14) . . . . ?
O5 U2 N2 C55 -131.76(14) . . . . ?
S1 U2 N2 C55 100.8(2) . . . . ?
S2 U2 N2 C55 47.58(13) . . . . ?
O6 U2 N2 C62 -95.50(15) . . . . ?
O4 U2 N2 C62 89.30(15) . . . . ?
O5 U2 N2 C62 -6.72(15) . . . . ?
S1 U2 N2 C62 -134.19(18) . . . . ?
S2 U2 N2 C62 172.62(15) . . . . ?
O6 U2 N2 C69 26.34(14) . . . . ?
O4 U2 N2 C69 -148.87(15) . . . . ?
O5 U2 N2 C69 115.11(14) . . . . ?
S1 U2 N2 C69 -12.4(3) . . . . ?
S2 U2 N2 C69 -65.55(13) . . . . ?
C8 N1 C1 C2 55.6(2) . . . . ?
C15 N1 C1 C2 174.69(18) . . . . ?
U1 N1 C1 C2 -68.92(19) . . . . ?
N1 C1 C2 C7 -116.9(2) . . . . ?
N1 C1 C2 C3 63.6(3) . . . . ?
U1 O1 C3 C2 -49.7(3) . . . . ?
U1 O1 C3 C4 128.7(2) . . . . ?
C7 C2 C3 O1 179.7(2) . . . . ?
C1 C2 C3 O1 -0.8(3) . . . . ?
C7 C2 C3 C4 1.3(3) . . . . ?
C1 C2 C3 C4 -179.2(2) . . . . ?
O1 C3 C4 C5 -179.7(2) . . . . ?
C2 C3 C4 C5 -1.4(3) . . . . ?
O1 C3 C4 C22 -0.9(3) . . . . ?
C2 C3 C4 C22 177.5(2) . . . . ?
C3 C4 C5 C6 1.0(4) . . . . ?
C22 C4 C5 C6 -177.9(2) . . . . ?
C4 C5 C6 C7 -0.4(4) . . . . ?
C4 C5 C6 C32 177.0(3) . . . . ?
C5 C6 C7 C2 0.3(4) . . . . ?
C32 C6 C7 C2 -177.1(3) . . . . ?
C3 C2 C7 C6 -0.7(4) . . . . ?
C1 C2 C7 C6 179.8(2) . . . . ?
C15 N1 C8 C9 83.7(2) . . . . ?
C1 N1 C8 C9 -161.04(19) . . . . ?
U1 N1 C8 C9 -40.7(2) . . . . ?
N1 C8 C9 C14 -124.1(2) . . . . ?
N1 C8 C9 C10 64.4(3) . . . . ?
U1 O2 C10 C9 -57.2(3) . . . . ?
U1 O2 C10 C11 123.17(19) . . . . ?
C14 C9 C10 O2 173.8(2) . . . . ?
C8 C9 C10 O2 -14.6(3) . . . . ?
C14 C9 C10 C11 -6.6(3) . . . . ?
C8 C9 C10 C11 165.0(2) . . . . ?
O2 C10 C11 C12 -174.9(2) . . . . ?
C9 C10 C11 C12 5.6(3) . . . . ?
O2 C10 C11 C33 6.1(3) . . . . ?
C9 C10 C11 C33 -173.5(2) . . . . ?
C10 C11 C12 C13 -0.8(4) . . . . ?
C33 C11 C12 C13 178.2(2) . . . . ?
C11 C12 C13 C14 -2.8(4) . . . . ?
C11 C12 C13 C43 178.9(3) . . . . ?
C12 C13 C14 C9 1.8(4) . . . . ?
C43 C13 C14 C9 -179.9(3) . . . . ?
C10 C9 C14 C13 2.8(4) . . . . ?
C8 C9 C14 C13 -168.7(2) . . . . ?
C8 N1 C15 C16 -61.8(3) . . . . ?
C1 N1 C15 C16 179.7(2) . . . . ?
U1 N1 C15 C16 65.1(2) . . . . ?
N1 C15 C16 C21 136.3(2) . . . . ?
N1 C15 C16 C17 -52.4(3) . . . . ?
U1 O3 C17 C16 7.1(4) . . . . ?
U1 O3 C17 C18 -173.20(19) . . . . ?
C21 C16 C17 O3 -179.3(2) . . . . ?
C15 C16 C17 O3 9.5(3) . . . . ?
C21 C16 C17 C18 0.9(4) . . . . ?
C15 C16 C17 C18 -170.2(2) . . . . ?
O3 C17 C18 C19 -178.5(2) . . . . ?
C16 C17 C18 C19 1.2(3) . . . . ?
O3 C17 C18 C44 4.7(3) . . . . ?
C16 C17 C18 C44 -175.6(2) . . . . ?
C17 C18 C19 C20 -1.9(4) . . . . ?
C44 C18 C19 C20 175.0(2) . . . . ?
C18 C19 C20 C21 0.3(4) . . . . ?
C18 C19 C20 C54 178.4(3) . . . . ?
C19 C20 C21 C16 2.1(4) . . . . ?
C54 C20 C21 C16 -176.1(3) . . . . ?
C17 C16 C21 C20 -2.7(4) . . . . ?
C15 C16 C21 C20 168.9(2) . . . . ?
C5 C4 C22 C26 115.6(2) . . . . ?
C3 C4 C22 C26 -63.2(3) . . . . ?
C5 C4 C22 C27 -122.9(2) . . . . ?
C3 C4 C22 C27 58.3(3) . . . . ?
C5 C4 C22 C30 -2.8(3) . . . . ?
C3 C4 C22 C30 178.4(2) . . . . ?
C28 C23 C26 C22 60.2(3) . . . . ?
C31 C23 C26 C22 -59.7(3) . . . . ?
C4 C22 C26 C23 -179.3(2) . . . . ?
C27 C22 C26 C23 57.7(3) . . . . ?
C30 C22 C26 C23 -58.2(2) . . . . ?
C29 C25 C27 C22 -61.1(3) . . . . ?
C31 C25 C27 C22 59.0(3) . . . . ?
C4 C22 C27 C25 -179.65(19) . . . . ?
C26 C22 C27 C25 -57.1(2) . . . . ?
C30 C22 C27 C25 58.2(2) . . . . ?
C29 C24 C28 C23 -61.0(3) . . . . ?
C30 C24 C28 C23 59.4(3) . . . . ?
C31 C23 C28 C24 60.5(3) . . . . ?
C26 C23 C28 C24 -59.4(3) . . . . ?
C31 C25 C29 C24 -59.6(3) . . . . ?
C27 C25 C29 C24 60.7(3) . . . . ?
C28 C24 C29 C25 60.6(3) . . . . ?
C30 C24 C29 C25 -59.7(3) . . . . ?
C28 C24 C30 C22 -61.2(3) . . . . ?
C29 C24 C30 C22 59.3(3) . . . . ?
C4 C22 C30 C24 -179.89(19) . . . . ?
C26 C22 C30 C24 59.2(2) . . . . ?
C27 C22 C30 C24 -57.6(2) . . . . ?
C29 C25 C31 C23 59.8(3) . . . . ?
C27 C25 C31 C23 -60.3(3) . . . . ?
C28 C23 C31 C25 -60.2(3) . . . . ?
C26 C23 C31 C25 60.4(3) . . . . ?
C12 C11 C33 C37 -6.3(3) . . . . ?
C10 C11 C33 C37 172.7(2) . . . . ?
C12 C11 C33 C41 -125.7(2) . . . . ?
C10 C11 C33 C41 53.3(3) . . . . ?
C12 C11 C33 C38 112.9(2) . . . . ?
C10 C11 C33 C38 -68.1(3) . . . . ?
C39 C34 C37 C33 59.4(3) . . . . ?
C42 C34 C37 C33 -60.5(3) . . . . ?
C11 C33 C37 C34 179.7(2) . . . . ?
C41 C33 C37 C34 -58.5(3) . . . . ?
C38 C33 C37 C34 58.4(3) . . . . ?
C42 C36 C38 C33 60.5(3) . . . . ?
C40 C36 C38 C33 -59.8(3) . . . . ?
C11 C33 C38 C36 179.83(18) . . . . ?
C37 C33 C38 C36 -58.5(2) . . . . ?
C41 C33 C38 C36 57.2(2) . . . . ?
C41 C35 C39 C34 59.8(3) . . . . ?
C40 C35 C39 C34 -60.9(3) . . . . ?
C37 C34 C39 C35 -58.7(3) . . . . ?
C42 C34 C39 C35 61.0(3) . . . . ?
C38 C36 C40 C35 60.4(3) . . . . ?
C42 C36 C40 C35 -59.3(3) . . . . ?
C39 C35 C40 C36 59.8(3) . . . . ?
C41 C35 C40 C36 -60.5(3) . . . . ?
C39 C35 C41 C33 -61.4(3) . . . . ?
C40 C35 C41 C33 58.8(3) . . . . ?
C11 C33 C41 C35 -178.65(19) . . . . ?
C37 C33 C41 C35 59.5(2) . . . . ?
C38 C33 C41 C35 -56.3(2) . . . . ?
C38 C36 C42 C34 -60.2(3) . . . . ?
C40 C36 C42 C34 59.5(3) . . . . ?
C39 C34 C42 C36 -60.1(3) . . . . ?
C37 C34 C42 C36 60.2(3) . . . . ?
C19 C18 C44 C48 129.3(2) . . . . ?
C17 C18 C44 C48 -54.0(3) . . . . ?
C19 C18 C44 C49 -109.5(3) . . . . ?
C17 C18 C44 C49 67.2(3) . . . . ?
C19 C18 C44 C52 9.2(3) . . . . ?
C17 C18 C44 C52 -174.1(2) . . . . ?
C50 C45 C48 C44 61.9(3) . . . . ?
C53 C45 C48 C44 -58.6(3) . . . . ?
C18 C44 C48 C45 177.5(2) . . . . ?
C49 C44 C48 C45 56.6(3) . . . . ?
C52 C44 C48 C45 -59.3(3) . . . . ?
C51 C47 C49 C44 -60.4(3) . . . . ?
C53 C47 C49 C44 59.5(3) . . . . ?
C18 C44 C49 C47 -179.96(19) . . . . ?
C48 C44 C49 C47 -57.2(2) . . . . ?
C52 C44 C49 C47 58.4(3) . . . . ?
C52 C46 C50 C45 59.3(3) . . . . ?
C51 C46 C50 C45 -60.8(3) . . . . ?
C53 C45 C50 C46 60.3(3) . . . . ?
C48 C45 C50 C46 -60.2(3) . . . . ?
C53 C47 C51 C46 -59.8(3) . . . . ?
C49 C47 C51 C46 60.1(3) . . . . ?
C50 C46 C51 C47 60.8(3) . . . . ?
C52 C46 C51 C47 -60.0(3) . . . . ?
C50 C46 C52 C44 -59.8(3) . . . . ?
C51 C46 C52 C44 60.7(3) . . . . ?
C18 C44 C52 C46 -178.7(2) . . . . ?
C48 C44 C52 C46 58.2(3) . . . . ?
C49 C44 C52 C46 -59.0(3) . . . . ?
C50 C45 C53 C47 -60.1(3) . . . . ?
C48 C45 C53 C47 60.2(3) . . . . ?
C51 C47 C53 C45 59.6(3) . . . . ?
C49 C47 C53 C45 -60.6(3) . . . . ?
C62 N2 C55 C56 -61.8(3) . . . . ?
C69 N2 C55 C56 179.8(2) . . . . ?
U2 N2 C55 C56 64.7(2) . . . . ?
N2 C55 C56 C61 136.2(2) . . . . ?
N2 C55 C56 C57 -52.6(3) . . . . ?
U2 O4 C57 C56 7.6(4) . . . . ?
U2 O4 C57 C58 -172.63(19) . . . . ?
C61 C56 C57 O4 -179.6(2) . . . . ?
C55 C56 C57 O4 9.4(3) . . . . ?
C61 C56 C57 C58 0.6(4) . . . . ?
C55 C56 C57 C58 -170.3(2) . . . . ?
O4 C57 C58 C59 -177.3(2) . . . . ?
C56 C57 C58 C59 2.5(4) . . . . ?
O4 C57 C58 C76 4.9(4) . . . . ?
C56 C57 C58 C76 -175.3(2) . . . . ?
C57 C58 C59 C60 -2.9(4) . . . . ?
C76 C58 C59 C60 174.9(3) . . . . ?
C58 C59 C60 C61 0.2(5) . . . . ?
C58 C59 C60 C86 178.2(3) . . . . ?
C59 C60 C61 C56 3.1(4) . . . . ?
C86 C60 C61 C56 -174.9(3) . . . . ?
C57 C56 C61 C60 -3.6(4) . . . . ?
C55 C56 C61 C60 167.9(3) . . . . ?
C55 N2 C62 C63 82.9(2) . . . . ?
C69 N2 C62 C63 -161.86(19) . . . . ?
U2 N2 C62 C63 -41.2(2) . . . . ?
N2 C62 C63 C68 -122.6(2) . . . . ?
N2 C62 C63 C64 64.3(3) . . . . ?
U2 O5 C64 C65 120.6(2) . . . . ?
U2 O5 C64 C63 -59.1(3) . . . . ?
C68 C63 C64 O5 173.7(2) . . . . ?
C62 C63 C64 O5 -13.1(3) . . . . ?
C68 C63 C64 C65 -5.9(4) . . . . ?
C62 C63 C64 C65 167.3(2) . . . . ?
O5 C64 C65 C66 -174.2(2) . . . . ?
C63 C64 C65 C66 5.4(3) . . . . ?
O5 C64 C65 C87 6.9(3) . . . . ?
C63 C64 C65 C87 -173.4(2) . . . . ?
C64 C65 C66 C67 -1.2(4) . . . . ?
C87 C65 C66 C67 177.6(2) . . . . ?
C65 C66 C67 C68 -2.5(4) . . . . ?
C65 C66 C67 C97 178.7(3) . . . . ?
C66 C67 C68 C63 2.1(4) . . . . ?
C97 C67 C68 C63 -179.1(3) . . . . ?
C64 C63 C68 C67 2.0(4) . . . . ?
C62 C63 C68 C67 -171.2(2) . . . . ?
C55 N2 C69 C70 175.18(19) . . . . ?
C62 N2 C69 C70 55.8(2) . . . . ?
U2 N2 C69 C70 -68.5(2) . . . . ?
N2 C69 C70 C75 -119.8(2) . . . . ?
N2 C69 C70 C71 61.9(3) . . . . ?
U2 O6 C71 C70 -47.8(3) . . . . ?
U2 O6 C71 C72 130.4(2) . . . . ?
C75 C70 C71 O6 -179.1(2) . . . . ?
C69 C70 C71 O6 -0.8(3) . . . . ?
C75 C70 C71 C72 2.6(3) . . . . ?
C69 C70 C71 C72 -179.1(2) . . . . ?
O6 C71 C72 C73 179.7(2) . . . . ?
C70 C71 C72 C73 -2.1(3) . . . . ?
O6 C71 C72 C98 -1.7(3) . . . . ?
C70 C71 C72 C98 176.5(2) . . . . ?
C71 C72 C73 C74 0.4(3) . . . . ?
C98 C72 C73 C74 -178.2(2) . . . . ?
C72 C73 C74 C75 0.8(4) . . . . ?
C72 C73 C74 C108 177.2(2) . . . . ?
C73 C74 C75 C70 -0.3(4) . . . . ?
C108 C74 C75 C70 -176.7(2) . . . . ?
C71 C70 C75 C74 -1.3(4) . . . . ?
C69 C70 C75 C74 -179.7(2) . . . . ?
C59 C58 C76 C81 -112.0(3) . . . . ?
C57 C58 C76 C81 65.7(3) . . . . ?
C59 C58 C76 C84 126.8(3) . . . . ?
C57 C58 C76 C84 -55.5(3) . . . . ?
C59 C58 C76 C80 6.3(3) . . . . ?
C57 C58 C76 C80 -176.0(2) . . . . ?
C85 C77 C80 C76 60.0(3) . . . . ?
C82 C77 C80 C76 -60.1(3) . . . . ?
C58 C76 C80 C77 -178.0(2) . . . . ?
C81 C76 C80 C77 -58.6(3) . . . . ?
C84 C76 C80 C77 58.5(3) . . . . ?
C83 C79 C81 C76 58.9(3) . . . . ?
C85 C79 C81 C76 -61.0(3) . . . . ?
C58 C76 C81 C79 -179.40(19) . . . . ?
C84 C76 C81 C79 -56.5(3) . . . . ?
C80 C76 C81 C79 58.9(3) . . . . ?
C83 C78 C82 C77 60.0(3) . . . . ?
C84 C78 C82 C77 -60.4(3) . . . . ?
C85 C77 C82 C78 -60.9(3) . . . . ?
C80 C77 C82 C78 59.5(3) . . . . ?
C85 C79 C83 C78 59.8(3) . . . . ?
C81 C79 C83 C78 -60.4(3) . . . . ?
C82 C78 C83 C79 -59.9(3) . . . . ?
C84 C78 C83 C79 60.3(3) . . . . ?
C83 C78 C84 C76 -58.5(3) . . . . ?
C82 C78 C84 C76 61.7(3) . . . . ?
C58 C76 C84 C78 177.3(2) . . . . ?
C81 C76 C84 C78 56.4(3) . . . . ?
C80 C76 C84 C78 -59.0(3) . . . . ?
C80 C77 C85 C79 -59.1(3) . . . . ?
C82 C77 C85 C79 61.3(3) . . . . ?
C83 C79 C85 C77 -60.5(3) . . . . ?
C81 C79 C85 C77 59.7(3) . . . . ?
C66 C65 C87 C91 114.4(2) . . . . ?
C64 C65 C87 C91 -66.8(3) . . . . ?
C66 C65 C87 C92 -5.3(3) . . . . ?
C64 C65 C87 C92 173.5(2) . . . . ?
C66 C65 C87 C95 -124.2(2) . . . . ?
C64 C65 C87 C95 54.5(3) . . . . ?
C96 C88 C91 C87 60.1(3) . . . . ?
C93 C88 C91 C87 -60.0(3) . . . . ?
C65 C87 C91 C88 -179.99(19) . . . . ?
C92 C87 C91 C88 -58.0(2) . . . . ?
C95 C87 C91 C88 57.6(2) . . . . ?
C96 C90 C92 C87 -60.9(3) . . . . ?
C94 C90 C92 C87 59.7(3) . . . . ?
C65 C87 C92 C90 -179.5(2) . . . . ?
C91 C87 C92 C90 58.4(3) . . . . ?
C95 C87 C92 C90 -58.4(3) . . . . ?
C94 C89 C93 C88 59.8(3) . . . . ?
C95 C89 C93 C88 -60.5(3) . . . . ?
C91 C88 C93 C89 60.6(3) . . . . ?
C96 C88 C93 C89 -59.2(3) . . . . ?
C96 C90 C94 C89 61.1(3) . . . . ?
C92 C90 C94 C89 -59.1(3) . . . . ?
C93 C89 C94 C90 -60.7(3) . . . . ?
C95 C89 C94 C90 60.0(3) . . . . ?
C93 C89 C95 C87 58.7(3) . . . . ?
C94 C89 C95 C87 -61.5(3) . . . . ?
C65 C87 C95 C89 -179.24(19) . . . . ?
C91 C87 C95 C89 -56.5(2) . . . . ?
C92 C87 C95 C89 59.3(2) . . . . ?
C94 C90 C96 C88 -60.2(3) . . . . ?
C92 C90 C96 C88 60.5(3) . . . . ?
C91 C88 C96 C90 -60.4(3) . . . . ?
C93 C88 C96 C90 59.1(3) . . . . ?
C73 C72 C98 C106 -3.9(3) . . . . ?
C71 C72 C98 C106 177.6(2) . . . . ?
C73 C72 C98 C102 114.7(2) . . . . ?
C71 C72 C98 C102 -63.8(3) . . . . ?
C73 C72 C98 C103 -124.0(2) . . . . ?
C71 C72 C98 C103 57.5(3) . . . . ?
C104 C99 C102 C98 60.6(3) . . . . ?
C107 C99 C102 C98 -59.6(3) . . . . ?
C72 C98 C102 C99 -179.8(2) . . . . ?
C106 C98 C102 C99 -58.4(3) . . . . ?
C103 C98 C102 C99 57.4(3) . . . . ?
C105 C101 C103 C98 -61.0(3) . . . . ?
C107 C101 C103 C98 59.1(2) . . . . ?
C72 C98 C103 C101 -178.87(19) . . . . ?
C106 C98 C103 C101 58.5(2) . . . . ?
C102 C98 C103 C101 -57.0(2) . . . . ?
C106 C100 C104 C99 59.6(3) . . . . ?
C105 C100 C104 C99 -60.9(3) . . . . ?
C107 C99 C104 C100 60.3(3) . . . . ?
C102 C99 C104 C100 -59.8(3) . . . . ?
C107 C101 C105 C100 -60.3(3) . . . . ?
C103 C101 C105 C100 60.1(3) . . . . ?
C104 C100 C105 C101 61.1(3) . . . . ?
C106 C100 C105 C101 -59.3(3) . . . . ?
C104 C100 C106 C98 -60.7(3) . . . . ?
C105 C100 C106 C98 59.6(3) . . . . ?
C72 C98 C106 C100 179.3(2) . . . . ?
C102 C98 C106 C100 58.8(3) . . . . ?
C103 C98 C106 C100 -58.1(3) . . . . ?
C105 C101 C107 C99 59.9(3) . . . . ?
C103 C101 C107 C99 -60.5(3) . . . . ?
C104 C99 C107 C101 -60.0(3) . . . . ?
C102 C99 C107 C101 60.5(3) . . . . ?
C206 C201 C202 C203 -1.6(7) . . . . ?
C201 C202 C203 C204 0.5(7) . . . . ?
C202 C203 C204 C205 0.5(7) . . . . ?
C203 C204 C205 C206 -0.4(8) . . . . ?
C204 C205 C206 C201 -0.7(7) . . . . ?
C202 C201 C206 C205 1.7(7) . . . . ?
C306 C301 C302 C303 0.0 . . . . ?
C301 C302 C303 C304 0.0 . . . . ?
C302 C303 C304 C305 0.0 . . . . ?
C303 C304 C305 C306 0.0 . . . . ?
C304 C305 C306 C301 0.0 . . . . ?
C302 C301 C306 C305 0.0 . . . . ?
C403 C401 C402 C403 4.4(18) 2_657 . . . ?
C401 C402 C403 C401 -4.0(16) . . . 2_657 ?
C501 C501 C502 C503 -179.7(4) 2_676 . . . ?

_diffrn_measured_fraction_theta_max 0.978
_diffrn_reflns_theta_full        27.00
_diffrn_measured_fraction_theta_full 0.999
_refine_diff_density_max         1.937
_refine_diff_density_min         -1.875
_refine_diff_density_rms         0.098


_iucr_refine_instructions_details 
;

TITL SF1406,P-1,FRANKE/MEYER,[Bis-mu-SH-{U((Ad_ArO)3N)}2]*2.25C6H6*0.5C6H14
CELL 0.71073  11.17560  16.81670  28.66170  85.2329  87.4507  88.3657
ZERR    2.00   0.00160   0.00240   0.00410   0.0048   0.0048   0.0047
LATT 1
SFAC C  N  O  S  U  H
UNIT 249  4  12  4  4  309
OMIT   0   0   1
OMIT   1   2   1
OMIT   0  -2   1
OMIT   0  -2   2
OMIT   0  -1   2
OMIT   1   2   0
L.S. 8
ACTA 54
TEMP -173
SIZE 0.40 0.26 0.14
BOND .5 $H
FMAP 2
PLAN 20
HTAB
CONF
WPDB -1
LIST 4
WGHT    0.024000    9.377600
FVAR       0.04398
U1    5   -0.044550    0.359842    0.765382    11.00000    0.00852    0.01036 =
         0.00952    0.00009    0.00100    0.00001
U2    5    0.178384    0.203414    0.685787    11.00000    0.00861    0.00944 =
         0.01333   -0.00105   -0.00026    0.00099
S1    4   -0.072186    0.218370    0.712170    11.00000    0.01106    0.01586 =
         0.02026   -0.00431    0.00158   -0.00137
AFIX   3
H1S   6   -0.076237    0.179471    0.749482    11.00000   -1.20000
AFIX   0
S2    4    0.205765    0.313906    0.759750    11.00000    0.01120    0.01788 =
         0.01909   -0.00478   -0.00189    0.00145
AFIX   3
H2S   6    0.210643    0.259121    0.790157    11.00000   -1.20000
AFIX   0
O1    3   -0.023234    0.434140    0.702613    11.00000    0.01054    0.00987 =
         0.01262    0.00009    0.00010    0.00060
O2    3   -0.071881    0.466573    0.800433    11.00000    0.01122    0.01790 =
         0.01060   -0.00515    0.00320   -0.00115
O3    3   -0.143168    0.291324    0.818159    11.00000    0.01087    0.01516 =
         0.01310    0.00109    0.00105   -0.00033
O4    3    0.272256    0.122235    0.732458    11.00000    0.01094    0.01365 =
         0.01883   -0.00064   -0.00133    0.00160
O5    3    0.202201    0.128831    0.629276    11.00000    0.01033    0.00965 =
         0.02294   -0.00501   -0.00214    0.00294
O6    3    0.162471    0.299712    0.633962    11.00000    0.01161    0.01110 =
         0.01423   -0.00113    0.00137    0.00070
N1    2   -0.261797    0.397661    0.749095    11.00000    0.00939    0.01202 =
         0.01105   -0.00126    0.00039   -0.00140
N2    2    0.396475    0.225493    0.660235    11.00000    0.01069    0.01066 =
         0.01659   -0.00309   -0.00151   -0.00111
C1    1   -0.268185    0.417347    0.696957    11.00000    0.01310    0.01310 =
         0.01136   -0.00182   -0.00139   -0.00202
AFIX  23
H1A   6   -0.231774    0.372290    0.680732    11.00000   -1.20000
H1B   6   -0.353496    0.422270    0.688964    11.00000   -1.20000
AFIX   0
C2    1   -0.206610    0.492775    0.678548    11.00000    0.01251    0.01174 =
         0.01158   -0.00138    0.00117   -0.00174
C3    1   -0.082483    0.498858    0.681755    11.00000    0.01290    0.00984 =
         0.01013   -0.00115   -0.00005    0.00131
C4    1   -0.023589    0.569568    0.665146    11.00000    0.01092    0.01150 =
         0.01422   -0.00157    0.00058   -0.00059
C5    1   -0.095386    0.630693    0.644866    11.00000    0.01591    0.01107 =
         0.02431    0.00148   -0.00080   -0.00167
AFIX  43
H5A   6   -0.057845    0.678598    0.632946    11.00000   -1.20000
AFIX   0
C6    1   -0.218915    0.626288    0.640875    11.00000    0.01618    0.01239 =
         0.02674    0.00120   -0.00416    0.00162
C7    1   -0.273511    0.556123    0.657986    11.00000    0.01067    0.01553 =
         0.02046   -0.00110   -0.00195    0.00012
AFIX  43
H7A   6   -0.357477    0.551323    0.655624    11.00000   -1.20000
AFIX   0
C8    1   -0.310625    0.466027    0.774496    11.00000    0.01095    0.01558 =
         0.01439   -0.00411   -0.00172    0.00117
AFIX  23
H8A   6   -0.399114    0.465625    0.773930    11.00000   -1.20000
H8B   6   -0.284357    0.515936    0.756710    11.00000   -1.20000
AFIX   0
C9    1   -0.277066    0.469277    0.824782    11.00000    0.01132    0.01430 =
         0.01243   -0.00409   -0.00060    0.00067
C10   1   -0.156895    0.478785    0.834921    11.00000    0.01140    0.01179 =
         0.01098   -0.00182    0.00302    0.00049
C11   1   -0.125477    0.500673    0.879102    11.00000    0.01051    0.01213 =
         0.01179   -0.00179    0.00065    0.00000
C12   1   -0.218559    0.505163    0.913011    11.00000    0.01492    0.02316 =
         0.01119   -0.00406    0.00218   -0.00034
AFIX  43
H12A  6   -0.199788    0.519084    0.943247    11.00000   -1.20000
AFIX   0
C13   1   -0.337554    0.490291    0.904823    11.00000    0.01314    0.02822 =
         0.01466   -0.00530    0.00407   -0.00005
C14   1   -0.365829    0.473433    0.860153    11.00000    0.01120    0.02145 =
         0.01681   -0.00429    0.00136   -0.00042
AFIX  43
H14A  6   -0.446760    0.464614    0.853614    11.00000   -1.20000
AFIX   0
C15   1   -0.337939    0.326183    0.759417    11.00000    0.01169    0.01423 =
         0.01383   -0.00229   -0.00087   -0.00414
AFIX  23
H15A  6   -0.305423    0.284173    0.739812    11.00000   -1.20000
H15B  6   -0.419103    0.340966    0.748596    11.00000   -1.20000
AFIX   0
C16   1   -0.352037    0.289282    0.808843    11.00000    0.01323    0.01539 =
         0.01368   -0.00229    0.00187   -0.00428
C17   1   -0.253136    0.267136    0.835985    11.00000    0.01328    0.01176 =
         0.01441   -0.00358    0.00118   -0.00213
C18   1   -0.268270    0.221836    0.879327    11.00000    0.01029    0.01384 =
         0.01226    0.00033    0.00064    0.00252
C19   1   -0.385203    0.199395    0.892889    11.00000    0.02038    0.02577 =
         0.01588    0.00299    0.00288   -0.00731
AFIX  43
H19A  6   -0.397282    0.167445    0.921547    11.00000   -1.20000
AFIX   0
C20   1   -0.484469    0.221133    0.866883    11.00000    0.01720    0.03197 =
         0.01888   -0.00061    0.00289   -0.01002
C21   1   -0.466511    0.267379    0.825095    11.00000    0.01402    0.02733 =
         0.01587   -0.00176    0.00120   -0.00527
AFIX  43
H21A  6   -0.533441    0.284464    0.807199    11.00000   -1.20000
AFIX   0
C22   1    0.111138    0.580443    0.669635    11.00000    0.01035    0.01071 =
         0.01286   -0.00036    0.00138   -0.00068
C23   1    0.277808    0.588705    0.726286    11.00000    0.01833    0.03041 =
         0.01411   -0.00072   -0.00292   -0.00814
AFIX  13
H23A  6    0.296417    0.585503    0.760207    11.00000   -1.20000
AFIX   0
C24   1    0.284860    0.674354    0.651256    11.00000    0.01445    0.01246 =
         0.02101    0.00039    0.00212   -0.00404
AFIX  13
H24A  6    0.307112    0.727772    0.635892    11.00000   -1.20000
AFIX   0
C25   1    0.320612    0.527412    0.650345    11.00000    0.01289    0.01391 =
         0.02352   -0.00279    0.00283    0.00069
AFIX  13
H25A  6    0.367350    0.484612    0.634819    11.00000   -1.20000
AFIX   0
C26   1    0.143156    0.576851    0.721689    11.00000    0.01747    0.02212 =
         0.01159   -0.00125    0.00126   -0.00580
AFIX  23
H26A  6    0.096984    0.618920    0.737368    11.00000   -1.20000
H26B  6    0.120668    0.524483    0.737493    11.00000   -1.20000
AFIX   0
C27   1    0.186105    0.515877    0.645223    11.00000    0.01497    0.01547 =
         0.01569   -0.00366    0.00239   -0.00259
AFIX  23
H27A  6    0.163863    0.462314    0.659339    11.00000   -1.20000
H27B  6    0.168393    0.519109    0.611571    11.00000   -1.20000
AFIX   0
C28   1    0.314027    0.670076    0.702899    11.00000    0.01916    0.02506 =
         0.02316   -0.00864    0.00037   -0.00829
AFIX  23
H28A  6    0.269869    0.713158    0.718425    11.00000   -1.20000
H28B  6    0.400885    0.677260    0.705905    11.00000   -1.20000
AFIX   0
C29   1    0.355717    0.609060    0.627041    11.00000    0.01288    0.01980 =
         0.01850    0.00096    0.00358   -0.00190
AFIX  23
H29A  6    0.338035    0.612468    0.593383    11.00000   -1.20000
H29B  6    0.442692    0.616371    0.629623    11.00000   -1.20000
AFIX   0
C30   1    0.150448    0.662956    0.647045    11.00000    0.01464    0.01061 =
         0.02001    0.00114    0.00165   -0.00027
AFIX  23
H30G  6    0.131173    0.667875    0.613531    11.00000   -1.20000
H30H  6    0.105097    0.705513    0.662601    11.00000   -1.20000
AFIX   0
C31   1    0.348645    0.522762    0.702294    11.00000    0.01422    0.02445 =
         0.02526    0.00795   -0.00302   -0.00250
AFIX  23
H31A  6    0.435560    0.529311    0.705538    11.00000   -1.20000
H31B  6    0.326682    0.469869    0.717511    11.00000   -1.20000
AFIX   0
C32   1   -0.289747    0.697208    0.620478    11.00000    0.01775    0.01782 =
         0.05961    0.01097   -0.01334   -0.00051
AFIX  33
H32A  6   -0.374475    0.683781    0.620305    11.00000   -1.50000
H32B  6   -0.259811    0.711719    0.588329    11.00000   -1.50000
H32C  6   -0.281107    0.742332    0.639510    11.00000   -1.50000
AFIX   0
C33   1    0.003892    0.519753    0.888976    11.00000    0.01132    0.01453 =
         0.00993   -0.00239   -0.00077   -0.00018
C34   1    0.141293    0.571034    0.947518    11.00000    0.01653    0.03005 =
         0.01456   -0.00821   -0.00142   -0.00302
AFIX  13
H34A  6    0.143473    0.592193    0.979052    11.00000   -1.20000
AFIX   0
C35   1    0.185071    0.601180    0.861720    11.00000    0.01598    0.01900 =
         0.01741   -0.00071    0.00081   -0.00465
AFIX  13
H35A  6    0.216533    0.641987    0.837203    11.00000   -1.20000
AFIX   0
C36   1    0.215101    0.461938    0.898449    11.00000    0.01217    0.02142 =
         0.01750    0.00023   -0.00066    0.00247
AFIX  13
H36A  6    0.265509    0.411904    0.897884    11.00000   -1.20000
AFIX   0
C37   1    0.011808    0.552335    0.937530    11.00000    0.01332    0.02554 =
         0.01111   -0.00612    0.00007    0.00027
AFIX  23
H37A  6   -0.038767    0.601480    0.938745    11.00000   -1.20000
H37B  6   -0.019449    0.512380    0.962040    11.00000   -1.20000
AFIX   0
C38   1    0.085333    0.443790    0.888768    11.00000    0.01420    0.01375 =
         0.01487   -0.00120   -0.00021    0.00115
AFIX  23
H38A  6    0.054652    0.403095    0.912961    11.00000   -1.20000
H38B  6    0.082916    0.421568    0.857913    11.00000   -1.20000
AFIX   0
C39   1    0.190587    0.633301    0.910036    11.00000    0.01962    0.02423 =
         0.02426   -0.00877   -0.00168   -0.00734
AFIX  23
H39A  6    0.142524    0.683575    0.910848    11.00000   -1.20000
H39B  6    0.274502    0.644769    0.916311    11.00000   -1.20000
AFIX   0
C40   1    0.262670    0.524149    0.860511    11.00000    0.01293    0.02451 =
         0.01674   -0.00155    0.00194   -0.00153
AFIX  23
H40A  6    0.259950    0.503157    0.829323    11.00000   -1.20000
H40B  6    0.346972    0.535681    0.866116    11.00000   -1.20000
AFIX   0
C41   1    0.054828    0.584019    0.852213    11.00000    0.01477    0.01470 =
         0.01406    0.00043   -0.00053   -0.00030
AFIX  23
H41A  6    0.050781    0.565321    0.820481    11.00000   -1.20000
H41B  6    0.005578    0.633762    0.853281    11.00000   -1.20000
AFIX   0
C42   1    0.218640    0.494212    0.946822    11.00000    0.01509    0.03439 =
         0.01511   -0.00030   -0.00339   -0.00176
AFIX  23
H42A  6    0.302268    0.505474    0.953646    11.00000   -1.20000
H42B  6    0.187887    0.453858    0.971203    11.00000   -1.20000
AFIX   0
C43   1   -0.432817    0.494851    0.943517    11.00000    0.01551    0.06296 =
         0.01802   -0.01332    0.00569   -0.00843
AFIX  33
H43A  6   -0.510689    0.482784    0.931725    11.00000   -1.50000
H43B  6   -0.436132    0.548707    0.954285    11.00000   -1.50000
H43C  6   -0.413543    0.456024    0.969690    11.00000   -1.50000
AFIX   0
C44   1   -0.164646    0.201173    0.911825    11.00000    0.01735    0.01298 =
         0.01249    0.00098    0.00192   -0.00064
C45   1    0.046688    0.143521    0.919204    11.00000    0.02587    0.02402 =
         0.01741    0.00105    0.00106    0.01061
AFIX  13
H45A  6    0.115336    0.118412    0.901737    11.00000   -1.20000
AFIX   0
C46   1   -0.098684    0.125427    0.987253    11.00000    0.03193    0.02097 =
         0.01562    0.00611    0.00054   -0.00104
AFIX  13
H46A  6   -0.126092    0.088229    1.014415    11.00000   -1.20000
AFIX   0
C47   1   -0.018274    0.260676    0.963660    11.00000    0.02154    0.01848 =
         0.01658   -0.00036   -0.00325    0.00106
AFIX  13
H47A  6    0.008164    0.311512    0.975299    11.00000   -1.20000
AFIX   0
C48   1   -0.057744    0.160183    0.886419    11.00000    0.02584    0.01785 =
         0.01402   -0.00012    0.00208    0.00526
AFIX  23
H48A  6   -0.083674    0.109327    0.875497    11.00000   -1.20000
H48B  6   -0.030660    0.194993    0.858624    11.00000   -1.20000
AFIX   0
C49   1   -0.122443    0.278699    0.930851    11.00000    0.01835    0.01327 =
         0.01472   -0.00040   -0.00062    0.00110
AFIX  23
H49A  6   -0.096311    0.316611    0.904324    11.00000   -1.20000
H49B  6   -0.190031    0.304029    0.948109    11.00000   -1.20000
AFIX   0
C50   1    0.006440    0.086483    0.960945    11.00000    0.03634    0.01895 =
         0.02233    0.00514   -0.00258    0.00822
AFIX  23
H50A  6   -0.018388    0.035512    0.949828    11.00000   -1.20000
H50B  6    0.073538    0.074960    0.982100    11.00000   -1.20000
AFIX   0
C51   1   -0.058946    0.203448    1.005333    11.00000    0.02675    0.02602 =
         0.01462    0.00110   -0.00124    0.00212
AFIX  23
H51A  6   -0.126363    0.228121    1.023025    11.00000   -1.20000
H51B  6    0.007810    0.192275    1.026690    11.00000   -1.20000
AFIX   0
C52   1   -0.202687    0.143795    0.954637    11.00000    0.02519    0.01839 =
         0.01583    0.00447    0.00113   -0.00384
AFIX  23
H52A  6   -0.270464    0.168324    0.972202    11.00000   -1.20000
H52B  6   -0.230245    0.093410    0.943637    11.00000   -1.20000
AFIX   0
C53   1    0.086617    0.221874    0.936703    11.00000    0.01696    0.02750 =
         0.01833    0.00363   -0.00127    0.00229
AFIX  23
H53A  6    0.113576    0.258619    0.909747    11.00000   -1.20000
H53B  6    0.154681    0.211140    0.957471    11.00000   -1.20000
AFIX   0
C54   1   -0.608120    0.193066    0.882871    11.00000    0.02124    0.06141 =
         0.02633    0.00814    0.00293   -0.01728
AFIX  33
H54A  6   -0.666396    0.214274    0.860174    11.00000   -1.50000
H54B  6   -0.629652    0.212134    0.913605    11.00000   -1.50000
H54C  6   -0.608437    0.134601    0.885193    11.00000   -1.50000
AFIX   0
C55   1    0.471453    0.217278    0.702073    11.00000    0.01151    0.01425 =
         0.02161   -0.00382   -0.00405   -0.00146
AFIX  23
H55A  6    0.440437    0.256794    0.723644    11.00000   -1.20000
H55B  6    0.553537    0.233171    0.691534    11.00000   -1.20000
AFIX   0
C56   1    0.481843    0.137968    0.730248    11.00000    0.01614    0.01321 =
         0.02003   -0.00432   -0.00502    0.00198
C57   1    0.381356    0.095019    0.747771    11.00000    0.01481    0.01428 =
         0.01805   -0.00425   -0.00511    0.00324
C58   1    0.394231    0.027327    0.779765    11.00000    0.01982    0.01435 =
         0.01859   -0.00271   -0.00635    0.00208
C59   1    0.510853    0.008213    0.794019    11.00000    0.02403    0.01982 =
         0.03172    0.00251   -0.01073    0.00466
AFIX  43
H59A  6    0.521476   -0.035629    0.816700    11.00000   -1.20000
AFIX   0
C60   1    0.611636    0.049497    0.776980    11.00000    0.02052    0.01977 =
         0.04336   -0.00197   -0.01541    0.00335
C61   1    0.595882    0.113356    0.744104    11.00000    0.01430    0.01857 =
         0.03598   -0.00439   -0.00789    0.00021
AFIX  43
H61A  6    0.663824    0.140904    0.730742    11.00000   -1.20000
AFIX   0
C62   1    0.442877    0.172415    0.623907    11.00000    0.01185    0.01402 =
         0.02139   -0.00595    0.00259   -0.00107
AFIX  23
H62A  6    0.531496    0.173189    0.623024    11.00000   -1.20000
H62B  6    0.416774    0.195740    0.593046    11.00000   -1.20000
AFIX   0
C63   1    0.405843    0.086354    0.629799    11.00000    0.01231    0.01163 =
         0.01875   -0.00583    0.00039    0.00093
C64   1    0.284533    0.067521    0.627364    11.00000    0.01251    0.01170 =
         0.01614   -0.00398   -0.00073    0.00312
C65   1    0.249474   -0.011055    0.623388    11.00000    0.01295    0.01081 =
         0.01567   -0.00206   -0.00045    0.00025
C66   1    0.340376   -0.069966    0.626153    11.00000    0.01794    0.01145 =
         0.02249   -0.00245   -0.00036    0.00382
AFIX  43
H66A  6    0.319228   -0.123867    0.624194    11.00000   -1.20000
AFIX   0
C67   1    0.459916   -0.053839    0.631610    11.00000    0.01689    0.01427 =
         0.02906   -0.00303   -0.00135    0.00557
C68   1    0.491928    0.025058    0.632621    11.00000    0.01153    0.01751 =
         0.02854   -0.00545   -0.00031    0.00199
AFIX  43
H68A  6    0.573670    0.037341    0.635273    11.00000   -1.20000
AFIX   0
C69   1    0.407394    0.311592    0.641659    11.00000    0.01146    0.01116 =
         0.02122   -0.00310    0.00000   -0.00261
AFIX  23
H69A  6    0.373130    0.345591    0.665754    11.00000   -1.20000
H69B  6    0.493556    0.323530    0.637090    11.00000   -1.20000
AFIX   0
C70   1    0.347284    0.334717    0.596389    11.00000    0.01325    0.01015 =
         0.01849   -0.00247    0.00011   -0.00080
C71   1    0.222774    0.328426    0.593795    11.00000    0.01445    0.00790 =
         0.01530   -0.00162    0.00168   -0.00126
C72   1    0.165615    0.348761    0.551498    11.00000    0.01507    0.00896 =
         0.01646   -0.00201    0.00182    0.00143
C73   1    0.238770    0.377612    0.513504    11.00000    0.01777    0.01497 =
         0.01608   -0.00039    0.00204    0.00224
AFIX  43
H73A  6    0.202245    0.392098    0.484613    11.00000   -1.20000
AFIX   0
C74   1    0.362483    0.386572    0.515238    11.00000    0.01915    0.01528 =
         0.02076   -0.00097    0.00657   -0.00114
C75   1    0.415642    0.364526    0.557175    11.00000    0.01589    0.01811 =
         0.02055   -0.00186    0.00237   -0.00356
AFIX  43
H75A  6    0.499598    0.369718    0.559332    11.00000   -1.20000
AFIX   0
C76   1    0.290008   -0.025612    0.797385    11.00000    0.02053    0.01719 =
         0.01519    0.00039   -0.00335    0.00339
C77   1    0.223040   -0.146199    0.850712    11.00000    0.03723    0.02652 =
         0.02288    0.01090   -0.00255    0.00069
AFIX  13
H77A  6    0.250557   -0.188403    0.874801    11.00000   -1.20000
AFIX   0
C78   1    0.080095   -0.031735    0.834839    11.00000    0.03168    0.02433 =
         0.02837   -0.00040    0.01394    0.00408
AFIX  13
H78A  6    0.012969    0.000913    0.848343    11.00000   -1.20000
AFIX   0
C79   1    0.138412   -0.120794    0.771676    11.00000    0.02322    0.01700 =
         0.02196    0.00121   -0.00109   -0.00199
AFIX  13
H79A  6    0.109520   -0.146368    0.744121    11.00000   -1.20000
AFIX   0
C80   1    0.327540   -0.092181    0.834833    11.00000    0.03083    0.02606 =
         0.02141    0.00636   -0.00780    0.00081
AFIX  23
H80A  6    0.394089   -0.124749    0.821737    11.00000   -1.20000
H80B  6    0.356855   -0.067597    0.862245    11.00000   -1.20000
AFIX   0
C81   1    0.244429   -0.067371    0.755835    11.00000    0.01931    0.01555 =
         0.01699   -0.00040   -0.00084    0.00105
AFIX  23
H81A  6    0.219040   -0.026629    0.731062    11.00000   -1.20000
H81B  6    0.310267   -0.100206    0.742462    11.00000   -1.20000
AFIX   0
C82   1    0.120364   -0.096577    0.872005    11.00000    0.04766    0.03603 =
         0.02013    0.00443    0.00934   -0.00505
AFIX  23
H82A  6    0.052522   -0.131338    0.882282    11.00000   -1.20000
H82B  6    0.147786   -0.071729    0.899646    11.00000   -1.20000
AFIX   0
C83   1    0.037077   -0.070657    0.792431    11.00000    0.01885    0.02293 =
         0.03355    0.00839    0.00378    0.00099
AFIX  23
H83A  6   -0.031771   -0.104887    0.802114    11.00000   -1.20000
H83B  6    0.010248   -0.028857    0.768515    11.00000   -1.20000
AFIX   0
C84   1    0.185540    0.022420    0.819692    11.00000    0.03116    0.02016 =
         0.02194   -0.00404    0.00675    0.00271
AFIX  23
H84A  6    0.213651    0.047053    0.847293    11.00000   -1.20000
H84B  6    0.158570    0.065800    0.796769    11.00000   -1.20000
AFIX   0
C85   1    0.178445   -0.185644    0.808815    11.00000    0.02917    0.01627 =
         0.03010    0.00564    0.00266    0.00243
AFIX  23
H85A  6    0.110433   -0.220309    0.819006    11.00000   -1.20000
H85B  6    0.243419   -0.219204    0.795459    11.00000   -1.20000
AFIX   0
C86   1    0.734407    0.027510    0.794773    11.00000    0.02328    0.03214 =
         0.07485    0.00914   -0.02451    0.00095
AFIX  33
H86A  6    0.793611    0.063184    0.778659    11.00000   -1.50000
H86B  6    0.755115   -0.027785    0.788641    11.00000   -1.50000
H86C  6    0.734152    0.032866    0.828565    11.00000   -1.50000
AFIX   0
C87   1    0.119658   -0.031103    0.615508    11.00000    0.01339    0.00835 =
         0.01614   -0.00157   -0.00093   -0.00053
C88   1   -0.093150   -0.035280    0.650448    11.00000    0.01350    0.01987 =
         0.02378   -0.00016    0.00356   -0.00229
AFIX  13
H88A  6   -0.144809   -0.024180    0.678674    11.00000   -1.20000
AFIX   0
C89   1   -0.058241   -0.000713    0.564420    11.00000    0.01995    0.01539 =
         0.02127    0.00057   -0.00671   -0.00333
AFIX  13
H89A  6   -0.087331    0.032839    0.536547    11.00000   -1.20000
AFIX   0
C90   1   -0.021437   -0.139998    0.598452    11.00000    0.02010    0.01094 =
         0.03006   -0.00187   -0.00407   -0.00617
AFIX  13
H90A  6   -0.025512   -0.197718    0.592786    11.00000   -1.20000
AFIX   0
C91   1    0.036807   -0.015080    0.658533    11.00000    0.01639    0.01601 =
         0.01588   -0.00086    0.00047   -0.00083
AFIX  23
H91A  6    0.065047   -0.047753    0.686424    11.00000   -1.20000
H91B  6    0.040669    0.041821    0.664713    11.00000   -1.20000
AFIX   0
C92   1    0.108485   -0.120043    0.606789    11.00000    0.01720    0.01022 =
         0.02396   -0.00234   -0.00066   -0.00128
AFIX  23
H92A  6    0.159963   -0.132156    0.579139    11.00000   -1.20000
H92B  6    0.136942   -0.153818    0.634231    11.00000   -1.20000
AFIX   0
C93   1   -0.136531    0.016649    0.607623    11.00000    0.01306    0.01839 =
         0.03172   -0.00069   -0.00258   -0.00051
AFIX  23
H93A  6   -0.221024    0.005024    0.602410    11.00000   -1.20000
H93B  6   -0.132081    0.073776    0.613215    11.00000   -1.20000
AFIX   0
C94   1   -0.066540   -0.089079    0.555880    11.00000    0.02226    0.01964 =
         0.02595   -0.00424   -0.00691   -0.00753
AFIX  23
H94A  6   -0.150662   -0.101843    0.550789    11.00000   -1.20000
H94B  6   -0.017343   -0.100638    0.527544    11.00000   -1.20000
AFIX   0
C95   1    0.072626    0.018716    0.571856    11.00000    0.01648    0.01107 =
         0.01646   -0.00055   -0.00196   -0.00180
AFIX  23
H95A  6    0.078501    0.076282    0.576092    11.00000   -1.20000
H95B  6    0.122790    0.006883    0.543812    11.00000   -1.20000
AFIX   0
C96   1   -0.099571   -0.123746    0.641807    11.00000    0.01777    0.01879 =
         0.03056    0.00395    0.00029   -0.00525
AFIX  23
H96A  6   -0.071095   -0.157231    0.669357    11.00000   -1.20000
H96B  6   -0.183519   -0.137390    0.637064    11.00000   -1.20000
AFIX   0
C97   1    0.552918   -0.120552    0.635378    11.00000    0.01997    0.01913 =
         0.05292   -0.00324   -0.00257    0.00818
AFIX  33
H97A  6    0.631729   -0.098304    0.639051    11.00000   -1.50000
H97B  6    0.554838   -0.149132    0.606907    11.00000   -1.50000
H97C  6    0.532629   -0.157577    0.662624    11.00000   -1.50000
AFIX   0
C98   1    0.031223    0.338527    0.546148    11.00000    0.01416    0.01132 =
         0.01259   -0.00121    0.00004    0.00248
C99   1   -0.134285    0.237761    0.547930    11.00000    0.02128    0.01579 =
         0.03002    0.00016   -0.00892   -0.00237
AFIX  13
H99A  6   -0.152240    0.179700    0.553079    11.00000   -1.20000
AFIX   0
C100  1   -0.141363    0.357706    0.491146    11.00000    0.01940    0.02639 =
         0.01231   -0.00006   -0.00228    0.00402
AFIX  13
H10A  6   -0.163345    0.378467    0.458864    11.00000   -1.20000
AFIX   0
C101  1   -0.179312    0.372711    0.576364    11.00000    0.01261    0.02243 =
         0.01482   -0.00299    0.00051    0.00311
AFIX  13
H10B  6   -0.226816    0.402611    0.599925    11.00000   -1.20000
AFIX   0
C102  1    0.000500    0.249120    0.553352    11.00000    0.01932    0.01204 =
         0.02354   -0.00234   -0.00596    0.00191
AFIX  23
H10C  6    0.047166    0.219233    0.530061    11.00000   -1.20000
H10D  6    0.023053    0.227419    0.585010    11.00000   -1.20000
AFIX   0
C103  1   -0.045206    0.385188    0.581711    11.00000    0.01511    0.01494 =
         0.01376   -0.00325    0.00011    0.00265
AFIX  23
H10E  6   -0.023271    0.366696    0.613978    11.00000   -1.20000
H10F  6   -0.028260    0.442778    0.576471    11.00000   -1.20000
AFIX   0
C104  1   -0.169395    0.269220    0.498680    11.00000    0.02223    0.02670 =
         0.02568   -0.00955   -0.00854    0.00169
AFIX  23
H10G  6   -0.124057    0.239373    0.475017    11.00000   -1.20000
H10H  6   -0.255968    0.261704    0.495148    11.00000   -1.20000
AFIX   0
C105  1   -0.214233    0.403624    0.527156    11.00000    0.01623    0.02133 =
         0.01918    0.00103   -0.00109    0.00507
AFIX  23
H10I  6   -0.198176    0.461330    0.521837    11.00000   -1.20000
H10J  6   -0.300875    0.396243    0.523711    11.00000   -1.20000
AFIX   0
C106  1   -0.007523    0.368966    0.496582    11.00000    0.01764    0.02351 =
         0.01251    0.00138    0.00149    0.00313
AFIX  23
H10K  6    0.010586    0.426299    0.490687    11.00000   -1.20000
H10L  6    0.038938    0.339612    0.472991    11.00000   -1.20000
AFIX   0
C107  1   -0.206400    0.283639    0.584376    11.00000    0.01518    0.02809 =
         0.02043    0.00623   -0.00288   -0.00275
AFIX  23
H10M  6   -0.293126    0.275771    0.581477    11.00000   -1.20000
H10N  6   -0.184537    0.263170    0.616338    11.00000   -1.20000
AFIX   0
C108  1    0.435675    0.414824    0.471721    11.00000    0.02251    0.03335 =
         0.02137    0.00119    0.00734   -0.00515
AFIX  33
H10O  6    0.519993    0.417595    0.479347    11.00000   -1.50000
H10P  6    0.406341    0.467865    0.459930    11.00000   -1.50000
H10Q  6    0.428159    0.377333    0.447664    11.00000   -1.50000
AFIX   0
C201  1    0.642758    0.675809    0.792480    11.00000    0.06714    0.02981 =
         0.07153   -0.00635    0.00071   -0.00747
AFIX  43
H201  6    0.610270    0.628087    0.807297    11.00000   -1.20000
AFIX   0
C202  1    0.568061    0.739987    0.780877    11.00000    0.05493    0.05220 =
         0.05899   -0.02792   -0.00746    0.00869
AFIX  43
H202  6    0.484022    0.736360    0.786875    11.00000   -1.20000
AFIX   0
C203  1    0.615546    0.808884    0.760693    11.00000    0.09092    0.05016 =
         0.03391   -0.00030    0.00517    0.03697
AFIX  43
H203  6    0.564526    0.853679    0.752792    11.00000   -1.20000
AFIX   0
C204  1    0.737275    0.813795    0.751707    11.00000    0.11108    0.03242 =
         0.05801    0.00894    0.03081    0.00698
AFIX  43
H204  6    0.770039    0.862119    0.737855    11.00000   -1.20000
AFIX   0
C205  1    0.811305    0.749277    0.762665    11.00000    0.05609    0.04102 =
         0.07015   -0.00373    0.00203   -0.00323
AFIX  43
H205  6    0.895208    0.752745    0.756239    11.00000   -1.20000
AFIX   0
C206  1    0.764390    0.680014    0.782823    11.00000    0.05665    0.02933 =
         0.06680    0.00135   -0.02320    0.00287
AFIX  43
H206  6    0.815318    0.634931    0.790161    11.00000   -1.20000
AFIX  66
C301  1    0.368718    0.301263   -0.002647    11.00000    0.08634    0.03949 =
         0.06856   -0.01717   -0.02138    0.01325
AFIX  43
H30A  6    0.333640    0.316137   -0.031785    11.00000   -1.20000
AFIX  65
C302  1    0.491303    0.285459   -0.001094    11.00000    0.07256    0.04754 =
         0.07177   -0.02666    0.00551   -0.01189
AFIX  43
H30B  6    0.540006    0.289532   -0.029170    11.00000   -1.20000
AFIX  65
C303  1    0.542628    0.263695    0.041539    11.00000    0.04712    0.06901 =
         0.08827   -0.04560   -0.01305    0.00182
AFIX  43
H30C  6    0.626409    0.252894    0.042600    11.00000   -1.20000
AFIX  65
C304  1    0.471368    0.257735    0.082618    11.00000    0.07489    0.07068 =
         0.06611   -0.01859   -0.02614    0.00962
AFIX  43
H30D  6    0.506447    0.242861    0.111756    11.00000   -1.20000
AFIX  65
C305  1    0.348783    0.273539    0.081066    11.00000    0.07780    0.08058 =
         0.07110   -0.01911    0.01363   -0.00039
AFIX  43
H30E  6    0.300081    0.269465    0.109142    11.00000   -1.20000
AFIX  65
C306  1    0.297457    0.295303    0.038434    11.00000    0.04550    0.06527 =
         0.10211   -0.03135   -0.01844    0.01828
AFIX  43
H30F  6    0.213676    0.306104    0.037372    11.00000   -1.20000
AFIX   0
SAME C201 > C203
C401  1    0.470550   -0.039443    0.967880    10.50000    0.13360    0.04591 =
         0.03619    0.00191   -0.01980    0.00930
AFIX  43
H401  6    0.447420   -0.071343    0.944124    10.50000   -1.20000
AFIX   0
C402  1    0.577575   -0.057477    0.986520    10.50000    0.13467    0.04174 =
         0.05889    0.00408   -0.01339    0.00063
AFIX  43
H402  6    0.630377   -0.097421    0.975140    10.50000   -1.20000
AFIX   0
C403  1    0.603700   -0.016776    1.020964    10.50000    0.08974    0.04396 =
         0.08380    0.03704   -0.02833   -0.02825
AFIX  43
H403  6    0.674973   -0.027900    1.037432    10.50000   -1.20000
AFIX   0
C501  1    0.554281    0.971746    0.500149    11.00000    0.05155    0.03230 =
         0.02936   -0.00562   -0.00134    0.00487
AFIX  23
H50C  6    0.599749    0.978194    0.528404    11.00000   -1.20000
H50D  6    0.607270    0.986392    0.472346    11.00000   -1.20000
AFIX   0
C502  1    0.520855    0.884608    0.499797    11.00000    0.06640    0.02979 =
         0.03267   -0.00582   -0.00304    0.00520
AFIX  23
H50E  6    0.475957    0.877880    0.471437    11.00000   -1.20000
H50F  6    0.467704    0.869812    0.527530    11.00000   -1.20000
AFIX   0
C503  1    0.630926    0.828919    0.500364    11.00000    0.07095    0.04153 =
         0.04998   -0.02098   -0.02332    0.01866
AFIX 137
H50G  6    0.684407    0.843919    0.473228    11.00000   -1.50000
H50H  6    0.605924    0.773808    0.498984    11.00000   -1.50000
H50I  6    0.673205    0.833230    0.529244    11.00000   -1.50000
 
HKLF 4 1 1 0 0 0 1 0 0 0 1
 
REM  SF1406,P-1,FRANKE/MEYER,[Bis-mu-SH-{U((Ad_ArO)3N)}2]*2.25C6H6*0.5C6H14
REM R1 =  0.0257 for  26603 Fo > 4sig(Fo)  and  0.0321 for all  30030 data
REM   1232 parameters refined using      3 restraints
 
END  
     
WGHT      0.0209      9.7375 
REM Highest difference peak  1.937,  deepest hole -1.875,  1-sigma level  0.098
Q1    1   0.1691  0.1980  0.7141  11.00000  0.05    1.94
Q2    1  -0.0395  0.3678  0.7366  11.00000  0.05    1.44
Q3    1  -0.0472  0.3531  0.7949  11.00000  0.05    1.41
Q4    1   0.1856  0.2129  0.6548  11.00000  0.05    1.38
Q5    1   0.5644 -0.0763  0.9902  11.00000  0.05    1.15
Q6    1  -0.0045  0.3229  0.7723  11.00000  0.05    1.08
Q7    1  -0.1042  0.3384  0.7620  11.00000  0.05    1.03
Q8    1   0.4435  0.3289  0.5883  11.00000  0.05    1.02
Q9    1   0.5679 -0.0415  0.9483  11.00000  0.05    1.01
Q10   1   0.4425 -0.0520  0.9704  11.00000  0.05    1.01
Q11   1   0.5062 -0.0080  0.9865  11.00000  0.05    1.00
Q12   1   0.6595 -0.0686  0.9621  11.00000  0.05    0.99
Q13   1   0.7812 -0.0955  0.9100  11.00000  0.05    0.87
Q14   1   0.2436  0.2231  0.6881  11.00000  0.05    0.87
Q15   1   0.6619 -0.0666  0.9280  11.00000  0.05    0.82
Q16   1   0.2233  0.4853  0.6671  11.00000  0.05    0.81
Q17   1  -0.3213  0.2012  0.8756  11.00000  0.05    0.80
Q18   1  -0.2569  0.2409  0.8556  11.00000  0.05    0.80
Q19   1   0.0217  0.3836  0.7683  11.00000  0.05    0.79
Q20   1   0.1399  0.2447  0.6839  11.00000  0.05    0.76


;
_database_code_depnum_ccdc_archive 'CCDC 1020774'
#######################################################################
#
#                 Cambridge Crystallographic Data Centre
#                                CCDC 
# 
#######################################################################
# 
#  This CIF contains data from an original supplementary publication
#  deposited with the CCDC, and may include chemical, crystal,
#  experimental, refinement, atomic coordinates,
#  anisotropic displacement parameters and molecular geometry data,
#  as required by the journal to which it was submitted.
#
#  This CIF is provided on the understanding that it is used for bona
#  fide research purposes only. It may contain copyright material
#  of the CCDC or of third parties, and may not be copied or further
#  disseminated in any form, whether machine-readable or not,
#  except for the purpose of generating routine backup copies
#  on your local computer system.
# 
#  For further information on the CCDC, data deposition and
#  data retrieval see:
#                         www.ccdc.cam.ac.uk
#
#  Bona fide researchers may freely download Mercury and enCIFer
#  from this site to visualise CIF-encoded structures and 
#  to carry out CIF format checking respectively.
#
data_sf1410

_audit_creation_method           SHELXL-97
_chemical_name_systematic        
; 
 ? 
;
_chemical_name_common            ?
_chemical_melting_point          ?
_chemical_formula_moiety         
;
 C108 H134 N2 O6 Se2 U2, 2.5(C6 H6), 0.5(C6 H14)
;
_chemical_formula_sum            'C126 H156 N2 O6 Se2 U2'
_chemical_formula_weight         2428.51

loop_
_atom_type_symbol
_atom_type_description
_atom_type_scat_dispersion_real
_atom_type_scat_dispersion_imag
_atom_type_scat_source
C C 0.0033 0.0016 'International Tables Vol C Tables 4.2.6.8 and 6.1.1.4'
H H 0.0000 0.0000 'International Tables Vol C Tables 4.2.6.8 and 6.1.1.4'
N N 0.0061 0.0033 'International Tables Vol C Tables 4.2.6.8 and 6.1.1.4'
O O 0.0106 0.0060 'International Tables Vol C Tables 4.2.6.8 and 6.1.1.4'
Se Se -0.0929 2.2259 'International Tables Vol C Tables 4.2.6.8 and 6.1.1.4'
U U -9.6767 9.6646 'International Tables Vol C Tables 4.2.6.8 and 6.1.1.4'

_symmetry_cell_setting           triclinic
_symmetry_space_group_name_H-M   P-1
_symmetry_space_group_name_Hall  -P1


loop_
_symmetry_equiv_pos_as_xyz
'x, y, z'
'-x, -y, -z'

_cell_length_a                   11.217(2)
_cell_length_b                   16.815(3)
_cell_length_c                   28.680(3)
_cell_angle_alpha                85.324(9)
_cell_angle_beta                 87.434(9)
_cell_angle_gamma                88.412(16)
_cell_volume                     5384.5(15)
_cell_formula_units_Z            2
_cell_measurement_temperature    100(2)
_cell_measurement_reflns_used    261
_cell_measurement_theta_min      6.00
_cell_measurement_theta_max      20.00

_exptl_crystal_description       prism
_exptl_crystal_colour            green
_exptl_crystal_size_max          0.26
_exptl_crystal_size_mid          0.20
_exptl_crystal_size_min          0.12
_exptl_crystal_density_meas      ?
_exptl_crystal_density_diffrn    1.498
_exptl_crystal_density_method    'not measured'
_exptl_crystal_F_000             2452
_exptl_absorpt_coefficient_mu    3.737
_exptl_absorpt_correction_type   multi-scan
_exptl_absorpt_correction_T_min  0.626
_exptl_absorpt_correction_T_max  0.746
_exptl_absorpt_process_details   'SADABS, Bruker-AXS, 2002'

_exptl_special_details           
; 
 ? 
;

_diffrn_ambient_temperature      100(2)
_diffrn_radiation_wavelength     0.71073
_diffrn_radiation_type           MoK\a
_diffrn_radiation_source         'fine-focus sealed tube'
_diffrn_radiation_monochromator  graphite
_diffrn_measurement_device_type  'Bruker-Nonius KappaCCD'
_diffrn_measurement_method       
;
 \f- and \w-rotations with 1.00 \% and 30 sec per frame
;
_diffrn_detector_area_resol_mean 9
_diffrn_standards_number         ?
_diffrn_standards_interval_count ?
_diffrn_standards_interval_time  ?
_diffrn_standards_decay_%        ?
_diffrn_reflns_number            105025
_diffrn_reflns_av_R_equivalents  0.0418
_diffrn_reflns_av_sigmaI/netI    0.0399
_diffrn_reflns_limit_h_min       -15
_diffrn_reflns_limit_h_max       15
_diffrn_reflns_limit_k_min       -22
_diffrn_reflns_limit_k_max       22
_diffrn_reflns_limit_l_min       -38
_diffrn_reflns_limit_l_max       38
_diffrn_reflns_theta_min         2.87
_diffrn_reflns_theta_max         28.50
_reflns_number_total             27195
_reflns_number_gt                22333
_reflns_threshold_expression     >2sigma(I)

_computing_data_collection       'COLLECT (Bruker-Nonius, 2002)'
_computing_cell_refinement       'EVALCCD (Duisenberg, 2003)'
_computing_data_reduction        'EVALCCD (Duisenberg, 2003)'
_computing_structure_solution    'SHELXTL 6.12 (Bruker AXS, 2002)'
_computing_structure_refinement  'SHELXTL 6.12 (Bruker AXS, 2002)'
_computing_molecular_graphics    'SHELXTL 6.12 (Bruker AXS, 2002)'
_computing_publication_material  'SHELXTL 6.12 (Bruker AXS, 2002)'

_refine_special_details          
; 
 Refinement of F^2^ against ALL reflections.  The weighted R-factor wR and 
 goodness of fit S are based on F^2^, conventional R-factors R are based 
 on F, with F set to zero for negative F^2^. The threshold expression of 
 F^2^ > 2sigma(F^2^) is used only for calculating R-factors(gt) etc. and is 
 not relevant to the choice of reflections for refinement.  R-factors based 
 on F^2^ are statistically about twice as large as those based on F, and R- 
 factors based on ALL data will be even larger. 

 The compound crystallized with a total of 2.5 molecules of benzene and
 0.5 molecules of n-hexane. The two half molecules were situated on
 crystallographic inversion centres. SIMU and ISOR restraints were applied
 in the refinement of the half benzene molecule (C401 - C403).
 Treatment of hydrogen atoms: The positions of the two hydrogen atoms
 attached to the Se atoms were derived from a difference fourier synthesis
 and their positional parameters were refined. All other hydrogen atoms were
 placed in positions of optimized geometry. The isotropic displacement
 parameters of all hydrogen atoms were tied to those of their corresponding
 carrier atoms by a factor of 1.2 or 1.5.

;

_refine_ls_structure_factor_coef Fsqd
_refine_ls_matrix_type           full
_refine_ls_weighting_scheme      calc
_refine_ls_weighting_details     
'calc w=1/[\s^2^(Fo^2^)+(0.0210P)^2^+13.0806P] where P=(Fo^2^+2Fc^2^)/3'
_atom_sites_solution_primary     direct
_atom_sites_solution_secondary   difmap
_atom_sites_solution_hydrogens   mixed
_refine_ls_hydrogen_treatment    mixed
_refine_ls_extinction_method     none
_refine_ls_extinction_coef       ?
_refine_ls_number_reflns         27195
_refine_ls_number_parameters     1257
_refine_ls_number_restraints     30
_refine_ls_R_factor_all          0.0489
_refine_ls_R_factor_gt           0.0335
_refine_ls_wR_factor_ref         0.0701
_refine_ls_wR_factor_gt          0.0656
_refine_ls_goodness_of_fit_ref   1.075
_refine_ls_restrained_S_all      1.076
_refine_ls_shift/su_max          0.003
_refine_ls_shift/su_mean         0.000

loop_
_atom_site_label
_atom_site_type_symbol
_atom_site_fract_x
_atom_site_fract_y
_atom_site_fract_z
_atom_site_U_iso_or_equiv
_atom_site_adp_type
_atom_site_occupancy
_atom_site_symmetry_multiplicity
_atom_site_calc_flag
_atom_site_refinement_flags
_atom_site_disorder_assembly
_atom_site_disorder_group
U1 U 1.048381(10) 0.639577(7) 0.233875(4) 0.01016(3) Uani 1 1 d . . .
U2 U 0.819338(10) 0.798240(7) 0.313462(4) 0.01153(3) Uani 1 1 d . . .
Se1 Se 1.08040(3) 0.78841(2) 0.288150(13) 0.02001(8) Uani 1 1 d . . .
H1SE H 1.076(4) 0.841(2) 0.2472(14) 0.030 Uiso 1 1 d . . .
Se2 Se 0.78803(3) 0.68367(2) 0.236006(13) 0.01990(7) Uani 1 1 d . . .
H2SE H 0.799(4) 0.741(2) 0.2002(14) 0.030 Uiso 1 1 d . . .
O1 O 1.14576(19) 0.70781(14) 0.18082(8) 0.0137(5) Uani 1 1 d . . .
O2 O 1.07482(19) 0.53217(14) 0.19950(7) 0.0140(5) Uani 1 1 d . . .
O3 O 1.02760(19) 0.56614(13) 0.29702(7) 0.0106(4) Uani 1 1 d . . .
O4 O 0.83249(19) 0.70185(13) 0.36530(8) 0.0125(5) Uani 1 1 d . . .
O5 O 0.7971(2) 0.87308(13) 0.37003(8) 0.0154(5) Uani 1 1 d . . .
O6 O 0.7283(2) 0.88021(13) 0.26686(8) 0.0155(5) Uani 1 1 d . . .
N1 N 1.2657(2) 0.60228(16) 0.24995(9) 0.0115(5) Uani 1 1 d . . .
N2 N 0.6009(2) 0.77778(16) 0.33850(10) 0.0144(6) Uani 1 1 d . . .
C1 C 1.3419(3) 0.6733(2) 0.23915(11) 0.0161(7) Uani 1 1 d . . .
H1A H 1.4232 0.6580 0.2492 0.019 Uiso 1 1 calc R . .
H1B H 1.3113 0.7153 0.2592 0.019 Uiso 1 1 calc R . .
C2 C 1.3540(3) 0.7109(2) 0.18968(11) 0.0148(7) Uani 1 1 d . . .
C3 C 1.2554(3) 0.7327(2) 0.16275(11) 0.0150(7) Uani 1 1 d . . .
C4 C 1.2687(3) 0.77821(19) 0.11974(11) 0.0141(7) Uani 1 1 d . . .
C5 C 1.3846(3) 0.8021(2) 0.10594(12) 0.0211(8) Uani 1 1 d . . .
H5A H 1.3956 0.8346 0.0775 0.025 Uiso 1 1 calc R . .
C6 C 1.4844(3) 0.7809(2) 0.13169(12) 0.0229(8) Uani 1 1 d . . .
C7 C 1.4675(3) 0.7338(2) 0.17314(12) 0.0190(7) Uani 1 1 d . . .
H7A H 1.5347 0.7167 0.1907 0.023 Uiso 1 1 calc R . .
C8 C 1.3131(3) 0.5331(2) 0.22474(11) 0.0144(6) Uani 1 1 d . . .
H8A H 1.2862 0.4836 0.2427 0.017 Uiso 1 1 calc R . .
H8B H 1.4013 0.5330 0.2252 0.017 Uiso 1 1 calc R . .
C9 C 1.2789(3) 0.5298(2) 0.17462(11) 0.0135(6) Uani 1 1 d . . .
C10 C 1.1589(3) 0.51993(19) 0.16464(11) 0.0115(6) Uani 1 1 d . . .
C11 C 1.1268(3) 0.49849(19) 0.12061(11) 0.0114(6) Uani 1 1 d . . .
C12 C 1.2190(3) 0.4940(2) 0.08667(11) 0.0153(7) Uani 1 1 d . . .
H12A H 1.1998 0.4800 0.0565 0.018 Uiso 1 1 calc R . .
C13 C 1.3380(3) 0.5088(2) 0.09447(12) 0.0189(7) Uani 1 1 d . . .
C14 C 1.3668(3) 0.5253(2) 0.13906(12) 0.0171(7) Uani 1 1 d . . .
H14A H 1.4476 0.5336 0.1455 0.020 Uiso 1 1 calc R . .
C15 C 1.2725(3) 0.58296(19) 0.30179(11) 0.0127(6) Uani 1 1 d . . .
H15A H 1.2370 0.6283 0.3180 0.015 Uiso 1 1 calc R . .
H15B H 1.3576 0.5779 0.3096 0.015 Uiso 1 1 calc R . .
C16 C 1.2108(3) 0.50791(19) 0.32082(11) 0.0115(6) Uani 1 1 d . . .
C17 C 1.0868(3) 0.50185(19) 0.31797(10) 0.0110(6) Uani 1 1 d . . .
C18 C 1.0273(3) 0.43115(19) 0.33524(11) 0.0109(6) Uani 1 1 d . . .
C19 C 1.0987(3) 0.3707(2) 0.35570(12) 0.0165(7) Uani 1 1 d . . .
H19A H 1.0612 0.3230 0.3679 0.020 Uiso 1 1 calc R . .
C20 C 1.2222(3) 0.3751(2) 0.35958(13) 0.0182(7) Uani 1 1 d . . .
C21 C 1.2765(3) 0.4447(2) 0.34190(12) 0.0150(7) Uani 1 1 d . . .
H21A H 1.3602 0.4494 0.3442 0.018 Uiso 1 1 calc R . .
C22 C 1.1643(3) 0.79882(19) 0.08758(11) 0.0135(6) Uani 1 1 d . . .
C23 C 1.0179(3) 0.7392(2) 0.03628(12) 0.0178(7) Uani 1 1 d . . .
H23A H 0.9913 0.6885 0.0246 0.021 Uiso 1 1 calc R . .
C24 C 1.0969(3) 0.8745(2) 0.01272(12) 0.0219(8) Uani 1 1 d . . .
H24A H 1.1233 0.9120 -0.0144 0.026 Uiso 1 1 calc R . .
C25 C 0.9533(3) 0.8558(2) 0.08120(12) 0.0212(8) Uani 1 1 d . . .
H25A H 0.8851 0.8807 0.0989 0.025 Uiso 1 1 calc R . .
C26 C 1.1224(3) 0.72098(19) 0.06860(11) 0.0145(7) Uani 1 1 d . . .
H26A H 1.1895 0.6960 0.0510 0.017 Uiso 1 1 calc R . .
H26B H 1.0971 0.6829 0.0951 0.017 Uiso 1 1 calc R . .
C27 C 1.0579(3) 0.8394(2) 0.11345(11) 0.0185(7) Uani 1 1 d . . .
H27A H 1.0317 0.8044 0.1413 0.022 Uiso 1 1 calc R . .
H27B H 1.0837 0.8903 0.1244 0.022 Uiso 1 1 calc R . .
C28 C 1.0576(3) 0.7968(2) -0.00539(12) 0.0199(7) Uani 1 1 d . . .
H28A H 1.1247 0.7724 -0.0233 0.024 Uiso 1 1 calc R . .
H28B H 0.9908 0.8078 -0.0266 0.024 Uiso 1 1 calc R . .
C29 C 0.9924(4) 0.9128(2) 0.03948(13) 0.0257(8) Uani 1 1 d . . .
H29A H 1.0170 0.9639 0.0506 0.031 Uiso 1 1 calc R . .
H29B H 0.9251 0.9242 0.0186 0.031 Uiso 1 1 calc R . .
C30 C 1.2014(3) 0.8566(2) 0.04487(12) 0.0198(7) Uani 1 1 d . . .
H30A H 1.2287 0.9070 0.0559 0.024 Uiso 1 1 calc R . .
H30B H 1.2688 0.8324 0.0271 0.024 Uiso 1 1 calc R . .
C31 C 0.9137(3) 0.7777(2) 0.06372(12) 0.0218(8) Uani 1 1 d . . .
H31A H 0.8453 0.7883 0.0433 0.026 Uiso 1 1 calc R . .
H31B H 0.8876 0.7407 0.0907 0.026 Uiso 1 1 calc R . .
C32 C 1.6070(4) 0.8101(3) 0.11561(15) 0.0394(12) Uani 1 1 d . . .
H32A H 1.6664 0.7670 0.1214 0.059 Uiso 1 1 calc R . .
H32B H 1.6264 0.8556 0.1329 0.059 Uiso 1 1 calc R . .
H32C H 1.6078 0.8266 0.0820 0.059 Uiso 1 1 calc R . .
C33 C 0.9972(3) 0.47967(19) 0.11064(11) 0.0111(6) Uani 1 1 d . . .
C34 C 0.8164(3) 0.3988(2) 0.13788(12) 0.0173(7) Uani 1 1 d . . .
H34A H 0.7847 0.3579 0.1622 0.021 Uiso 1 1 calc R . .
C35 C 0.8589(3) 0.4302(2) 0.05234(12) 0.0196(7) Uani 1 1 d . . .
H35A H 0.8563 0.4095 0.0207 0.023 Uiso 1 1 calc R . .
C36 C 0.7873(3) 0.5384(2) 0.10210(11) 0.0160(7) Uani 1 1 d . . .
H36A H 0.7375 0.5886 0.1032 0.019 Uiso 1 1 calc R . .
C37 C 0.9463(3) 0.41525(19) 0.14760(11) 0.0129(6) Uani 1 1 d . . .
H37A H 0.9950 0.3654 0.1464 0.016 Uiso 1 1 calc R . .
H37B H 0.9505 0.4339 0.1793 0.016 Uiso 1 1 calc R . .
C38 C 0.9173(3) 0.55588(19) 0.11149(11) 0.0136(6) Uani 1 1 d . . .
H38A H 0.9206 0.5777 0.1424 0.016 Uiso 1 1 calc R . .
H38B H 0.9479 0.5967 0.0874 0.016 Uiso 1 1 calc R . .
C39 C 0.8100(3) 0.3672(2) 0.08955(12) 0.0210(8) Uani 1 1 d . . .
H39A H 0.7262 0.3558 0.0834 0.025 Uiso 1 1 calc R . .
H39B H 0.8578 0.3169 0.0884 0.025 Uiso 1 1 calc R . .
C40 C 0.7822(3) 0.5069(2) 0.05340(12) 0.0202(7) Uani 1 1 d . . .
H40A H 0.6987 0.4959 0.0468 0.024 Uiso 1 1 calc R . .
H40B H 0.8127 0.5475 0.0291 0.024 Uiso 1 1 calc R . .
C41 C 0.9880(3) 0.4479(2) 0.06224(11) 0.0150(7) Uani 1 1 d . . .
H41A H 1.0194 0.4880 0.0379 0.018 Uiso 1 1 calc R . .
H41B H 1.0376 0.3986 0.0607 0.018 Uiso 1 1 calc R . .
C42 C 0.7403(3) 0.4757(2) 0.13971(12) 0.0169(7) Uani 1 1 d . . .
H42A H 0.6561 0.4646 0.1343 0.020 Uiso 1 1 calc R . .
H42B H 0.7438 0.4962 0.1710 0.020 Uiso 1 1 calc R . .
C43 C 1.4327(3) 0.5043(3) 0.05553(13) 0.0332(10) Uani 1 1 d . . .
H43A H 1.5016 0.5351 0.0625 0.050 Uiso 1 1 calc R . .
H43B H 1.4001 0.5263 0.0259 0.050 Uiso 1 1 calc R . .
H43C H 1.4577 0.4484 0.0529 0.050 Uiso 1 1 calc R . .
C44 C 0.8930(3) 0.42006(18) 0.33083(10) 0.0103(6) Uani 1 1 d . . .
C45 C 0.7194(3) 0.3265(2) 0.35004(11) 0.0151(7) Uani 1 1 d . . .
H45A H 0.6972 0.2735 0.3659 0.018 Uiso 1 1 calc R . .
C46 C 0.6839(3) 0.4735(2) 0.34955(12) 0.0168(7) Uani 1 1 d . . .
H46A H 0.6372 0.5167 0.3647 0.020 Uiso 1 1 calc R . .
C47 C 0.7269(3) 0.4104(2) 0.27440(12) 0.0212(8) Uani 1 1 d . . .
H47A H 0.7085 0.4127 0.2405 0.025 Uiso 1 1 calc R . .
C48 C 0.8536(3) 0.33802(19) 0.35410(12) 0.0144(7) Uani 1 1 d . . .
H48A H 0.8987 0.2950 0.3389 0.017 Uiso 1 1 calc R . .
H48B H 0.8729 0.3340 0.3876 0.017 Uiso 1 1 calc R . .
C49 C 0.8182(3) 0.48545(19) 0.35474(11) 0.0127(6) Uani 1 1 d . . .
H49A H 0.8356 0.4830 0.3884 0.015 Uiso 1 1 calc R . .
H49B H 0.8404 0.5387 0.3403 0.015 Uiso 1 1 calc R . .
C50 C 0.6905(3) 0.3291(2) 0.29835(12) 0.0209(8) Uani 1 1 d . . .
H50A H 0.6040 0.3217 0.2954 0.025 Uiso 1 1 calc R . .
H50B H 0.7347 0.2856 0.2833 0.025 Uiso 1 1 calc R . .
C51 C 0.6562(3) 0.4770(2) 0.29765(12) 0.0205(8) Uani 1 1 d . . .
H51A H 0.6783 0.5296 0.2821 0.025 Uiso 1 1 calc R . .
H51B H 0.5696 0.4704 0.2944 0.025 Uiso 1 1 calc R . .
C52 C 0.6491(3) 0.3922(2) 0.37354(12) 0.0164(7) Uani 1 1 d . . .
H52A H 0.6667 0.3897 0.4072 0.020 Uiso 1 1 calc R . .
H52B H 0.5624 0.3846 0.3710 0.020 Uiso 1 1 calc R . .
C53 C 0.8615(3) 0.4222(2) 0.27876(11) 0.0163(7) Uani 1 1 d . . .
H53A H 0.8843 0.4741 0.2625 0.020 Uiso 1 1 calc R . .
H53B H 0.9073 0.3795 0.2635 0.020 Uiso 1 1 calc R . .
C54 C 1.2923(4) 0.3044(2) 0.38029(17) 0.0346(10) Uani 1 1 d . . .
H54A H 1.3711 0.3216 0.3884 0.052 Uiso 1 1 calc R . .
H54B H 1.3020 0.2642 0.3574 0.052 Uiso 1 1 calc R . .
H54C H 1.2497 0.2814 0.4086 0.052 Uiso 1 1 calc R . .
C55 C 0.5878(3) 0.6918(2) 0.35722(12) 0.0160(7) Uani 1 1 d . . .
H55A H 0.5016 0.6809 0.3618 0.019 Uiso 1 1 calc R . .
H55B H 0.6208 0.6574 0.3331 0.019 Uiso 1 1 calc R . .
C56 C 0.6471(3) 0.66784(19) 0.40237(11) 0.0138(6) Uani 1 1 d . . .
C57 C 0.7707(3) 0.67333(18) 0.40527(11) 0.0130(6) Uani 1 1 d . . .
C58 C 0.8278(3) 0.65161(19) 0.44732(11) 0.0138(6) Uani 1 1 d . . .
C59 C 0.7543(3) 0.6223(2) 0.48529(12) 0.0178(7) Uani 1 1 d . . .
H59A H 0.7904 0.6067 0.5141 0.021 Uiso 1 1 calc R . .
C60 C 0.6310(3) 0.6147(2) 0.48321(12) 0.0202(7) Uani 1 1 d . . .
C61 C 0.5781(3) 0.6382(2) 0.44146(12) 0.0182(7) Uani 1 1 d . . .
H61A H 0.4943 0.6342 0.4393 0.022 Uiso 1 1 calc R . .
C62 C 0.5560(3) 0.8313(2) 0.37503(12) 0.0171(7) Uani 1 1 d . . .
H62A H 0.5819 0.8077 0.4058 0.020 Uiso 1 1 calc R . .
H62B H 0.4676 0.8312 0.3761 0.020 Uiso 1 1 calc R . .
C63 C 0.5947(3) 0.9174(2) 0.36911(13) 0.0186(7) Uani 1 1 d . . .
C64 C 0.7159(3) 0.93482(19) 0.37204(12) 0.0144(7) Uani 1 1 d . . .
C65 C 0.7529(3) 1.0132(2) 0.37622(12) 0.0159(7) Uani 1 1 d . . .
C66 C 0.6636(3) 1.0726(2) 0.37373(13) 0.0191(7) Uani 1 1 d . . .
H66A H 0.6857 1.1262 0.3760 0.023 Uiso 1 1 calc R . .
C67 C 0.5439(3) 1.0577(2) 0.36806(14) 0.0245(8) Uani 1 1 d . . .
C68 C 0.5106(3) 0.9792(2) 0.36685(13) 0.0224(8) Uani 1 1 d . . .
H68A H 0.4288 0.9676 0.3644 0.027 Uiso 1 1 calc R . .
C69 C 0.5267(3) 0.7870(2) 0.29670(12) 0.0180(7) Uani 1 1 d . . .
H69A H 0.4444 0.7721 0.3072 0.022 Uiso 1 1 calc R . .
H69B H 0.5564 0.7469 0.2752 0.022 Uiso 1 1 calc R . .
C70 C 0.5182(3) 0.8662(2) 0.26820(13) 0.0187(7) Uani 1 1 d . . .
C71 C 0.6196(3) 0.9081(2) 0.25120(12) 0.0169(7) Uani 1 1 d . . .
C72 C 0.6098(3) 0.9758(2) 0.21903(13) 0.0194(7) Uani 1 1 d . . .
C73 C 0.4947(4) 0.9955(2) 0.20387(15) 0.0282(9) Uani 1 1 d . . .
H73A H 0.4855 1.0392 0.1811 0.034 Uiso 1 1 calc R . .
C74 C 0.3931(4) 0.9545(2) 0.22044(16) 0.0324(10) Uani 1 1 d . . .
C75 C 0.4065(3) 0.8910(2) 0.25307(15) 0.0267(9) Uani 1 1 d . . .
H75A H 0.3379 0.8635 0.2656 0.032 Uiso 1 1 calc R . .
C76 C 0.9621(3) 0.66106(19) 0.45311(11) 0.0127(6) Uani 1 1 d . . .
C77 C 1.1336(3) 0.6394(2) 0.50820(12) 0.0202(7) Uani 1 1 d . . .
H77A H 1.1551 0.6175 0.5403 0.024 Uiso 1 1 calc R . .
C78 C 1.1722(3) 0.6283(2) 0.42285(12) 0.0171(7) Uani 1 1 d . . .
H78A H 1.2197 0.5992 0.3990 0.021 Uiso 1 1 calc R . .
C79 C 1.1271(3) 0.7616(2) 0.45320(13) 0.0226(8) Uani 1 1 d . . .
H79A H 1.1452 0.8197 0.4490 0.027 Uiso 1 1 calc R . .
C80 C 1.0002(3) 0.6287(2) 0.50246(12) 0.0198(7) Uani 1 1 d . . .
H80A H 0.9539 0.6572 0.5264 0.024 Uiso 1 1 calc R . .
H80B H 0.9818 0.5713 0.5076 0.024 Uiso 1 1 calc R . .
C81 C 0.9934(3) 0.7510(2) 0.44709(13) 0.0178(7) Uani 1 1 d . . .
H81A H 0.9718 0.7738 0.4156 0.021 Uiso 1 1 calc R . .
H81B H 0.9465 0.7802 0.4706 0.021 Uiso 1 1 calc R . .
C82 C 1.2064(3) 0.5952(2) 0.47199(12) 0.0195(7) Uani 1 1 d . . .
H82A H 1.1903 0.5375 0.4764 0.023 Uiso 1 1 calc R . .
H82B H 1.2926 0.6024 0.4758 0.023 Uiso 1 1 calc R . .
C83 C 1.1997(3) 0.7174(2) 0.41602(12) 0.0206(8) Uani 1 1 d . . .
H83A H 1.1782 0.7391 0.3843 0.025 Uiso 1 1 calc R . .
H83B H 1.2860 0.7251 0.4192 0.025 Uiso 1 1 calc R . .
C84 C 1.0383(3) 0.6160(2) 0.41711(11) 0.0145(7) Uani 1 1 d . . .
H84A H 1.0214 0.5583 0.4215 0.017 Uiso 1 1 calc R . .
H84B H 1.0167 0.6356 0.3850 0.017 Uiso 1 1 calc R . .
C85 C 1.1622(4) 0.7282(2) 0.50190(13) 0.0251(8) Uani 1 1 d . . .
H85A H 1.1174 0.7571 0.5261 0.030 Uiso 1 1 calc R . .
H85B H 1.2485 0.7353 0.5055 0.030 Uiso 1 1 calc R . .
C86 C 0.5569(3) 0.5863(3) 0.52661(13) 0.0279(9) Uani 1 1 d . . .
H86A H 0.4852 0.5607 0.5173 0.042 Uiso 1 1 calc R . .
H86B H 0.5334 0.6321 0.5444 0.042 Uiso 1 1 calc R . .
H86C H 0.6040 0.5479 0.5462 0.042 Uiso 1 1 calc R . .
C87 C 0.8831(3) 1.03193(19) 0.38435(11) 0.0138(6) Uani 1 1 d . . .
C88 C 1.0586(3) 1.0001(2) 0.43576(12) 0.0188(7) Uani 1 1 d . . .
H88A H 1.0866 0.9662 0.4636 0.023 Uiso 1 1 calc R . .
C89 C 1.0952(3) 1.0339(2) 0.34969(13) 0.0197(7) Uani 1 1 d . . .
H89A H 1.1466 1.0221 0.3216 0.024 Uiso 1 1 calc R . .
C90 C 1.0264(3) 1.1399(2) 0.40164(13) 0.0205(7) Uani 1 1 d . . .
H90A H 1.0316 1.1976 0.4073 0.025 Uiso 1 1 calc R . .
C91 C 0.9284(3) 0.98185(19) 0.42801(11) 0.0146(7) Uani 1 1 d . . .
H91A H 0.8783 0.9941 0.4559 0.018 Uiso 1 1 calc R . .
H91B H 0.9215 0.9244 0.4237 0.018 Uiso 1 1 calc R . .
C92 C 0.8964(3) 1.1208(2) 0.39300(13) 0.0183(7) Uani 1 1 d . . .
H92A H 0.8691 1.1547 0.3655 0.022 Uiso 1 1 calc R . .
H92B H 0.8450 1.1335 0.4205 0.022 Uiso 1 1 calc R . .
C93 C 1.1367(3) 0.9818(2) 0.39251(13) 0.0209(8) Uani 1 1 d . . .
H93A H 1.2211 0.9926 0.3978 0.025 Uiso 1 1 calc R . .
H93B H 1.1309 0.9248 0.3869 0.025 Uiso 1 1 calc R . .
C94 C 1.1041(3) 1.1226(2) 0.35836(14) 0.0237(8) Uani 1 1 d . . .
H94A H 1.1881 1.1353 0.3632 0.028 Uiso 1 1 calc R . .
H94B H 1.0767 1.1564 0.3308 0.028 Uiso 1 1 calc R . .
C95 C 0.9655(3) 1.0151(2) 0.34144(12) 0.0157(7) Uani 1 1 d . . .
H95A H 0.9603 0.9583 0.3352 0.019 Uiso 1 1 calc R . .
H95B H 0.9383 1.0480 0.3136 0.019 Uiso 1 1 calc R . .
C96 C 1.0696(3) 1.0884(2) 0.44435(13) 0.0222(8) Uani 1 1 d . . .
H96A H 1.0207 1.1006 0.4726 0.027 Uiso 1 1 calc R . .
H96B H 1.1538 1.1000 0.4496 0.027 Uiso 1 1 calc R . .
C97 C 0.4529(4) 1.1253(2) 0.36484(18) 0.0358(10) Uani 1 1 d . . .
H97A H 0.3932 1.1143 0.3424 0.054 Uiso 1 1 calc R . .
H97B H 0.4928 1.1751 0.3543 0.054 Uiso 1 1 calc R . .
H97C H 0.4137 1.1304 0.3957 0.054 Uiso 1 1 calc R . .
C98 C 0.7154(3) 1.0284(2) 0.20202(12) 0.0181(7) Uani 1 1 d . . .
C99 C 0.9264(4) 1.0332(2) 0.16549(14) 0.0298(9) Uani 1 1 d . . .
H99A H 0.9930 1.0002 0.1520 0.036 Uiso 1 1 calc R . .
C100 C 0.8677(3) 1.1222(2) 0.22862(13) 0.0216(8) Uani 1 1 d . . .
H10A H 0.8964 1.1473 0.2564 0.026 Uiso 1 1 calc R . .
C101 C 0.7861(4) 1.1482(2) 0.14915(13) 0.0294(9) Uani 1 1 d . . .
H10B H 0.7603 1.1907 0.1250 0.035 Uiso 1 1 calc R . .
C102 C 0.8189(4) 0.9796(2) 0.18000(13) 0.0260(8) Uani 1 1 d . . .
H10C H 0.7911 0.9556 0.1522 0.031 Uiso 1 1 calc R . .
H10D H 0.8441 0.9357 0.2029 0.031 Uiso 1 1 calc R . .
C103 C 0.6798(4) 1.0956(2) 0.16458(14) 0.0281(9) Uani 1 1 d . . .
H10E H 0.6502 1.0715 0.1371 0.034 Uiso 1 1 calc R . .
H10F H 0.6142 1.1289 0.1776 0.034 Uiso 1 1 calc R . .
C104 C 0.9684(3) 1.0710(2) 0.20811(14) 0.0259(8) Uani 1 1 d . . .
H10G H 1.0381 1.1045 0.1990 0.031 Uiso 1 1 calc R . .
H10H H 0.9933 1.0287 0.2320 0.031 Uiso 1 1 calc R . .
C105 C 0.8299(4) 1.1875(2) 0.19173(14) 0.0259(8) Uani 1 1 d . . .
H10I H 0.8983 1.2219 0.1820 0.031 Uiso 1 1 calc R . .
H10J H 0.7651 1.2212 0.2049 0.031 Uiso 1 1 calc R . .
C106 C 0.7607(3) 1.0693(2) 0.24399(12) 0.0172(7) Uani 1 1 d . . .
H10K H 0.6954 1.1025 0.2573 0.021 Uiso 1 1 calc R . .
H10L H 0.7849 1.0281 0.2686 0.021 Uiso 1 1 calc R . .
C107 C 0.8872(4) 1.0986(3) 0.12852(14) 0.0362(10) Uani 1 1 d . . .
H10M H 0.9554 1.1331 0.1186 0.043 Uiso 1 1 calc R . .
H10N H 0.8603 1.0741 0.1007 0.043 Uiso 1 1 calc R . .
C108 C 0.2713(4) 0.9775(3) 0.2013(2) 0.0514(15) Uani 1 1 d . . .
H10O H 0.2102 0.9726 0.2268 0.077 Uiso 1 1 calc R . .
H10P H 0.2532 0.9420 0.1773 0.077 Uiso 1 1 calc R . .
H10Q H 0.2723 1.0328 0.1876 0.077 Uiso 1 1 calc R . .
C201 C 0.3624(6) 0.3242(3) 0.2069(2) 0.0591(15) Uani 1 1 d . . .
H20A H 0.3935 0.3720 0.1917 0.071 Uiso 1 1 calc R . .
C202 C 0.2404(5) 0.3188(3) 0.2170(2) 0.0550(14) Uani 1 1 d . . .
H20B H 0.1889 0.3635 0.2097 0.066 Uiso 1 1 calc R . .
C203 C 0.1951(6) 0.2506(3) 0.2372(2) 0.0601(15) Uani 1 1 d . . .
H20C H 0.1116 0.2466 0.2436 0.072 Uiso 1 1 calc R . .
C204 C 0.2710(7) 0.1860(3) 0.2487(2) 0.0697(19) Uani 1 1 d . . .
H20D H 0.2395 0.1376 0.2629 0.084 Uiso 1 1 calc R . .
C205 C 0.3924(6) 0.1922(4) 0.23932(19) 0.0639(18) Uani 1 1 d . . .
H20E H 0.4446 0.1482 0.2473 0.077 Uiso 1 1 calc R . .
C206 C 0.4375(5) 0.2617(3) 0.2186(2) 0.0565(15) Uani 1 1 d . . .
H20F H 0.5211 0.2663 0.2125 0.068 Uiso 1 1 calc R . .
C301 C 0.3519(7) 0.2742(4) 0.0801(3) 0.080(2) Uani 1 1 d . . .
H30C H 0.3041 0.2709 0.1084 0.096 Uiso 1 1 calc R . .
C302 C 0.4735(7) 0.2591(4) 0.0809(2) 0.0728(19) Uani 1 1 d . . .
H30D H 0.5101 0.2455 0.1099 0.087 Uiso 1 1 calc R . .
C303 C 0.5406(6) 0.2637(4) 0.0402(3) 0.0700(19) Uani 1 1 d . . .
H30E H 0.6237 0.2514 0.0407 0.084 Uiso 1 1 calc R . .
C304 C 0.4914(6) 0.2852(4) -0.0003(3) 0.0674(18) Uani 1 1 d . . .
H30F H 0.5400 0.2894 -0.0283 0.081 Uiso 1 1 calc R . .
C305 C 0.3729(7) 0.3013(3) -0.0020(2) 0.0667(18) Uani 1 1 d . . .
H30G H 0.3392 0.3177 -0.0311 0.080 Uiso 1 1 calc R . .
C306 C 0.3009(6) 0.2941(4) 0.0379(3) 0.0721(19) Uani 1 1 d . . .
H30H H 0.2170 0.3027 0.0364 0.086 Uiso 1 1 calc R . .
C401 C 0.5259(14) 0.0404(8) 0.0332(4) 0.156(4) Uani 1 1 d U . .
H401 H 0.5534 0.0731 0.0557 0.187 Uiso 1 1 calc R . .
C402 C 0.4124(13) 0.0587(8) 0.0192(5) 0.162(4) Uani 1 1 d U . .
H402 H 0.3563 0.0934 0.0336 0.194 Uiso 1 1 calc R . .
C403 C 0.3942(13) 0.0169(8) -0.0200(5) 0.155(4) Uani 1 1 d U . .
H403 H 0.3253 0.0287 -0.0377 0.186 Uiso 1 1 calc R . .
C501 C 0.3699(6) 0.1698(4) 0.5005(2) 0.0643(18) Uani 1 1 d . . .
H50C H 0.3944 0.2255 0.4987 0.097 Uiso 1 1 calc R . .
H50D H 0.3203 0.1582 0.5291 0.097 Uiso 1 1 calc R . .
H50E H 0.3240 0.1610 0.4732 0.097 Uiso 1 1 calc R . .
C502 C 0.4784(6) 0.1157(3) 0.5014(2) 0.0607(16) Uani 1 1 d . . .
H50F H 0.5218 0.1221 0.5301 0.073 Uiso 1 1 calc R . .
H50G H 0.5323 0.1312 0.4740 0.073 Uiso 1 1 calc R . .
C503 C 0.4452(5) 0.0274(3) 0.50016(18) 0.0510(13) Uani 1 1 d . . .
H50H H 0.3928 0.0116 0.5279 0.061 Uiso 1 1 calc R . .
H50I H 0.4000 0.0213 0.4718 0.061 Uiso 1 1 calc R . .

loop_
_atom_site_aniso_label
_atom_site_aniso_U_11
_atom_site_aniso_U_22
_atom_site_aniso_U_33
_atom_site_aniso_U_23
_atom_site_aniso_U_13
_atom_site_aniso_U_12
U1 0.00973(6) 0.01207(6) 0.00824(5) 0.00153(4) 0.00036(4) -0.00024(4)
U2 0.00989(6) 0.01104(6) 0.01353(6) -0.00019(5) -0.00107(4) 0.00057(4)
Se1 0.01593(17) 0.02060(17) 0.02343(18) -0.00344(14) 0.00323(14) -0.00056(13)
Se2 0.01575(17) 0.02310(18) 0.02107(17) -0.00406(14) -0.00193(13) 0.00426(14)
O1 0.0097(11) 0.0193(12) 0.0112(11) 0.0046(9) 0.0015(8) -0.0017(9)
O2 0.0109(11) 0.0220(12) 0.0092(10) -0.0044(9) 0.0032(8) -0.0008(9)
O3 0.0127(11) 0.0105(10) 0.0083(10) -0.0004(8) 0.0008(8) 0.0015(8)
O4 0.0128(11) 0.0117(11) 0.0129(11) -0.0021(9) 0.0023(9) 0.0013(9)
O5 0.0120(11) 0.0115(11) 0.0231(12) -0.0040(9) -0.0037(9) 0.0022(9)
O6 0.0127(11) 0.0126(11) 0.0208(12) 0.0017(9) -0.0038(9) 0.0026(9)
N1 0.0122(13) 0.0135(13) 0.0090(12) -0.0010(10) -0.0023(10) -0.0009(10)
N2 0.0122(13) 0.0124(13) 0.0190(14) -0.0039(11) -0.0004(11) -0.0003(11)
C1 0.0148(16) 0.0209(17) 0.0124(15) 0.0017(13) -0.0019(12) -0.0040(13)
C2 0.0146(16) 0.0170(16) 0.0128(15) 0.0002(13) 0.0002(12) -0.0038(13)
C3 0.0169(17) 0.0159(16) 0.0123(15) -0.0026(13) 0.0003(13) -0.0014(13)
C4 0.0181(17) 0.0138(16) 0.0101(15) -0.0006(12) 0.0020(12) -0.0026(13)
C5 0.0222(18) 0.0260(19) 0.0140(16) 0.0048(14) 0.0040(14) -0.0089(15)
C6 0.0161(17) 0.036(2) 0.0161(17) 0.0025(15) 0.0030(14) -0.0098(16)
C7 0.0135(16) 0.0291(19) 0.0146(16) -0.0008(14) -0.0022(13) -0.0056(14)
C8 0.0101(15) 0.0216(17) 0.0117(15) -0.0032(13) -0.0029(12) 0.0030(13)
C9 0.0107(15) 0.0203(17) 0.0094(14) -0.0018(13) 0.0008(12) 0.0007(13)
C10 0.0105(15) 0.0144(15) 0.0093(14) -0.0009(12) 0.0031(11) 0.0014(12)
C11 0.0103(15) 0.0131(15) 0.0109(14) -0.0018(12) 0.0011(12) -0.0006(12)
C12 0.0153(16) 0.0213(17) 0.0096(15) -0.0036(13) -0.0007(12) -0.0001(13)
C13 0.0138(16) 0.030(2) 0.0129(16) -0.0046(14) 0.0046(13) -0.0008(14)
C14 0.0079(15) 0.0259(18) 0.0175(16) -0.0025(14) 0.0001(12) -0.0016(13)
C15 0.0152(16) 0.0148(16) 0.0085(14) -0.0003(12) -0.0035(12) -0.0019(13)
C16 0.0119(15) 0.0122(15) 0.0109(14) -0.0028(12) -0.0016(12) -0.0001(12)
C17 0.0140(15) 0.0126(15) 0.0062(13) -0.0016(11) 0.0024(11) 0.0010(12)
C18 0.0107(15) 0.0118(15) 0.0102(14) -0.0023(12) 0.0005(11) 0.0008(12)
C19 0.0163(17) 0.0116(15) 0.0211(17) 0.0012(13) -0.0013(13) 0.0003(13)
C20 0.0160(17) 0.0117(16) 0.0262(18) 0.0019(14) -0.0032(14) 0.0043(13)
C21 0.0116(16) 0.0160(16) 0.0178(16) -0.0028(13) -0.0032(13) 0.0008(13)
C22 0.0155(16) 0.0123(15) 0.0122(15) 0.0009(12) 0.0012(12) -0.0012(12)
C23 0.0199(18) 0.0175(17) 0.0160(16) -0.0001(13) -0.0039(13) 0.0007(14)
C24 0.029(2) 0.0211(18) 0.0143(16) 0.0077(14) -0.0006(14) 0.0018(15)
C25 0.0262(19) 0.0220(18) 0.0144(16) 0.0000(14) 0.0019(14) 0.0114(15)
C26 0.0194(17) 0.0115(15) 0.0122(15) 0.0001(12) -0.0004(13) 0.0029(13)
C27 0.0251(19) 0.0180(17) 0.0115(16) -0.0001(13) 0.0018(13) 0.0058(14)
C28 0.0227(19) 0.0236(18) 0.0129(16) -0.0001(14) -0.0016(14) 0.0074(15)
C29 0.034(2) 0.0179(18) 0.0238(19) 0.0053(15) -0.0047(16) 0.0088(16)
C30 0.0255(19) 0.0193(17) 0.0134(16) 0.0059(14) 0.0007(14) -0.0031(14)
C31 0.0192(18) 0.028(2) 0.0168(17) 0.0061(15) -0.0023(14) 0.0029(15)
C32 0.022(2) 0.070(3) 0.024(2) 0.012(2) 0.0030(17) -0.017(2)
C33 0.0121(15) 0.0131(15) 0.0084(14) -0.0029(12) 0.0013(11) 0.0004(12)
C34 0.0152(17) 0.0184(17) 0.0182(17) -0.0002(14) 0.0017(13) -0.0039(13)
C35 0.0153(17) 0.031(2) 0.0142(16) -0.0090(14) -0.0020(13) -0.0037(15)
C36 0.0116(16) 0.0207(17) 0.0153(16) 0.0011(13) -0.0015(12) 0.0037(13)
C37 0.0152(16) 0.0128(15) 0.0105(15) 0.0012(12) -0.0007(12) 0.0005(12)
C38 0.0133(16) 0.0144(16) 0.0128(15) -0.0004(12) 0.0001(12) 0.0006(12)
C39 0.0176(18) 0.0233(19) 0.0235(18) -0.0084(15) -0.0019(14) -0.0056(14)
C40 0.0152(17) 0.033(2) 0.0119(16) 0.0004(14) -0.0035(13) -0.0006(15)
C41 0.0113(15) 0.0242(18) 0.0102(15) -0.0063(13) 0.0013(12) 0.0005(13)
C42 0.0107(16) 0.0249(18) 0.0149(16) -0.0013(14) 0.0008(12) -0.0001(13)
C43 0.0135(18) 0.069(3) 0.0189(19) -0.015(2) 0.0076(15) -0.0087(19)
C44 0.0115(15) 0.0098(14) 0.0094(14) -0.0002(11) 0.0011(11) 0.0002(12)
C45 0.0141(16) 0.0137(16) 0.0172(16) 0.0010(13) 0.0016(13) -0.0036(13)
C46 0.0127(16) 0.0133(16) 0.0243(18) -0.0029(14) 0.0034(13) 0.0012(13)
C47 0.0187(18) 0.031(2) 0.0132(16) 0.0009(15) -0.0016(13) -0.0054(15)
C48 0.0124(16) 0.0110(15) 0.0193(16) 0.0012(13) -0.0007(13) -0.0002(12)
C49 0.0110(15) 0.0144(15) 0.0122(15) 0.0007(12) 0.0016(12) 0.0008(12)
C50 0.0193(18) 0.0248(19) 0.0198(18) -0.0079(15) 0.0016(14) -0.0067(15)
C51 0.0129(16) 0.0239(18) 0.0231(18) 0.0101(15) -0.0030(14) -0.0020(14)
C52 0.0128(16) 0.0210(17) 0.0149(16) -0.0015(13) 0.0051(13) -0.0016(13)
C53 0.0168(17) 0.0207(17) 0.0117(15) -0.0030(13) 0.0019(13) -0.0055(14)
C54 0.021(2) 0.0187(19) 0.063(3) 0.0078(19) -0.0102(19) 0.0007(16)
C55 0.0134(16) 0.0138(16) 0.0212(17) -0.0024(13) -0.0012(13) -0.0021(13)
C56 0.0145(16) 0.0098(15) 0.0171(16) -0.0036(12) 0.0027(13) -0.0007(12)
C57 0.0172(16) 0.0079(14) 0.0139(15) -0.0030(12) 0.0044(12) -0.0004(12)
C58 0.0182(17) 0.0091(15) 0.0138(15) -0.0021(12) 0.0039(13) 0.0022(12)
C59 0.0196(18) 0.0162(17) 0.0169(17) -0.0007(13) 0.0048(13) 0.0022(14)
C60 0.0203(18) 0.0186(17) 0.0206(18) 0.0001(14) 0.0098(14) -0.0009(14)
C61 0.0157(17) 0.0163(17) 0.0221(18) -0.0021(14) 0.0057(14) -0.0019(13)
C62 0.0128(16) 0.0150(16) 0.0240(18) -0.0069(14) 0.0031(13) -0.0006(13)
C63 0.0149(17) 0.0158(17) 0.0257(19) -0.0059(14) -0.0003(14) 0.0024(13)
C64 0.0152(16) 0.0112(15) 0.0170(16) -0.0031(13) -0.0015(13) 0.0048(12)
C65 0.0163(17) 0.0144(16) 0.0170(16) -0.0011(13) -0.0013(13) 0.0015(13)
C66 0.0183(17) 0.0101(15) 0.0292(19) -0.0026(14) -0.0027(14) 0.0003(13)
C67 0.0183(18) 0.0221(19) 0.033(2) -0.0043(16) -0.0007(15) 0.0062(15)
C68 0.0155(17) 0.0206(18) 0.032(2) -0.0057(16) -0.0035(15) 0.0027(14)
C69 0.0142(16) 0.0179(17) 0.0226(18) -0.0023(14) -0.0064(14) -0.0013(13)
C70 0.0172(17) 0.0165(17) 0.0231(18) -0.0029(14) -0.0063(14) 0.0018(14)
C71 0.0169(17) 0.0147(16) 0.0196(17) -0.0024(13) -0.0060(13) 0.0039(13)
C72 0.0201(18) 0.0163(17) 0.0218(18) -0.0004(14) -0.0056(14) 0.0024(14)
C73 0.027(2) 0.0196(19) 0.038(2) 0.0032(17) -0.0126(17) 0.0042(16)
C74 0.019(2) 0.026(2) 0.052(3) 0.0021(19) -0.0179(18) 0.0040(16)
C75 0.0158(18) 0.0213(19) 0.044(2) -0.0040(17) -0.0086(16) -0.0002(15)
C76 0.0139(16) 0.0134(15) 0.0104(15) -0.0003(12) 0.0011(12) 0.0033(12)
C77 0.0199(18) 0.028(2) 0.0114(16) 0.0025(14) -0.0019(13) 0.0059(15)
C78 0.0149(17) 0.0234(18) 0.0131(16) -0.0045(13) 0.0024(13) 0.0025(14)
C79 0.0243(19) 0.0126(16) 0.032(2) 0.0004(15) -0.0108(16) -0.0022(14)
C80 0.0195(18) 0.0269(19) 0.0119(16) 0.0023(14) 0.0033(13) 0.0031(15)
C81 0.0193(17) 0.0123(16) 0.0220(18) -0.0022(13) -0.0049(14) 0.0028(13)
C82 0.0185(18) 0.0190(17) 0.0200(17) 0.0015(14) -0.0010(14) 0.0053(14)
C83 0.0136(17) 0.0275(19) 0.0197(17) 0.0063(15) -0.0030(13) -0.0036(14)
C84 0.0157(16) 0.0137(16) 0.0142(16) -0.0038(13) 0.0015(13) 0.0014(13)
C85 0.027(2) 0.029(2) 0.0216(19) -0.0116(16) -0.0095(15) 0.0054(16)
C86 0.0218(19) 0.037(2) 0.0231(19) 0.0047(17) 0.0096(15) -0.0024(17)
C87 0.0145(16) 0.0092(15) 0.0173(16) 0.0012(12) -0.0018(13) 0.0006(12)
C88 0.0202(18) 0.0173(17) 0.0195(17) 0.0002(14) -0.0094(14) -0.0030(14)
C89 0.0153(17) 0.0222(18) 0.0207(17) 0.0003(14) 0.0042(14) -0.0006(14)
C90 0.0213(18) 0.0121(16) 0.0289(19) -0.0039(14) -0.0035(15) -0.0055(14)
C91 0.0179(17) 0.0123(15) 0.0138(15) -0.0012(12) -0.0024(13) -0.0021(13)
C92 0.0198(18) 0.0111(16) 0.0243(18) -0.0026(14) -0.0022(14) -0.0012(13)
C93 0.0135(17) 0.0179(17) 0.031(2) -0.0004(15) -0.0053(14) 0.0000(14)
C94 0.0201(19) 0.0204(18) 0.030(2) 0.0031(15) 0.0000(15) -0.0071(15)
C95 0.0169(17) 0.0149(16) 0.0155(16) -0.0008(13) -0.0018(13) -0.0001(13)
C96 0.0221(19) 0.0210(18) 0.0245(19) -0.0035(15) -0.0062(15) -0.0064(15)
C97 0.023(2) 0.021(2) 0.063(3) -0.005(2) -0.004(2) 0.0082(16)
C98 0.0198(18) 0.0191(17) 0.0148(16) 0.0017(13) -0.0024(13) 0.0024(14)
C99 0.032(2) 0.027(2) 0.028(2) 0.0010(17) 0.0156(17) 0.0083(17)
C100 0.027(2) 0.0174(17) 0.0203(18) 0.0013(14) -0.0024(15) 0.0000(15)
C101 0.037(2) 0.028(2) 0.0201(19) 0.0115(16) -0.0027(17) 0.0009(18)
C102 0.034(2) 0.0227(19) 0.0209(19) -0.0036(15) 0.0029(16) 0.0041(16)
C103 0.032(2) 0.031(2) 0.0209(19) 0.0074(16) -0.0090(16) 0.0015(17)
C104 0.0190(19) 0.0227(19) 0.034(2) 0.0094(16) 0.0031(16) 0.0011(15)
C105 0.029(2) 0.0171(18) 0.030(2) 0.0066(16) 0.0029(16) 0.0020(15)
C106 0.0207(18) 0.0149(16) 0.0157(16) -0.0004(13) -0.0010(13) 0.0025(13)
C107 0.050(3) 0.041(3) 0.0167(19) 0.0026(18) 0.0095(18) -0.004(2)
C108 0.025(2) 0.038(3) 0.090(4) 0.018(3) -0.030(3) 0.001(2)
C201 0.071(4) 0.032(3) 0.074(4) -0.004(3) 0.003(3) -0.003(3)
C202 0.064(4) 0.036(3) 0.066(4) 0.001(3) -0.021(3) 0.005(3)
C203 0.060(4) 0.047(3) 0.073(4) 0.001(3) 0.000(3) -0.002(3)
C204 0.104(5) 0.039(3) 0.061(4) 0.013(3) 0.023(4) 0.004(3)
C205 0.089(5) 0.058(4) 0.040(3) 0.003(3) 0.012(3) 0.035(3)
C206 0.059(4) 0.055(3) 0.059(4) -0.025(3) -0.001(3) 0.005(3)
C301 0.079(5) 0.086(5) 0.075(5) -0.021(4) 0.018(4) 0.000(4)
C302 0.078(5) 0.075(5) 0.068(4) -0.017(4) -0.026(4) 0.016(4)
C303 0.049(4) 0.078(5) 0.089(5) -0.046(4) -0.009(4) 0.006(3)
C304 0.077(5) 0.053(4) 0.077(5) -0.032(3) 0.008(4) -0.008(3)
C305 0.090(5) 0.044(3) 0.069(4) -0.020(3) -0.021(4) 0.013(3)
C306 0.049(4) 0.068(4) 0.104(6) -0.033(4) -0.016(4) 0.014(3)
C401 0.178(7) 0.141(7) 0.151(7) -0.010(6) -0.030(6) 0.011(6)
C402 0.185(7) 0.135(6) 0.167(6) -0.007(5) -0.037(6) -0.010(6)
C403 0.175(7) 0.129(6) 0.157(7) 0.020(6) -0.022(6) -0.019(6)
C501 0.074(4) 0.060(4) 0.066(4) -0.041(3) -0.031(3) 0.021(3)
C502 0.094(5) 0.041(3) 0.048(3) -0.011(3) -0.005(3) 0.006(3)
C503 0.069(4) 0.046(3) 0.037(3) -0.004(2) 0.000(3) 0.002(3)

_geom_special_details            
; 
 All esds (except the esd in the dihedral angle between two l.s. planes) 
 are estimated using the full covariance matrix.  The cell esds are taken 
 into account individually in the estimation of esds in distances, angles 
 and torsion angles; correlations between esds in cell parameters are only 
 used when they are defined by crystal symmetry.  An approximate (isotropic) 
 treatment of cell esds is used for estimating esds involving l.s. planes. 
;

loop_
_geom_bond_atom_site_label_1
_geom_bond_atom_site_label_2
_geom_bond_distance
_geom_bond_site_symmetry_2
_geom_bond_publ_flag
U1 O1 2.112(2) . ?
U1 O3 2.115(2) . ?
U1 O2 2.134(2) . ?
U1 N1 2.552(3) . ?
U1 Se2 2.9922(7) . ?
U1 Se1 3.0903(6) . ?
U2 O4 2.115(2) . ?
U2 O6 2.115(2) . ?
U2 O5 2.135(2) . ?
U2 N2 2.547(3) . ?
U2 Se1 2.9886(6) . ?
U2 Se2 3.0942(5) . ?
Se1 H1SE 1.41(4) . ?
Se2 H2SE 1.36(4) . ?
O1 C3 1.376(4) . ?
O2 C10 1.367(4) . ?
O3 C17 1.364(4) . ?
O4 C57 1.372(4) . ?
O5 C64 1.365(4) . ?
O6 C71 1.374(4) . ?
N1 C8 1.492(4) . ?
N1 C1 1.492(4) . ?
N1 C15 1.501(4) . ?
N2 C69 1.485(4) . ?
N2 C62 1.497(4) . ?
N2 C55 1.509(4) . ?
C1 C2 1.508(4) . ?
C1 H1A 0.9900 . ?
C1 H1B 0.9900 . ?
C2 C7 1.392(4) . ?
C2 C3 1.400(5) . ?
C3 C4 1.402(4) . ?
C4 C5 1.402(5) . ?
C4 C22 1.538(5) . ?
C5 C6 1.391(5) . ?
C5 H5A 0.9500 . ?
C6 C7 1.383(5) . ?
C6 C32 1.513(5) . ?
C7 H7A 0.9500 . ?
C8 C9 1.510(4) . ?
C8 H8A 0.9900 . ?
C8 H8B 0.9900 . ?
C9 C14 1.392(4) . ?
C9 C10 1.406(4) . ?
C10 C11 1.406(4) . ?
C11 C12 1.393(4) . ?
C11 C33 1.541(4) . ?
C12 C13 1.396(5) . ?
C12 H12A 0.9500 . ?
C13 C14 1.384(5) . ?
C13 C43 1.511(5) . ?
C14 H14A 0.9500 . ?
C15 C16 1.507(4) . ?
C15 H15A 0.9900 . ?
C15 H15B 0.9900 . ?
C16 C21 1.389(4) . ?
C16 C17 1.404(4) . ?
C17 C18 1.422(4) . ?
C18 C19 1.385(4) . ?
C18 C44 1.535(4) . ?
C19 C20 1.399(5) . ?
C19 H19A 0.9500 . ?
C20 C21 1.384(5) . ?
C20 C54 1.503(5) . ?
C21 H21A 0.9500 . ?
C22 C27 1.549(5) . ?
C22 C30 1.549(4) . ?
C22 C26 1.550(5) . ?
C23 C28 1.533(5) . ?
C23 C26 1.537(5) . ?
C23 C31 1.537(5) . ?
C23 H23A 1.0000 . ?
C24 C29 1.528(5) . ?
C24 C28 1.529(5) . ?
C24 C30 1.532(5) . ?
C24 H24A 1.0000 . ?
C25 C31 1.528(5) . ?
C25 C29 1.528(5) . ?
C25 C27 1.532(5) . ?
C25 H25A 1.0000 . ?
C26 H26A 0.9900 . ?
C26 H26B 0.9900 . ?
C27 H27A 0.9900 . ?
C27 H27B 0.9900 . ?
C28 H28A 0.9900 . ?
C28 H28B 0.9900 . ?
C29 H29A 0.9900 . ?
C29 H29B 0.9900 . ?
C30 H30A 0.9900 . ?
C30 H30B 0.9900 . ?
C31 H31A 0.9900 . ?
C31 H31B 0.9900 . ?
C32 H32A 0.9800 . ?
C32 H32B 0.9800 . ?
C32 H32C 0.9800 . ?
C33 C41 1.536(4) . ?
C33 C38 1.544(4) . ?
C33 C37 1.554(4) . ?
C34 C39 1.531(5) . ?
C34 C37 1.532(5) . ?
C34 C42 1.533(5) . ?
C34 H34A 1.0000 . ?
C35 C41 1.530(5) . ?
C35 C40 1.532(5) . ?
C35 C39 1.536(5) . ?
C35 H35A 1.0000 . ?
C36 C42 1.532(4) . ?
C36 C38 1.535(4) . ?
C36 C40 1.538(5) . ?
C36 H36A 1.0000 . ?
C37 H37A 0.9900 . ?
C37 H37B 0.9900 . ?
C38 H38A 0.9900 . ?
C38 H38B 0.9900 . ?
C39 H39A 0.9900 . ?
C39 H39B 0.9900 . ?
C40 H40A 0.9900 . ?
C40 H40B 0.9900 . ?
C41 H41A 0.9900 . ?
C41 H41B 0.9900 . ?
C42 H42A 0.9900 . ?
C42 H42B 0.9900 . ?
C43 H43A 0.9800 . ?
C43 H43B 0.9800 . ?
C43 H43C 0.9800 . ?
C44 C53 1.547(4) . ?
C44 C48 1.549(4) . ?
C44 C49 1.550(4) . ?
C45 C52 1.524(5) . ?
C45 C50 1.529(5) . ?
C45 C48 1.534(4) . ?
C45 H45A 1.0000 . ?
C46 C51 1.530(5) . ?
C46 C52 1.533(4) . ?
C46 C49 1.540(4) . ?
C46 H46A 1.0000 . ?
C47 C51 1.535(5) . ?
C47 C50 1.536(5) . ?
C47 C53 1.540(5) . ?
C47 H47A 1.0000 . ?
C48 H48A 0.9900 . ?
C48 H48B 0.9900 . ?
C49 H49A 0.9900 . ?
C49 H49B 0.9900 . ?
C50 H50A 0.9900 . ?
C50 H50B 0.9900 . ?
C51 H51A 0.9900 . ?
C51 H51B 0.9900 . ?
C52 H52A 0.9900 . ?
C52 H52B 0.9900 . ?
C53 H53A 0.9900 . ?
C53 H53B 0.9900 . ?
C54 H54A 0.9800 . ?
C54 H54B 0.9800 . ?
C54 H54C 0.9800 . ?
C55 C56 1.503(5) . ?
C55 H55A 0.9900 . ?
C55 H55B 0.9900 . ?
C56 C61 1.398(4) . ?
C56 C57 1.399(5) . ?
C57 C58 1.408(5) . ?
C58 C59 1.401(4) . ?
C58 C76 1.537(5) . ?
C59 C60 1.397(5) . ?
C59 H59A 0.9500 . ?
C60 C61 1.384(5) . ?
C60 C86 1.517(5) . ?
C61 H61A 0.9500 . ?
C62 C63 1.516(5) . ?
C62 H62A 0.9900 . ?
C62 H62B 0.9900 . ?
C63 C68 1.384(5) . ?
C63 C64 1.406(5) . ?
C64 C65 1.409(5) . ?
C65 C66 1.394(5) . ?
C65 C87 1.534(5) . ?
C66 C67 1.392(5) . ?
C66 H66A 0.9500 . ?
C67 C68 1.385(5) . ?
C67 C97 1.506(5) . ?
C68 H68A 0.9500 . ?
C69 C70 1.508(5) . ?
C69 H69A 0.9900 . ?
C69 H69B 0.9900 . ?
C70 C75 1.387(5) . ?
C70 C71 1.403(5) . ?
C71 C72 1.411(5) . ?
C72 C73 1.403(5) . ?
C72 C98 1.536(5) . ?
C73 C74 1.394(6) . ?
C73 H73A 0.9500 . ?
C74 C75 1.371(6) . ?
C74 C108 1.523(5) . ?
C75 H75A 0.9500 . ?
C76 C84 1.544(4) . ?
C76 C80 1.548(4) . ?
C76 C81 1.556(4) . ?
C77 C82 1.521(5) . ?
C77 C85 1.530(5) . ?
C77 C80 1.531(5) . ?
C77 H77A 1.0000 . ?
C78 C82 1.533(5) . ?
C78 C83 1.534(5) . ?
C78 C84 1.539(5) . ?
C78 H78A 1.0000 . ?
C79 C85 1.526(5) . ?
C79 C81 1.535(5) . ?
C79 C83 1.539(5) . ?
C79 H79A 1.0000 . ?
C80 H80A 0.9900 . ?
C80 H80B 0.9900 . ?
C81 H81A 0.9900 . ?
C81 H81B 0.9900 . ?
C82 H82A 0.9900 . ?
C82 H82B 0.9900 . ?
C83 H83A 0.9900 . ?
C83 H83B 0.9900 . ?
C84 H84A 0.9900 . ?
C84 H84B 0.9900 . ?
C85 H85A 0.9900 . ?
C85 H85B 0.9900 . ?
C86 H86A 0.9800 . ?
C86 H86B 0.9800 . ?
C86 H86C 0.9800 . ?
C87 C95 1.546(5) . ?
C87 C92 1.546(4) . ?
C87 C91 1.548(4) . ?
C88 C91 1.530(5) . ?
C88 C93 1.533(5) . ?
C88 C96 1.534(5) . ?
C88 H88A 1.0000 . ?
C89 C95 1.530(5) . ?
C89 C93 1.531(5) . ?
C89 C94 1.539(5) . ?
C89 H89A 1.0000 . ?
C90 C94 1.527(5) . ?
C90 C96 1.530(5) . ?
C90 C92 1.537(5) . ?
C90 H90A 1.0000 . ?
C91 H91A 0.9900 . ?
C91 H91B 0.9900 . ?
C92 H92A 0.9900 . ?
C92 H92B 0.9900 . ?
C93 H93A 0.9900 . ?
C93 H93B 0.9900 . ?
C94 H94A 0.9900 . ?
C94 H94B 0.9900 . ?
C95 H95A 0.9900 . ?
C95 H95B 0.9900 . ?
C96 H96A 0.9900 . ?
C96 H96B 0.9900 . ?
C97 H97A 0.9800 . ?
C97 H97B 0.9800 . ?
C97 H97C 0.9800 . ?
C98 C102 1.545(5) . ?
C98 C106 1.545(5) . ?
C98 C103 1.550(5) . ?
C99 C104 1.522(6) . ?
C99 C107 1.534(6) . ?
C99 C102 1.547(5) . ?
C99 H99A 1.0000 . ?
C100 C105 1.526(5) . ?
C100 C104 1.527(5) . ?
C100 C106 1.541(5) . ?
C100 H10A 1.0000 . ?
C101 C107 1.517(6) . ?
C101 C103 1.532(6) . ?
C101 C105 1.540(6) . ?
C101 H10B 1.0000 . ?
C102 H10C 0.9900 . ?
C102 H10D 0.9900 . ?
C103 H10E 0.9900 . ?
C103 H10F 0.9900 . ?
C104 H10G 0.9900 . ?
C104 H10H 0.9900 . ?
C105 H10I 0.9900 . ?
C105 H10J 0.9900 . ?
C106 H10K 0.9900 . ?
C106 H10L 0.9900 . ?
C107 H10M 0.9900 . ?
C107 H10N 0.9900 . ?
C108 H10O 0.9800 . ?
C108 H10P 0.9800 . ?
C108 H10Q 0.9800 . ?
C201 C206 1.359(8) . ?
C201 C202 1.390(8) . ?
C201 H20A 0.9500 . ?
C202 C203 1.344(7) . ?
C202 H20B 0.9500 . ?
C203 C204 1.389(8) . ?
C203 H20C 0.9500 . ?
C204 C205 1.382(9) . ?
C204 H20D 0.9500 . ?
C205 C206 1.365(8) . ?
C205 H20E 0.9500 . ?
C206 H20F 0.9500 . ?
C301 C306 1.376(10) . ?
C301 C302 1.382(9) . ?
C301 H30C 0.9500 . ?
C302 C303 1.359(9) . ?
C302 H30D 0.9500 . ?
C303 C304 1.327(9) . ?
C303 H30E 0.9500 . ?
C304 C305 1.352(9) . ?
C304 H30F 0.9500 . ?
C305 C306 1.368(9) . ?
C305 H30G 0.9500 . ?
C306 H30H 0.9500 . ?
C401 C403 1.362(15) 2_655 ?
C401 C402 1.371(16) . ?
C401 H401 0.9500 . ?
C402 C403 1.400(16) . ?
C402 H402 0.9500 . ?
C403 C401 1.362(15) 2_655 ?
C403 H403 0.9500 . ?
C501 C502 1.499(8) . ?
C501 H50C 0.9800 . ?
C501 H50D 0.9800 . ?
C501 H50E 0.9800 . ?
C502 C503 1.545(7) . ?
C502 H50F 0.9900 . ?
C502 H50G 0.9900 . ?
C503 C503 1.516(11) 2_656 ?
C503 H50H 0.9900 . ?
C503 H50I 0.9900 . ?

loop_
_geom_angle_atom_site_label_1
_geom_angle_atom_site_label_2
_geom_angle_atom_site_label_3
_geom_angle
_geom_angle_site_symmetry_1
_geom_angle_site_symmetry_3
_geom_angle_publ_flag
O1 U1 O3 154.90(9) . . ?
O1 U1 O2 92.93(9) . . ?
O3 U1 O2 86.90(8) . . ?
O1 U1 N1 76.30(8) . . ?
O3 U1 N1 79.15(8) . . ?
O2 U1 N1 77.76(9) . . ?
O1 U1 Se2 112.19(6) . . ?
O3 U1 Se2 91.48(6) . . ?
O2 U1 Se2 108.74(6) . . ?
N1 U1 Se2 168.44(6) . . ?
O1 U1 Se1 82.35(7) . . ?
O3 U1 Se1 91.38(6) . . ?
O2 U1 Se1 164.98(6) . . ?
N1 U1 Se1 87.25(6) . . ?
Se2 U1 Se1 86.213(17) . . ?
O4 U2 O6 154.98(9) . . ?
O4 U2 O5 86.40(9) . . ?
O6 U2 O5 93.01(9) . . ?
O4 U2 N2 78.46(9) . . ?
O6 U2 N2 76.94(9) . . ?
O5 U2 N2 78.29(9) . . ?
O4 U2 Se1 92.22(6) . . ?
O6 U2 Se1 111.71(6) . . ?
O5 U2 Se1 107.23(6) . . ?
N2 U2 Se1 169.00(6) . . ?
O4 U2 Se2 91.77(6) . . ?
O6 U2 Se2 83.01(7) . . ?
O5 U2 Se2 166.49(6) . . ?
N2 U2 Se2 88.23(6) . . ?
Se1 U2 Se2 86.205(16) . . ?
U2 Se1 U1 91.658(17) . . ?
U2 Se1 H1SE 95.9(17) . . ?
U1 Se1 H1SE 92.8(17) . . ?
U1 Se2 U2 91.512(16) . . ?
U1 Se2 H2SE 94.2(17) . . ?
U2 Se2 H2SE 94.7(17) . . ?
C3 O1 U1 147.6(2) . . ?
C10 O2 U1 125.56(19) . . ?
C17 O3 U1 136.15(18) . . ?
C57 O4 U2 138.1(2) . . ?
C64 O5 U2 124.9(2) . . ?
C71 O6 U2 146.5(2) . . ?
C8 N1 C1 110.9(3) . . ?
C8 N1 C15 109.6(2) . . ?
C1 N1 C15 105.0(2) . . ?
C8 N1 U1 113.69(18) . . ?
C1 N1 U1 110.00(19) . . ?
C15 N1 U1 107.13(18) . . ?
C69 N2 C62 111.3(3) . . ?
C69 N2 C55 104.9(2) . . ?
C62 N2 C55 109.4(3) . . ?
C69 N2 U2 109.6(2) . . ?
C62 N2 U2 113.37(19) . . ?
C55 N2 U2 107.86(19) . . ?
N1 C1 C2 119.9(3) . . ?
N1 C1 H1A 107.4 . . ?
C2 C1 H1A 107.4 . . ?
N1 C1 H1B 107.4 . . ?
C2 C1 H1B 107.4 . . ?
H1A C1 H1B 106.9 . . ?
C7 C2 C3 119.5(3) . . ?
C7 C2 C1 117.2(3) . . ?
C3 C2 C1 122.8(3) . . ?
O1 C3 C2 116.7(3) . . ?
O1 C3 C4 122.1(3) . . ?
C2 C3 C4 121.2(3) . . ?
C5 C4 C3 116.6(3) . . ?
C5 C4 C22 120.5(3) . . ?
C3 C4 C22 122.9(3) . . ?
C6 C5 C4 123.6(3) . . ?
C6 C5 H5A 118.2 . . ?
C4 C5 H5A 118.2 . . ?
C7 C6 C5 117.8(3) . . ?
C7 C6 C32 121.0(3) . . ?
C5 C6 C32 121.2(3) . . ?
C6 C7 C2 121.3(3) . . ?
C6 C7 H7A 119.3 . . ?
C2 C7 H7A 119.3 . . ?
N1 C8 C9 117.2(3) . . ?
N1 C8 H8A 108.0 . . ?
C9 C8 H8A 108.0 . . ?
N1 C8 H8B 108.0 . . ?
C9 C8 H8B 108.0 . . ?
H8A C8 H8B 107.2 . . ?
C14 C9 C10 119.4(3) . . ?
C14 C9 C8 120.2(3) . . ?
C10 C9 C8 119.8(3) . . ?
O2 C10 C9 117.2(3) . . ?
O2 C10 C11 121.5(3) . . ?
C9 C10 C11 121.3(3) . . ?
C12 C11 C10 116.3(3) . . ?
C12 C11 C33 121.8(3) . . ?
C10 C11 C33 121.9(3) . . ?
C11 C12 C13 123.7(3) . . ?
C11 C12 H12A 118.1 . . ?
C13 C12 H12A 118.1 . . ?
C14 C13 C12 118.1(3) . . ?
C14 C13 C43 121.3(3) . . ?
C12 C13 C43 120.6(3) . . ?
C13 C14 C9 120.9(3) . . ?
C13 C14 H14A 119.5 . . ?
C9 C14 H14A 119.5 . . ?
N1 C15 C16 115.1(3) . . ?
N1 C15 H15A 108.5 . . ?
C16 C15 H15A 108.5 . . ?
N1 C15 H15B 108.5 . . ?
C16 C15 H15B 108.5 . . ?
H15A C15 H15B 107.5 . . ?
C21 C16 C17 119.7(3) . . ?
C21 C16 C15 119.9(3) . . ?
C17 C16 C15 120.4(3) . . ?
O3 C17 C16 116.7(3) . . ?
O3 C17 C18 122.2(3) . . ?
C16 C17 C18 121.1(3) . . ?
C19 C18 C17 115.9(3) . . ?
C19 C18 C44 121.0(3) . . ?
C17 C18 C44 123.1(3) . . ?
C18 C19 C20 124.5(3) . . ?
C18 C19 H19A 117.8 . . ?
C20 C19 H19A 117.8 . . ?
C21 C20 C19 117.7(3) . . ?
C21 C20 C54 122.0(3) . . ?
C19 C20 C54 120.2(3) . . ?
C20 C21 C16 121.1(3) . . ?
C20 C21 H21A 119.4 . . ?
C16 C21 H21A 119.4 . . ?
C4 C22 C27 112.1(3) . . ?
C4 C22 C30 111.9(3) . . ?
C27 C22 C30 106.9(3) . . ?
C4 C22 C26 108.8(3) . . ?
C27 C22 C26 109.4(3) . . ?
C30 C22 C26 107.6(3) . . ?
C28 C23 C26 109.7(3) . . ?
C28 C23 C31 109.4(3) . . ?
C26 C23 C31 109.5(3) . . ?
C28 C23 H23A 109.4 . . ?
C26 C23 H23A 109.4 . . ?
C31 C23 H23A 109.4 . . ?
C29 C24 C28 109.7(3) . . ?
C29 C24 C30 110.2(3) . . ?
C28 C24 C30 109.2(3) . . ?
C29 C24 H24A 109.2 . . ?
C28 C24 H24A 109.2 . . ?
C30 C24 H24A 109.2 . . ?
C31 C25 C29 109.6(3) . . ?
C31 C25 C27 109.9(3) . . ?
C29 C25 C27 109.3(3) . . ?
C31 C25 H25A 109.4 . . ?
C29 C25 H25A 109.4 . . ?
C27 C25 H25A 109.4 . . ?
C23 C26 C22 110.3(3) . . ?
C23 C26 H26A 109.6 . . ?
C22 C26 H26A 109.6 . . ?
C23 C26 H26B 109.6 . . ?
C22 C26 H26B 109.6 . . ?
H26A C26 H26B 108.1 . . ?
C25 C27 C22 110.9(3) . . ?
C25 C27 H27A 109.5 . . ?
C22 C27 H27A 109.5 . . ?
C25 C27 H27B 109.5 . . ?
C22 C27 H27B 109.5 . . ?
H27A C27 H27B 108.0 . . ?
C24 C28 C23 109.2(3) . . ?
C24 C28 H28A 109.8 . . ?
C23 C28 H28A 109.8 . . ?
C24 C28 H28B 109.8 . . ?
C23 C28 H28B 109.8 . . ?
H28A C28 H28B 108.3 . . ?
C25 C29 C24 109.1(3) . . ?
C25 C29 H29A 109.9 . . ?
C24 C29 H29A 109.9 . . ?
C25 C29 H29B 109.9 . . ?
C24 C29 H29B 109.9 . . ?
H29A C29 H29B 108.3 . . ?
C24 C30 C22 111.0(3) . . ?
C24 C30 H30A 109.4 . . ?
C22 C30 H30A 109.4 . . ?
C24 C30 H30B 109.4 . . ?
C22 C30 H30B 109.4 . . ?
H30A C30 H30B 108.0 . . ?
C25 C31 C23 109.7(3) . . ?
C25 C31 H31A 109.7 . . ?
C23 C31 H31A 109.7 . . ?
C25 C31 H31B 109.7 . . ?
C23 C31 H31B 109.7 . . ?
H31A C31 H31B 108.2 . . ?
C6 C32 H32A 109.5 . . ?
C6 C32 H32B 109.5 . . ?
H32A C32 H32B 109.5 . . ?
C6 C32 H32C 109.5 . . ?
H32A C32 H32C 109.5 . . ?
H32B C32 H32C 109.5 . . ?
C41 C33 C11 111.8(2) . . ?
C41 C33 C38 107.3(3) . . ?
C11 C33 C38 110.3(3) . . ?
C41 C33 C37 107.5(3) . . ?
C11 C33 C37 110.9(3) . . ?
C38 C33 C37 109.0(2) . . ?
C39 C34 C37 109.8(3) . . ?
C39 C34 C42 109.6(3) . . ?
C37 C34 C42 110.0(3) . . ?
C39 C34 H34A 109.1 . . ?
C37 C34 H34A 109.1 . . ?
C42 C34 H34A 109.1 . . ?
C41 C35 C40 109.6(3) . . ?
C41 C35 C39 109.7(3) . . ?
C40 C35 C39 109.6(3) . . ?
C41 C35 H35A 109.3 . . ?
C40 C35 H35A 109.3 . . ?
C39 C35 H35A 109.3 . . ?
C42 C36 C38 109.0(3) . . ?
C42 C36 C40 110.0(3) . . ?
C38 C36 C40 109.1(3) . . ?
C42 C36 H36A 109.6 . . ?
C38 C36 H36A 109.6 . . ?
C40 C36 H36A 109.6 . . ?
C34 C37 C33 110.2(3) . . ?
C34 C37 H37A 109.6 . . ?
C33 C37 H37A 109.6 . . ?
C34 C37 H37B 109.6 . . ?
C33 C37 H37B 109.6 . . ?
H37A C37 H37B 108.1 . . ?
C36 C38 C33 111.3(3) . . ?
C36 C38 H38A 109.4 . . ?
C33 C38 H38A 109.4 . . ?
C36 C38 H38B 109.4 . . ?
C33 C38 H38B 109.4 . . ?
H38A C38 H38B 108.0 . . ?
C34 C39 C35 108.9(3) . . ?
C34 C39 H39A 109.9 . . ?
C35 C39 H39A 109.9 . . ?
C34 C39 H39B 109.9 . . ?
C35 C39 H39B 109.9 . . ?
H39A C39 H39B 108.3 . . ?
C35 C40 C36 108.9(3) . . ?
C35 C40 H40A 109.9 . . ?
C36 C40 H40A 109.9 . . ?
C35 C40 H40B 109.9 . . ?
C36 C40 H40B 109.9 . . ?
H40A C40 H40B 108.3 . . ?
C35 C41 C33 111.5(3) . . ?
C35 C41 H41A 109.3 . . ?
C33 C41 H41A 109.3 . . ?
C35 C41 H41B 109.3 . . ?
C33 C41 H41B 109.3 . . ?
H41A C41 H41B 108.0 . . ?
C36 C42 C34 109.5(3) . . ?
C36 C42 H42A 109.8 . . ?
C34 C42 H42A 109.8 . . ?
C36 C42 H42B 109.8 . . ?
C34 C42 H42B 109.8 . . ?
H42A C42 H42B 108.2 . . ?
C13 C43 H43A 109.5 . . ?
C13 C43 H43B 109.5 . . ?
H43A C43 H43B 109.5 . . ?
C13 C43 H43C 109.5 . . ?
H43A C43 H43C 109.5 . . ?
H43B C43 H43C 109.5 . . ?
C18 C44 C53 110.7(2) . . ?
C18 C44 C48 111.2(3) . . ?
C53 C44 C48 106.7(3) . . ?
C18 C44 C49 111.4(3) . . ?
C53 C44 C49 109.1(3) . . ?
C48 C44 C49 107.6(2) . . ?
C52 C45 C50 110.0(3) . . ?
C52 C45 C48 109.8(3) . . ?
C50 C45 C48 109.4(3) . . ?
C52 C45 H45A 109.2 . . ?
C50 C45 H45A 109.2 . . ?
C48 C45 H45A 109.2 . . ?
C51 C46 C52 109.6(3) . . ?
C51 C46 C49 109.9(3) . . ?
C52 C46 C49 109.3(3) . . ?
C51 C46 H46A 109.3 . . ?
C52 C46 H46A 109.3 . . ?
C49 C46 H46A 109.3 . . ?
C51 C47 C50 109.3(3) . . ?
C51 C47 C53 109.4(3) . . ?
C50 C47 C53 110.3(3) . . ?
C51 C47 H47A 109.3 . . ?
C50 C47 H47A 109.3 . . ?
C53 C47 H47A 109.3 . . ?
C45 C48 C44 111.6(3) . . ?
C45 C48 H48A 109.3 . . ?
C44 C48 H48A 109.3 . . ?
C45 C48 H48B 109.3 . . ?
C44 C48 H48B 109.3 . . ?
H48A C48 H48B 108.0 . . ?
C46 C49 C44 110.5(3) . . ?
C46 C49 H49A 109.6 . . ?
C44 C49 H49A 109.6 . . ?
C46 C49 H49B 109.6 . . ?
C44 C49 H49B 109.6 . . ?
H49A C49 H49B 108.1 . . ?
C45 C50 C47 108.6(3) . . ?
C45 C50 H50A 110.0 . . ?
C47 C50 H50A 110.0 . . ?
C45 C50 H50B 110.0 . . ?
C47 C50 H50B 110.0 . . ?
H50A C50 H50B 108.4 . . ?
C46 C51 C47 109.4(3) . . ?
C46 C51 H51A 109.8 . . ?
C47 C51 H51A 109.8 . . ?
C46 C51 H51B 109.8 . . ?
C47 C51 H51B 109.8 . . ?
H51A C51 H51B 108.2 . . ?
C45 C52 C46 109.2(3) . . ?
C45 C52 H52A 109.8 . . ?
C46 C52 H52A 109.8 . . ?
C45 C52 H52B 109.8 . . ?
C46 C52 H52B 109.8 . . ?
H52A C52 H52B 108.3 . . ?
C47 C53 C44 110.6(3) . . ?
C47 C53 H53A 109.5 . . ?
C44 C53 H53A 109.5 . . ?
C47 C53 H53B 109.5 . . ?
C44 C53 H53B 109.5 . . ?
H53A C53 H53B 108.1 . . ?
C20 C54 H54A 109.5 . . ?
C20 C54 H54B 109.5 . . ?
H54A C54 H54B 109.5 . . ?
C20 C54 H54C 109.5 . . ?
H54A C54 H54C 109.5 . . ?
H54B C54 H54C 109.5 . . ?
C56 C55 N2 115.9(3) . . ?
C56 C55 H55A 108.3 . . ?
N2 C55 H55A 108.3 . . ?
C56 C55 H55B 108.3 . . ?
N2 C55 H55B 108.3 . . ?
H55A C55 H55B 107.4 . . ?
C61 C56 C57 119.9(3) . . ?
C61 C56 C55 119.6(3) . . ?
C57 C56 C55 120.6(3) . . ?
O4 C57 C56 116.5(3) . . ?
O4 C57 C58 122.1(3) . . ?
C56 C57 C58 121.4(3) . . ?
C59 C58 C57 116.2(3) . . ?
C59 C58 C76 120.4(3) . . ?
C57 C58 C76 123.4(3) . . ?
C60 C59 C58 123.7(3) . . ?
C60 C59 H59A 118.2 . . ?
C58 C59 H59A 118.2 . . ?
C61 C60 C59 118.2(3) . . ?
C61 C60 C86 121.2(3) . . ?
C59 C60 C86 120.4(3) . . ?
C60 C61 C56 120.6(3) . . ?
C60 C61 H61A 119.7 . . ?
C56 C61 H61A 119.7 . . ?
N2 C62 C63 117.0(3) . . ?
N2 C62 H62A 108.0 . . ?
C63 C62 H62A 108.0 . . ?
N2 C62 H62B 108.0 . . ?
C63 C62 H62B 108.0 . . ?
H62A C62 H62B 107.3 . . ?
C68 C63 C64 119.3(3) . . ?
C68 C63 C62 120.5(3) . . ?
C64 C63 C62 119.7(3) . . ?
O5 C64 C63 117.6(3) . . ?
O5 C64 C65 120.9(3) . . ?
C63 C64 C65 121.5(3) . . ?
C66 C65 C64 116.0(3) . . ?
C66 C65 C87 122.0(3) . . ?
C64 C65 C87 122.0(3) . . ?
C67 C66 C65 123.7(3) . . ?
C67 C66 H66A 118.1 . . ?
C65 C66 H66A 118.1 . . ?
C68 C67 C66 118.3(3) . . ?
C68 C67 C97 121.2(3) . . ?
C66 C67 C97 120.5(3) . . ?
C63 C68 C67 121.0(3) . . ?
C63 C68 H68A 119.5 . . ?
C67 C68 H68A 119.5 . . ?
N2 C69 C70 120.3(3) . . ?
N2 C69 H69A 107.3 . . ?
C70 C69 H69A 107.3 . . ?
N2 C69 H69B 107.3 . . ?
C70 C69 H69B 107.3 . . ?
H69A C69 H69B 106.9 . . ?
C75 C70 C71 119.8(3) . . ?
C75 C70 C69 117.2(3) . . ?
C71 C70 C69 122.3(3) . . ?
O6 C71 C70 117.4(3) . . ?
O6 C71 C72 121.7(3) . . ?
C70 C71 C72 120.9(3) . . ?
C73 C72 C71 116.0(3) . . ?
C73 C72 C98 120.2(3) . . ?
C71 C72 C98 123.7(3) . . ?
C74 C73 C72 123.6(4) . . ?
C74 C73 H73A 118.2 . . ?
C72 C73 H73A 118.2 . . ?
C75 C74 C73 118.2(4) . . ?
C75 C74 C108 121.0(4) . . ?
C73 C74 C108 120.8(4) . . ?
C74 C75 C70 121.3(4) . . ?
C74 C75 H75A 119.4 . . ?
C70 C75 H75A 119.4 . . ?
C58 C76 C84 111.8(3) . . ?
C58 C76 C80 111.7(3) . . ?
C84 C76 C80 107.3(3) . . ?
C58 C76 C81 109.9(3) . . ?
C84 C76 C81 108.9(3) . . ?
C80 C76 C81 107.0(3) . . ?
C82 C77 C85 109.3(3) . . ?
C82 C77 C80 110.1(3) . . ?
C85 C77 C80 109.7(3) . . ?
C82 C77 H77A 109.2 . . ?
C85 C77 H77A 109.2 . . ?
C80 C77 H77A 109.2 . . ?
C82 C78 C83 109.4(3) . . ?
C82 C78 C84 109.4(3) . . ?
C83 C78 C84 110.1(3) . . ?
C82 C78 H78A 109.3 . . ?
C83 C78 H78A 109.3 . . ?
C84 C78 H78A 109.3 . . ?
C85 C79 C81 110.5(3) . . ?
C85 C79 C83 109.3(3) . . ?
C81 C79 C83 109.4(3) . . ?
C85 C79 H79A 109.2 . . ?
C81 C79 H79A 109.2 . . ?
C83 C79 H79A 109.2 . . ?
C77 C80 C76 111.4(3) . . ?
C77 C80 H80A 109.3 . . ?
C76 C80 H80A 109.3 . . ?
C77 C80 H80B 109.3 . . ?
C76 C80 H80B 109.3 . . ?
H80A C80 H80B 108.0 . . ?
C79 C81 C76 110.6(3) . . ?
C79 C81 H81A 109.5 . . ?
C76 C81 H81A 109.5 . . ?
C79 C81 H81B 109.5 . . ?
C76 C81 H81B 109.5 . . ?
H81A C81 H81B 108.1 . . ?
C77 C82 C78 109.1(3) . . ?
C77 C82 H82A 109.9 . . ?
C78 C82 H82A 109.9 . . ?
C77 C82 H82B 109.9 . . ?
C78 C82 H82B 109.9 . . ?
H82A C82 H82B 108.3 . . ?
C78 C83 C79 108.9(3) . . ?
C78 C83 H83A 109.9 . . ?
C79 C83 H83A 109.9 . . ?
C78 C83 H83B 109.9 . . ?
C79 C83 H83B 109.9 . . ?
H83A C83 H83B 108.3 . . ?
C78 C84 C76 110.7(3) . . ?
C78 C84 H84A 109.5 . . ?
C76 C84 H84A 109.5 . . ?
C78 C84 H84B 109.5 . . ?
C76 C84 H84B 109.5 . . ?
H84A C84 H84B 108.1 . . ?
C79 C85 C77 109.0(3) . . ?
C79 C85 H85A 109.9 . . ?
C77 C85 H85A 109.9 . . ?
C79 C85 H85B 109.9 . . ?
C77 C85 H85B 109.9 . . ?
H85A C85 H85B 108.3 . . ?
C60 C86 H86A 109.5 . . ?
C60 C86 H86B 109.5 . . ?
H86A C86 H86B 109.5 . . ?
C60 C86 H86C 109.5 . . ?
H86A C86 H86C 109.5 . . ?
H86B C86 H86C 109.5 . . ?
C65 C87 C95 111.3(3) . . ?
C65 C87 C92 111.3(3) . . ?
C95 C87 C92 107.2(3) . . ?
C65 C87 C91 110.8(3) . . ?
C95 C87 C91 109.0(3) . . ?
C92 C87 C91 107.1(3) . . ?
C91 C88 C93 109.8(3) . . ?
C91 C88 C96 109.9(3) . . ?
C93 C88 C96 109.2(3) . . ?
C91 C88 H88A 109.3 . . ?
C93 C88 H88A 109.3 . . ?
C96 C88 H88A 109.3 . . ?
C95 C89 C93 108.9(3) . . ?
C95 C89 C94 109.6(3) . . ?
C93 C89 C94 109.7(3) . . ?
C95 C89 H89A 109.5 . . ?
C93 C89 H89A 109.5 . . ?
C94 C89 H89A 109.5 . . ?
C94 C90 C96 109.8(3) . . ?
[truncated: 202,696 more chars]
